# Supplementary material for: From Pain Relief to Multidimensional Outcomes: A Structured Narrative Review of Success Language in a PubMed/MEDLINE Spinal Cord Stimulation Corpus
Source: J Clin Med. 2026 Jul 3;15(13):5216. doi: 10.3390/jcm15135216 (PMC13362755; doi:10.3390/jcm15135216)
Supplement: Supplementary file 1 [file jcm-15-05216-s001.zip]

Archive with 6 entries (6 files):
- Supplementary File S1_PubMed_MEDLINE_CSV_corpus_retrieved_2026-05-23.csv
- Supplementary File S2_anonymised_Python_retrieval_script.pdf
- Supplementary File S3_title_and_abstract_screening_classification_output.csv
- Supplementary File S4_reviewer_level_verification_and_adjudication_file.csv
- Supplementary File S5_abstract_length_sensitivity_analysis.xlsx
- Supplementary File S6_workflow_bw.pdf
