# Supplementary material for: From Pain Relief to Multidimensional Outcomes: A Structured Narrative Review of Success Language in a PubMed/MEDLINE Spinal Cord Stimulation Corpus
Source: J Clin Med. 2026 Jul 3;15(13):5216. doi: 10.3390/jcm15135216 (PMC13362755; doi:10.3390/jcm15135216)
Supplement: Supplementary file 1 [file jcm-15-05216-s001.zip › Supplementary File S1_PubMed_MEDLINE_CSV_corpus_retrieved_2026-05-23.csv]

PMID	DOI	Title	Abstract	Journal	Journal_Abbreviation	ISSN	Year	Month	Volume	Issue	Publication_Types	Language	Authors	Affiliations	MeSH_Terms	Keywords	Grants
42171550	10.1016/j.neurom.2026.03.013	Burst Spinal Cord Stimulation for Refractory Angina Pectoris: A Prospective Pilot Study-The BAP Study.	Refractory angina pectoris (RAP) is a debilitating disease with few treatment options. According to the Grading of Recommendations, Assessment, Development, and Evaluation approach, there is moderate evidence for the efficacy and safety of conventional spinal cord stimulation (SCS) for RAP. Recently, new subthreshold SCS modes have emerged and have been investigated for other ischemic pain syndro…	Neuromodulation : journal of the International Neuromodulation Society	Neuromodulation	1525-1403	2026	Apr			Journal Article	eng	Wille F ; Wille ME ; Zuidema X ; Hollmann MW ; Bieze M ; Kallewaard JW	Department of Anesthesiology, Diakonessenhuis, Utrecht, The Netherlands. | Department of Anesthesiology, Amsterdam UMC, Amsterdam, The Netherlands. | Department of Anesthesiology, Erasmus MC, Rotterdam, The Netherlands. | Department of Anesthesiology, Amsterdam UMC, Amsterdam, The Netherlands. Electronic address: f.wille@amsterdamumc.nl. | Department of Anesthesiology, Amsterdam UMC, Amsterdam, T…		Burst stimulation ; refractory angina pectoris ; spinal cord stimulation ; subthreshold stimulation
42159521	10.1016/j.neurom.2026.03.016	Differential Target Multiplexed Spinal Cord Stimulation in Persistent Spinal Pain Syndrome Type II: A Multicenter Prospective Study.	Differential target multiplexed spinal cord stimulation (DTM-SCS) is a novel neuromodulation paradigm designed to modulate neuroglial interactions involved in chronic pain. This study tested the hypothesis that in a real-world clinical setting, DTM-SCS is associated with sustained improvements in pain intensity and related clinical outcomes in patients with persistent spinal pain syndrome type II…	Neuromodulation : journal of the International Neuromodulation Society	Neuromodulation	1525-1403	2026	Apr			Journal Article	eng	Papa A ; Desiderio V ; Armento G ; Bonezzi C ; Buccheri E ; Dario A ; Demartini L ; Di Dato MT ; Guardamagna VA ; Innamorato MA ; Leocata A ; Mango P ; Occhigrossi F ; Salzano AM ; Angelini C ; Spalluto M ; Caramma S ; Tammaro D ; Zampieri MA ; Luongo L	Pain Therapy Unit (UOC Terapia Antalgica), AORN Ospedali dei Colli, Monaldi Hospital, Naples, Italy. Electronic address: alfonsopapa2@gmail.com. | Pain Therapy Unit (UOC Terapia Antalgica), AORN Ospedali dei Colli, Monaldi Hospital, Naples, Italy. | Pain Therapy Unit, Istituti Clinici Scientifici Maugeri IRCCS, Pavia, Italy. | Pain Therapy Unit (UOSD Terapia del Dolore), AOU Policlinico "G. Rodol…		Chronic neuropathic pain ; differential target multiplexed spinal cord stimulation ; inflammatory biomarkers ; persistent spinal pain syndrome type II ; real-world evidence
42158167	10.5812/aapm-168719	The Role of Diagnostic Targeted Epidural Injection in the Diagnosis and Management of Chronic Spinal Pain: A Retrospective Analysis on 99 Patients.	Chronic spinal pain, led by low back pain (LBP), which affects 619 million people globally and is projected to reach 843 million by 2050, is the main cause of disability. Although epidural steroid injections (ESIs) are recommended at Level I-A, their efficacy is often limited by technical factors, such as scarring, and they provide incomplete diagnostic information. We propose diagnostic targeted…	Anesthesiology and pain medicine	Anesth Pain Med	2228-7531	2026	Feb	16	1	Journal Article	eng	Martini A ; Schweiger V ; Anastasio L ; Polati L ; Polati E	Department of Surgery, Pain Therapy Center, Verona University Hospital, Verona University, Policlinico GB Rossi, Verona, Italy.		Chronic Spinal Pain ; Pain Management Practice ; Spinal Pain Diagnosis ; Targeted Epidural Injection
42152702	10.2174/0113895575431374260420210102	Trends in Pain Relief in Cancer Patients: Pharmacotherapy and Medical Device Therapy.	The landscape of cancer pain management has evolved significantly with advancements in pharmacological and medical device therapies, shifting focus from opioid reliance to a multimodal treatment approach. This strategy emphasizes the use of non-opioid medications, including NSAIDs, acetaminophen, and adjuvant analgesics such as gabapentin and pregabalin, particularly for managing neuropathic pain…	Mini reviews in medicinal chemistry	Mini Rev Med Chem	1875-5607	2026	May			Journal Article	eng	Sharma R ; Patwekar M ; Patwekar F ; Mukerjee N ; Hruska J ; Peter L ; Sarkar S ; Kuca K	Department of Pharmacognosy, Luqman College of Pharmacy, PB 86, old Jewargi road, Gulbarga, Karnataka, India. | Department of Pharmacology, Luqman College of Pharmacy, PB 86, old Jewargi road, Gulbarga, Karnataka, India. | Department of Biotechnology, St. Xavier's College (Autonomous), Kolkata - 700016, West Bengal, India. | Center for Global Health Research, Saveetha Institute of Medical and Tec…		Cancer pain ; exosomes. ; medical devices ; neuromodulation ; opioids ; pharmacotherapy ; targeted therapy
42152086	10.1186/s12984-026-02011-9	Non-invasive spinal cord neuromodulation enables volitional anti-gravity leg movements after motor-complete spinal cord injury: responders vs. non-responders.	Transcutaneous spinal cord stimulation (tSCS) is an emerging treatment for motor recovery following spinal cord injury (SCI). However, the extent of motor recovery with tSCS and the reasons why some individuals with motor-complete SCI respond less effectively, despite having the same injury classification, remain unclear. Here, we demonstrate that lumbosacral tSCS can enable anti-gravity voluntar…	Journal of neuroengineering and rehabilitation	J Neuroeng Rehabil	1743-0003	2026	May			Journal Article	eng	Malik RN ; Samejima S ; Williams AMM ; Hosseinzadeh A ; Ogalo E ; Stolz A ; Lam C ; Shackleton C ; Miller T ; Sobeeh MG ; Boyd LA ; Kramer JLK ; Lam T ; Sachdeva R ; Berger MJ ; Krassioukov AV	Department of Anesthesiology, Pharmacology and Therapeutics, Faculty of Medicine, University of British Columbia, Vancouver, BC, Canada. | Department of Rehabilitation Sciences, The Hong Kong Polytechnic University, Hong Kong SAR, China. | Department of Physical Therapy, University of British Columbia, Vancouver, BC, Canada. | International Collaboration on Repair Discoveries (ICORD), Vancouver, …		Anti-gravity movement ; Biomarkers of responsiveness ; Neurophysiology ; Non-invasive neuromodulation ; Rehabilitation ; Responders vs. nonresponders ; Spinal cord injury (SCI) ; Transcutaneous spinal cord stimulation (tSCS) ; Voluntary motor control	(#3196) (Paralyzed Veterans of America) ; (#2007-21) (Rick Hansen Foundation) ; (35869 IOF) (Rick Hansen Foundation) ; (CANTAP-2023-03855 & CTTP-2024-04574) (Michael Smith Health Research BC) ; (CANTAP-2023-03855) (The Canadian Training Platform for Trials Leveraging Existing Networks (CAN-TAP-TALENT)) ; (CTTP-2024-04574) (The CANadian Consortium of Clinical Trial TRAINing platform (CANTRAIN)) ; …
42151670	10.1007/s11916-026-01511-6	P2X7 Receptor as a Therapeutic Target for Neuropathic Pain: From Mechanisms to Translational Strategies.	Neuropathic pain (NP) remains a therapeutic challenge due to the limited efficacy of conventional pharmacotherapies. This review aims to systematically consolidate the pathogenic role of the P2X7 receptor (P2X7R) in NP and to evaluate emerging translational strategies targeting this channel, including natural compounds, selective antagonists, drug repurposing, cell-based therapies, and neuromodul…	Current pain and headache reports	Curr Pain Headache Rep	1534-3081	2026	May	30	1	Journal Article ; Review	eng	Chen D ; Zhang S ; Guo Y ; Zhao X ; Mao P ; Hai X ; Yang Z ; Zhao G	Department of Medicine, Northwest Minzu University, No. 1 Xibei Xincun, Lanzhou, 730030, Gansu, China. zhaogh2024@lzu.edu.cn. | The Second Hospital & Clinical Medical School, Lanzhou University, Lanzhou, Gansu, China. | Department of Medicine, Northwest Minzu University, No. 1 Xibei Xincun, Lanzhou, 730030, Gansu, China. yangzhanli2043@163.com. | Department of Medicine, Northwest Minzu University…	Humans ; Neuralgia/drug therapy ; Neuralgia/metabolism ; Receptors, Purinergic P2X7/metabolism ; Animals ; Purinergic P2X Receptor Antagonists/therapeutic use ; Purinergic P2X Receptor Antagonists/pharmacology	Microglia ; Neuroinflammation ; Neuropathic pain ; P2X7 receptor ; Therapeutic target	31920260147 (Fundamental Research Funds for the Central Universities) ; 24JRRA370 (Natural Science Foundation of Gansu Province)
42149411	10.1111/papr.70166	Efficacy of Closed Loop Spinal Cord Stimulation for Chronic Back and Leg Pain: A Systematic Review.	Spinal cord stimulation (SCS) is an established therapy for chronic pain of the trunk and limbs. Conventional open-loop systems are sometimes limited by habituation, positional variability, and inconsistent neural recruitment. Closed-loop SCS is an approach that uses evoked compound action potentials (ECAPs) to adjust stimulation in real time to maintain consistent therapeutic effects. A systemat…	Pain practice : the official journal of World Institute of Pain	Pain Pract	1533-2500	2026	Jun	26	5	Journal Article ; Systematic Review ; Review	eng	George TK ; Latif U ; Lam C ; Abbott-Korumi A ; Olko B ; Lee R ; Downey K ; Graca M ; Tria A ; Deer T ; Pope J ; Lee D ; Aiyer R	Department of Orthopedics, Rutgers Robert Wood Johnson Medical School, New Brunswick, New Jersey, USA. | Westside Pain Management, Long Beach, California, USA. | Florida Spine Care, Fort Lauderdale, Florida, USA. | Division of Pain Medicine, Department of Physical Medicine and Rehabilitation, Hackensack Meridian Health-JFK University Medical Center, Edison, New Jersey, USA. | Department of Anesth…	Humans ; Spinal Cord Stimulation/methods ; Chronic Pain/therapy ; Leg ; Back Pain/therapy ; Pain Management/methods ; Treatment Outcome	closed loop ; pain ; spinal cord stimulation ; systematic review
42134463	10.1016/j.neuroimage.2026.122002	EEG-based clustering shows distinct separation of chronic pain patients before spinal cord stimulation surgery.	Chronic pain is associated with disrupted cortical activity, yet individual variability in these neural patterns remains poorly understood. Electroencephalography (EEG) provides a noninvasive means of characterizing these dynamics and may help identify patient subtypes relevant to spinal cord stimulation (SCS) outcomes. This study applied unsupervised machine learning to preoperative EEG to deter…	NeuroImage	Neuroimage	1095-9572	2026	May	336		Journal Article	eng	Dunn A ; Gopal J ; DiMarzio M ; Pilitsis JG ; Telkes I	Department of Neurosurgery, University of Arizona College of Medicine - Tucson, Tucson, AZ, USA. | Charles E. Schmidt College of Medicine, Florida Atlantic University, Boca Raton, FL, USA. | Department of Neurosurgery, University of Arizona College of Medicine - Tucson, Tucson, AZ, USA; Department of Biomedical Engineering, University of Arizona, Tucson, AZ, USA. Electronic address: itelkes@arizo…		Chronic pain ; Clustering analysis ; Electroencephalography ; Preoperative assessment ; Spinal cord stimulation
42126579	10.1007/s00482-026-00939-4	[German guideline on spinal cord stimulation for chronic neuropathic pain].	Epidural spinal cord stimulation (SCS) is a neuromodulatory, reversible procedure for the treatment of selected chronic pain conditions, primarily neuropathic in nature. The updated German S3 guideline provides evidence-based recommendations for the use of SCS and dorsal root ganglion stimulation (DRG-S). Key innovations include recent technical advances and increased integration into multimodal …	Schmerz (Berlin, Germany)	Schmerz	1432-2129	2026	May			English Abstract ; Journal Article ; Review	ger	Slotty PJ ; Rasche D ; Vesper J	Praxis für Neurochirurgie Prof. Dr. Philipp J. Slotty, Oststraße 122, Düsseldorf, Deutschland. | Klinik für Neurochirurgie, Universitätsklinikum Schleswig-Holstein, Lübeck, Deutschland. | Abt. Funktionelle Neurochirurgie und Stereotaxie, Neurochirurgische Klinik, Universitätsklinikum Düsseldorf, Moorenstraße 5, 40225, Düsseldorf, Deutschland. jan.vesper@med.uni-duesseldorf.de.		Combined modality therapy/pain ; Complex regional pain syndrome ; Diabetic neuropathies ; Evidence-based guideline ; Neuromodulation
42126345	10.1002/cns.70890	Esketamine Preserves Network Connectivity and Promotes Recovery in Consciousness Disorders.	Disorders of consciousness (DoC) present significant therapeutic challenges with limited effective interventions. The choice of anesthetic agent during procedures such as spinal cord stimulation may influence long-term neurological outcomes, yet comparative evidence is scarce. This prospective, non-randomized, comparative effectiveness trial investigated the neurophysiological and clinical effect…	CNS neuroscience & therapeutics	CNS Neurosci Ther	1755-5949	2026	May	32	5	Journal Article	eng	Qin X ; Chen X ; Yao L ; Wang B ; Niu H ; Liang Z ; Zhao Z ; Wang J ; Huang J ; Guo X ; Li X	Institute of Electrical Engineering, Yanshan University, Qinhuangdao, China. | Department of Neurosurgery, Peking University International Hospital, Beijing, China. | Department of Anesthesiology, Peking University International Hospital, Beijing, China. | State Key Laboratory of Cognitive Neuroscience and Learning, IDG/McGovern Institute for Brain Research, Beijing Normal University, Beijing, Ch…	Humans ; Ketamine/therapeutic use ; Ketamine/pharmacology ; Male ; Female ; Middle Aged ; Adult ; Consciousness Disorders/drug therapy ; Consciousness Disorders/physiopathology ; Propofol/therapeutic use ; Propofol/pharmacology ; Prospective Studies ; Recovery of Function/drug effects ; Recovery of Function/physiology ; Electroencephalography ; Nerve Net/drug effects ; Aged ; Anesthetics, Intrave…	coma recovery scale–revised ; disorders of consciousness ; electroencephalography ; esketamine ; network connectivity ; propofol	STI2030-Major Projects+2021ZD0204300 (Ministry of Science and Technology of the People's Republic of China)
42124665	10.64898/2026.02.23.707488	A modular, high-bandwidth, bidirectional implantable device for neural interrogation.	Modern neuroelectronic interfaces have shown great potential to diagnose conditions, address neurological dysfunction, and advance neuroscientific knowledge. However, neural interface systems today require tethered connections that restrict mobility, prevent testing across ecological contexts, and inhibit clinical translation to at-home use. Fully implantable commercial systems have previously be…	bioRxiv : the preprint server for biology	bioRxiv	2692-8205	2026	Feb			Journal Article ; Preprint	eng	Darie R ; Parker SR ; Calvert JS ; Tiwari E ; Abdelrahman N ; Syed S ; Shaaya E ; Fridley JS ; Merlo MW ; Halpern I ; Borton DA
42122468	10.3390/s26092746	Webcam-Based Pain Measurement Using Pupillary Diameter.	Pupillometry can be used as a method for monitoring pain. There are experimental conditions under which standard pupillometry equipment cannot be used. Studying the effects of different pulse forms used for transcutaneous spinal cord stimulation (tSCS) is one such task. The aim was to create a system for recording pupil diameter based on a web camera because it can be synchronised with external e…	Sensors (Basel, Switzerland)	Sensors (Basel)	1424-8220	2026	Apr	26	9	Journal Article	eng	Shamantseva N ; Polyakov A ; Lyakhovetskii V ; Bystrova M ; Sakun I ; Ananyev S ; Gerasimenko Y ; Moshonkina T	Pavlov Institute of Physiology, Russian Academy of Sciences, 199034 St. Petersburg, Russia.	Humans ; Pupil/physiology ; Pain Measurement/methods ; Adult ; Male ; Female ; Pain/physiopathology ; Pain/diagnosis	neural network ; pain measurement ; pupillary diameter ; transcutaneous spinal cord stimulation ; video pupillometry	1021062411782-5-3.1.8 (Pavlov Institute of Physiology, Russian Academy of Sciences) ; 2025-10-01/2025-06-17 (Cosyma LLC)
42120752	10.1038/s41551-026-01684-w	Fundamental limitations of kilohertz-frequency carriers in afferent fibre recruitment with transcutaneous spinal cord stimulation.	Kilohertz-frequency (KHF) waveforms are gaining traction in transcutaneous spinal cord stimulation (tSCS) for motor recovery after paralysis. However, the mechanisms by which these fast-alternating currents depolarize proprioceptive afferent and motor efferent fibres remain unknown. To address this gap, we conducted a study in 28 participants showing, through peripheral nerve stimulation experime…	Nature biomedical engineering	Nat Biomed Eng	2157-846X	2026	May			Journal Article	eng	Keesey R ; Hofstoetter U ; Hu Z ; Lombardi L ; Hawthorn R ; Bryson N ; Alashqar A ; Rowald A ; Minassian K ; Seáñez I	Department of Neurosurgery, Washington University School of Medicine in St. Louis, Saint Louis, MO, USA. ismaelseanez@wustl.edu. | Department of Medical Informatics, Biometry and Epidemiology, Friedrich-Alexander-Universität Erlangen-Nürnberg, Erlangen, Germany. | Division of Neurotechnology, Washington University School of Medicine in St. Louis, Saint Louis, MO, USA. ismaelseanez@wustl.edu. | De…			K12HD073945 (U.S. Department of Health & Human Services | NIH | Eunice Kennedy Shriver National Institute of Child Health and Human Development (NICHD)) ; K12HD073945 (U.S. Department of Health & Human Services | NIH | Eunice Kennedy Shriver National Institute of Child Health and Human Development (NICHD)) ; K12HD073945 (U.S. Department of Health & Human Services | NIH | Eunice Kennedy Shriver Na…
42120103	10.1136/rapm-2026-107603	Change in opioid use following spinal cord stimulation: a systematic review and meta-analysis.	Chronic pain is a leading cause of disability, and many affected patients rely on long-term opioid therapy despite its unfavorable adverse effect profile. Spinal cord stimulation is an established therapy for chronic pain that may secondarily reduce opioid consumption by providing sustained analgesia. To quantify changes in opioid use following spinal cord stimulation implantation for the treatme…	Regional anesthesia and pain medicine	Reg Anesth Pain Med	1532-8651	2026	May			Journal Article ; Review	eng	Soleymani H ; Morsi M ; Kopacz K ; Karri J ; Goudman L ; Hussain N ; Javed S ; D'Souza R	Department of Anesthesiology, The Ohio State University, Columbus, Ohio, USA. | Department of Physical Medicine and Rehabilitation, Mayo Clinic, Rochester, Minnesota, USA. | Department of Anesthesiology and Perioperative Medicine, Mayo Clinic, Rochester, Minnesota, USA DSouza.Ryan@mayo.edu. | Vrije Universiteit & UZ Brussel, Brussel, Belgium. | Department of Pain Medicine, The University of Texas…		Analgesics, Opioid ; CHRONIC PAIN ; Neuromodulation ; Spinal Cord Stimulation
42112095	10.1177/20552173261432301	Percutaneous spinal stimulation to enhance gait and alleviate functional impairments in multiple sclerosis: A pilot study.	To evaluate the feasibility and potential efficacy of percutaneous spinal stimulation (epidural stimulation, ES) combined with task-specific training to reduce spasticity and improve gait and balance in individuals with progressive multiple sclerosis (MS). Two men with progressive MS (EDSS 6.5) underwent ES lead implantation targeting the lower spinal cord, followed by one month of rehabilitation…	Multiple sclerosis journal - experimental, translational and clinical	Mult Scler J Exp Transl Clin	2055-2173	2026		12	2	Journal Article	eng	Jahanian O ; Asp AJ ; Gill ML ; Veith DD ; Fernandez KA ; Hogen CA ; Mills CJ ; Thoreson AR ; Solinsky R ; Kaufman KR ; Grahn PJ ; Zhao KD ; Tobin WO	Center for Multiple Sclerosis and Autoimmune Neurology, Mayo Clinic, Rochester, MN, USA. | Mayo Clinic Graduate School of Biomedical Sciences, Mayo Clinic, Rochester, MN, USA. | Department of Physical Medicine and Rehabilitation, Mayo Clinic, Rochester, MN, USA. | Department of Neurology, Mayo Clinic School of Medicine, Rochester, MN, USA. | Department of Physiology and Biomedical Engineering, Ma…		Epidural spinal cord stimulation ; and volitional motor function ; balance ; gait ; neuromodulation ; spasticity
42108248	10.1097/CM9.0000000000004117	Neurophysiological mechanisms of spinal cord stimulation: From the perspective of disorder of consciousness.		Chinese medical journal	Chin Med J (Engl)	2542-5641	2026	May			Journal Article	eng	Chen K ; Ge Q ; Han S ; Zhang X ; He J	Department of Neurosurgery, Beijing Tiantan Hospital, Capital Medical University, Beijing 100070, China. | Department of Neurosurgery, Nanfang Hospital, Southern Medical University, Guangzhou, Guangdong 510515, China.
42099432	10.64898/2026.04.25.720749	Axonal spike-count regimes link spinal cord stimulation periodicity to artificial sensory detection and discrimination in rodents.	Electrical stimulation is widely used to evoke artificial sensation, yet how temporal stimulation patterns are transformed into neural activity and perception remains poorly understood. Recent behavioral studies have shown that increasing the aperiodicity of spinal cord stimulation pulse trains alters both detection thresholds and discrimination performance despite constant pulse counts, suggesti…	bioRxiv : the preprint server for biology	bioRxiv	2692-8205	2026	Apr			Journal Article ; Preprint	eng	Tvrdy TJ ; Bhattacharya A ; Radhakrishna R ; Slack JC ; Yadav AP	Lampe Joint Department of Biomedical Engineering, University of North Carolina at Chapel Hill and North Carolina State University, Chapel Hill, NC, USA. | UNC Neurosurgery, School of Medicine, Chapel Hill, NC, USA. | Max Planck Institute for Biological Intelligence, Seewiesen, Germany. | UNC Neuroscience Center, University of North Carolina at Chapel Hill, Chapel Hill, NC, USA. | UNC School of Me…		aperiodic stimulation ; artificial sensations ; axonal spikes ; computational model ; spinal cord stimulation
42091758	10.1007/s10571-026-01739-1	Spinal Cord Stimulation Alleviates Neuropathic Pain Involves Regulation of the Ca<sup>2+</sup>/CaN/NFAT4 Pathway in Spinal Dorsal Horn Astrocytes.	Spinal cord stimulation (SCS) represents an established neuromodulatory intervention for refractory neuropathic pain (NP), yet the cellular mechanisms underlying its anti-inflammatory effects remain incompletely defined. The activation of astrocytes, especially polarization into the A1-like phenotype, is crucial for the persistence of central sensitization. This study aimed to investigate whether…	Cellular and molecular neurobiology	Cell Mol Neurobiol	1573-6830	2026	May			Journal Article	eng	Li X ; Wu Z ; Wang R ; Bai J	Department of Pain Medicine, Beijing Bo'ai Hospital, China Rehabilitation Research Center, Beijing, 100068, China. baijinzhu@126.com. | School of Rehabilitation, Capital Medical University, 10 Jiaomen North Road, Fengtai District, Beijing, 100068, China. | School of Orthopedics, Capital Medical University, 10 Jiaomen North Road, Fengtai District, Beijing, 100069, China. baijinzhu@126.com. | Schoo…		Astrocyte ; Calcineurin ; NFAT4 ; Neuroinflammation ; Neuropathic pain ; Spinal cord stimulation	Z241100007724002 (Beijing Science and Technology Planning Project)
42091086	10.1088/1741-2552/ae697b	Neural mechanisms underlying leg muscle responses during cervical transcutaneous spinal cord stimulation.	<i>Objective</i>. Transcutaneous spinal cord stimulation (tSCS) is increasingly used as a neuromodulation technique to improve motor function after neuromotor disorders. Cervical tSCS has been reported to influence lumbar networks, leading to the hypothesis that leg muscle recruitment may occur via activation of long-range spinal connections between cervical and lumbar circuits. However, it remai…	Journal of neural engineering	J Neural Eng	1741-2552	2026	May	23	3	Journal Article	eng	Phelps N ; Keesey R ; Hawthorn R ; Atkinson C ; Seáñez I	Department of Biomedical Engineering, Washington University in St. Louis, St. Louis, MO, United States of America. | Division of Neurotechnology, Washington University School of Medicine in St. Louis, St. Louis, MO, United States of America. | Department of Neurosurgery, Washington University School of Medicine in St. Louis, St. Louis, MO, United States of America. | Department of Electrical and …	Humans ; Female ; Male ; Muscle, Skeletal/physiology ; Muscle, Skeletal/innervation ; Adult ; Spinal Cord Stimulation/methods ; Leg/physiology ; Leg/innervation ; Young Adult ; Transcutaneous Electric Nerve Stimulation/methods ; Cervical Vertebrae/physiology ; Cervical Cord/physiology ; Electromyography/methods	neuromodulation ; neurorehabilitation ; neuroscience ; spinal cord injury ; transcutaneous spinal cord stimulation
42081072	10.1007/s40122-026-00841-y	Supraspinal Correlates of Patients with Chronic Pain Under Burst Spinal Cord Stimulation: A Proof-of-Concept Functional MRI Study.	Chronic pain is associated with central pain network-associated alterations. Functional MRI (fMRI) provides a powerful, non-invasive imaging technique to visualize such alterations. This feasibility study attempted to investigate the impact of BurstDR spinal cord stimulation (SCS) on fMRI correlates in patients with chronic pain. This proof-of-concept study included 11 patients (8 m/3 f; mean age…	Pain and therapy	Pain Ther	2193-8237	2026	Jun	15	3	Journal Article	eng	Brenner S ; Schilling A ; Krauss P ; Mohamed S ; Fauth J ; Niroomand Z ; Kinfe TM	Rolf Schwiete Endowed Chair and Full Professor of Neurosurgery, Mannheim Center for Neuromodulation and Neuroprosthetics (MCNN), Department of Neurosurgery, Medical Faculty Mannheim, Ruprecht-Karls-University, Heidelberg, Germany. thomas.kinfe@medma.uni-heidelberg.de. | Department of Neuroradiology, University Hospital Heidelberg-Mannheim, Medical Faculty Mannheim, Heidelberg University, Mannheim…		Burst spinal cord stimulation ; Chronic pain ; Functional MRI ; Objective outcome measures
42080524	10.1227/ons.0000000000002039	Real-Time Pressure Sensing Is Associated With Reduced Complication Rates in Percutaneous Spinal Cord Lead Implantation: A Retrospective Cohort Analysis.	CompuFlo provides real-time pressure feedback to identify the epidural space during spinal cord stimulator (SCS) implantation. We compared CompuFlo with standard loss of resistance. Single-center retrospective cohort of consecutive SCS implantations by one surgeon using CompuFlo or loss of resistance. Primary outcome: composite of any cerebrospinal fluid leak, epidural blood patch, or postoperati…	Operative neurosurgery (Hagerstown, Md.)	Oper Neurosurg	2332-4260	2026	May			Journal Article	eng	O'Leary S ; Price AM ; File C ; Patel TY ; Fredricks N ; Patel KA ; Lesage AC ; Camarillo-Rodriguez L ; Ogasawara C ; Costa M ; Babazade R ; Karas PJ	Department of Neurological Surgery, Vanderbilt University Medical Center, Nashville , Tennessee , USA. | Department of Neurosurgery, University of Texas Medical Branch, Galveston , Texas , USA. | Department of Anesthesiology, University of Texas Medical Branch, Galveston , Texas , USA.		Cerebrospinal fluid leak ; CompuFlo ; Epidural access ; Neuromodulation ; Procedural efficiency ; Spinal cord stimulation
42071279	10.1097/NPT.0000000000000558	Transcutaneous Spinal Cord Stimulation for Spasticity in Primary Lateral Sclerosis: A Case Series.	Primary lateral sclerosis (PLS), a neurodegenerative disease characterized by lower extremity spasticity, significantly impacts mobility and quality of life. Treatment options predominantly involve pharmacological interventions offering limited relief. Transcutaneous spinal cord stimulation (tSCS) reduces spasticity in persons with spinal cord injury and multiple sclerosis but has yet to be inves…	Journal of neurologic physical therapy : JNPT	J Neurol Phys Ther	1557-0584	2026	May			Journal Article	eng	Chomko K ; Tabor Gray L ; Boruch AV ; Locatelli E	Northeast Regional Medical Center, Kirksville, Missouri (A.B.). | Nova Southeastern University, College of Allopathic Medicine and NSU Health, David and Cathy Husman Neuroscience Institute, Davie, Florida (K.C., L.T.G., E.L.).		electrical stimulation ; motor neuron disease ; primary lateral sclerosis ; spasticity ; transcutaneous spinal cord stimulation
42066272		Neuromodulation for Treating Adolescent Complex Regional Pain Syndrome: A Case Series.	Complex regional pain syndrome (CRPS) in adolescents is rare. When resistant to conservative treatment, therapeutic options are limited. One option is neuromodulation, but the evidence for its effectiveness is scarce. We report 3 adolescent girls with refractory CRPS Type I who were successfully treated with neuromodulation. Two of them underwent dorsal root ganglion stimulation; the other, spina…	Pain medicine case reports	Pain Med Case Rep	2768-5152	2026	Apr	10	2	Journal Article ; Case Reports	eng	Mallard CJ ; Milburn S	Commonwealth Pain & Spine, Lexington, KY. | Department of Anesthesia, University of Kentucky, Lexington, KY.	Humans ; Female ; Adolescent ; Complex Regional Pain Syndromes/therapy ; Spinal Cord Stimulation/methods ; Electric Stimulation Therapy/methods ; Ganglia, Spinal/physiology ; Treatment Outcome	Complex Regional Pain Syndrome ; dorsal root ganglion stimulation ; neuromodulation ; pediatric neuromodulation ; pediatric pain ; spinal cord stimulation
42066271		Dual-Lead Spinal Cord Stimulation for Refractory Diabetic Small Fiber Neuropathy With Erythromelalgia-Like Features: A Case Report.	Small fiber neuropathy is a painful diabetes complication that may present with burning pain, dysesthesia, and autonomic features such as swelling, color changes, and hyperhidrosis. Some cases overlap with erythromelalgia, a rare condition marked by episodic erythema, temperature sensitivity, and vasomotor instability. Spinal cord stimulation has shown promise for refractory neuropathic pain, but…	Pain medicine case reports	Pain Med Case Rep	2768-5152	2026	Apr	10	2	Case Reports ; Journal Article	eng	Spivey J ; McGuire JA ; Jonswold E ; Vaglienti RM	West Virginia University School of Medicine, Department of Anesthesiology, Division of Pain Medicine, Morgantown, WV. | West Virginia University School of Medicine, Department of Anesthesiology, Morgantown, WV.	Humans ; Male ; Adult ; Erythromelalgia/therapy ; Erythromelalgia/complications ; Diabetic Neuropathies/therapy ; Diabetic Neuropathies/complications ; Spinal Cord Stimulation/methods ; Small Fiber Neuropathy/therapy ; Small Fiber Neuropathy/complications ; Diabetes Mellitus, Type 1/complications	Recurrent tachycardia ; anticoagulation ; conduction block ; glaucoma ; hematoma ; high-risk ; myocardial infarction ; regional ; ropivacaine ; stellate ganglion
42066270		Combined Dorsal and Ventral Spinal Cord Stimulation for Treatment of Refractory Neuropathic Pain After Spinal Cord Injury: A Case Report.	Central neuropathic pain that follows spinal cord injury is often refractory to medical therapy. Spinal cord stimulation (SCS) is an established treatment for chronic neuropathic pain, but conventional dorsal column placement may not capture all pain regions. A 63-year-old man with C6-T2 spinal cord infarction and C7 ASIA C paraplegia experienced severe refractory pain in both feet and the left l…	Pain medicine case reports	Pain Med Case Rep	2768-5152	2026	Apr	10	2	Case Reports ; Journal Article	eng	Shim WJ ; Van Acker GM ; Kim CH	Case Western Reserve University, Cleveland, Ohio. | MetroHealth Rehabilitation Institute, MetroHealth System, Cleveland, Ohio. | Case Western Reserve University School of Medicine, Cleveland, OH. | Metrohealth Rehabilitation Institute, MetroHealth System, Cleveland, Ohio. | MetroHealth Medical Center, Cleveland OH.	Humans ; Male ; Middle Aged ; Spinal Cord Stimulation/methods ; Neuralgia/therapy ; Neuralgia/etiology ; Spinal Cord Injuries/complications	Spinal cord stimulation ; case report ; central neuropathic pain ; spinal cord injury ; ventral leads
42063808	10.3389/fresc.2026.1789774	Neurosurgery to restore function in cerebral palsy: current practice and emerging therapies.	Cerebral palsy (CP) affects 1.5-2.5 per 1,000 live births and manifests as diverse movement disorders including spasticity, dystonia, and mixed phenotypes that significantly impact motor function and quality of life. This review examines surgical and neuromodulatory interventions for medically refractory CP-associated movement disorders. Selective dorsal rhizotomy (SDR) offers a novel treatment o…	Frontiers in rehabilitation sciences	Front Rehabil Sci	2673-6861	2026		7		Journal Article ; Review	eng	Sankar A ; Jobe A ; McDonald B ; Abel TJ ; Sinha A ; Piazza MG	School of Medicine, University of Pittsburgh, Pittsburgh, PA, United States. | Department of Physical Medicine and Rehabilitation, University of Pittsburgh, Pittsburgh, PA, United States. | Department of Neurological Surgery, University of Pittsburgh, Pittsburgh, PA, United States.		cerebral palsy ; deep brain stimulation (DBS) ; dystonia ; focused ultrasound (MRgFUS) ; movement disorders ; neuromodulation ; selective dorsal rhizotomy (SDR) ; spinal cord stimulation
42063802	10.2147/JPR.S551667	Psychometric and Molecular Profiling to Predict Outcomes of Spinal Cord Stimulation for Chronic Pain: A Pilot Study.	Spinal cord stimulation (SCS) is a well-established intervention for chronic pain, but the factors predicting treatment success remain unclear. This pilot study investigated psychometric and inflammatory biomarkers associated with clinical outcomes in patients undergoing SCS for chronic low back pain. Twenty-two eligible patients were enrolled. Clinical evaluations, psychometric assessments, and …	Journal of pain research	J Pain Res	1178-7090	2026		19		Journal Article	eng	D'Agnelli S ; Amodeo G ; Cascella M ; Baciarello M ; Bellini V ; Franchi S ; Galimberti G ; Sacerdote P ; Bignami EG	Pain Therapy and Neuroimmunology Unit, Department of Pharmacological and Biomolecular Sciences "Rodolfo Paoletti", Università Degli Studi Di Milano, Milano, 20129, Italy. | Anesthesiology, Critical Care and Pain Medicine Division, Department of Medicine and Surgery, University of Parma, Parma, 43126, Italy. | Unit of Anesthesiology, Intensive Care Medicine, and Pain Medicine, Department of Medici…		chronic pain ; cytokines ; inflammatory markers ; psychometric variables ; quality of life ; spinal cord stimulation
42059049	10.1080/17581869.2026.2663948	BurstDR and multi-area Burst DR spinal cord stimulation for the treatment of chronic pain: "less is more".	Neuromodulation treatments are a well-established therapy for chronic pain patients. BurstDR is a novel spinal cord stimulation platform rooted in clinical and scientific data. It not only activates the lateral and descending pathways which are observed with traditional tonic stimulation but is able to activate the medial pathways and therefore effect the emotional and cognitive components of pai…	Pain management	Pain Manag	1758-1877	2026	Apr			Journal Article	eng	Falowski S ; DeRidder D	Department of Neurosurgery, Neurosurgical Associates of Lancaster, Lancaster, PA, USA. | Unit of Neurosurgery, Department of Surgical Sciences, Dunedin School of Medicine, University of Otago, Dunedin, New Zealand.		BurstDR ; Spinal cord stimulation ; burst ; chronic pain ; lateral pathway ; medial pathway ; neuromodulation
42058530	10.1093/jscr/rjag304	A case series of two patients using closed-loop spinal cord stimulation: demonstration of the impact of real-time adjustments.	Closed-loop spinal cord stimulation (SCS) utilizes evoked compound action potential (ECAP) feedback to maintain constant neural recruitment. This case series reports outcomes from two patients treated with ECAP-controlled closed-loop SCS and evaluate changes in pain intensity and functional status. Two male patients presented with chronic lumbar radiculopathy and axial low back pain. At baseline,…	Journal of surgical case reports	J Surg Case Rep	2042-8812	2026	Apr	2026	4	Case Reports ; Journal Article	eng	Soin A ; Kassis S ; Witte RJ ; Sloop B ; Brittain C	Northeast Ohio Medical University, 4029 OH-44, Rootstown, OH 44272, United States. | The Ohio Pain Clinic, 7072 Corporate Way, Dayton, OH 45458, United States. | Elite Pain Doctors, 6213 Snider Rd, Mason, OH 45040, United States. | Wright State University, Colonel Glenn Hwy, Beavercreek, OH 45324, United States. | College of Medicine, Ohio University, 191 W Union St, Athens, OH 45701, United Stat…		chronic back pain ; closed-loop SCS ; neural modulation ; sciatica ; spinal cord stimulation
42057082	10.1186/s13063-026-09741-0	Efficacy of transcutaneous spinal cord stimulation combined with resistance training on motor function in motor-incomplete spinal cord injury: protocol for an open-label, single-blind randomized controlled trial.	Spinal cord injury (SCI) commonly results in substantial motor impairments, particularly in standing and walking abilities, due to the disruption of the sensory-motor circuits. Conventional rehabilitation approaches have limited effectiveness in restoring motor function. The present study investigates the combined effects of transcutaneous spinal cord stimulation (tSCS) and resistance training (R…	Trials	Trials	1745-6215	2026	Apr			Journal Article	eng	Chen J ; Luo X ; Zhang Y ; Li Y ; Wang Y ; Ye J ; Sun J ; Huang H ; OuYang Z ; Yuan Y ; Wang Y	Department of Neurology and Neurological Rehabilitation, Shanghai Yangzhi Rehabilitation Hospital (Shanghai Sunshine Rehabilitation Center), School of Medicine, Tongji University, Shanghai, 201619, China. wangyuesh@126.com. | Department of Radiology, Shanghai Yangzhi Rehabilitation Hospital (Shanghai Sunshine Rehabilitation Center), School of Medicine, Tongji University, Shanghai, 201619, China. …		Motor function ; Resistance training ; Spinal cord injury ; Strength ; Transcutaneous spinal cord stimulation	Z155080000004 (National Key Clinical Specialty Discipline Construction Program of China) ; 2024SJKJGG115 (Songjiang District Science and Technology Project) ; 2024SJKJGG051 (Songjiang District Science and Technology Project) ; SHDC2025CCS042 (Shanghai Shenkang Hospital Development Center)
42055600	10.1136/rapm-2026-107607	Dose-dependent dorsal column activation drives analgesic effects of spinal cord stimulation in a rat model of neuropathic pain.	Spinal cord stimulation (SCS) is typically dosed to the perception threshold, defined as the onset of stimulation-induced sensations. The evoked compound action potential threshold (ECAPT) is an objective marker of dorsal column fiber activation onset. It approximates the perception threshold, and ECAPT-guided dosing improves clinical outcomes. Preclinical models are valuable for investigating th…	Regional anesthesia and pain medicine	Reg Anesth Pain Med	1532-8651	2026	Apr			Journal Article	eng	Versantvoort EM ; Ladner K ; Mugan D ; Nanavati D ; Parker D ; Vuong QC ; Dietz BE ; Obara I	School of Pharmacy and Translational and Clinical Research Institute, Newcastle University, Newcastle upon Tyne, UK ilona.obara@ncl.ac.uk. | School of Pharmacy and Translational and Clinical Research Institute, Newcastle University, Newcastle upon Tyne, UK. | School of Psychology and Biosciences Institute, Newcastle University, Newcastle upon Tyne, UK. | Saluda Medical Pty Ltd, Artarmon, New Sout…		Analgesia ; Animal Experimentation ; CHRONIC PAIN ; Peripheral Nerve Injuries ; Spinal Cord Stimulation
42052783	10.31083/RN48384	Peripheral Neuropathy: A Phenotype-Driven Review for Diagnosis and Management.	The purpose of this narrative review is to provide a clinic-ready synthesis of contemporary concepts in peripheral neuropathy, spanning epidemiology, diagnosis, and treatment, with emphasis on high-yield advances applicable to daily practice. The authors integrate pragmatic tools-including a diagnostic algorithm, suggested initial laboratory panels, and commonly used outcome measures-to support c…	Revista de neurologia	Rev Neurol	1576-6578	2026	Apr	81	4	Journal Article ; Review	eng	Yuba T ; Dabbagh A ; Sabouri AS	MD, Professor, Anesthesiology Research Center, Department of Anesthesiology, Faculty of Medicine, Shahid Beheshti University of Medical Sciences, 4739 Tehran, Iran. | Visiting Professor, Department of Anesthesiology, Shahid Beheshti Medical Science University, 4739 Tehran, Iran. | Assistant Professor of Anesthesiology, Harvard Medical School, Boston, MA 02115, USA. | Assistant Professor, Departme…	Humans ; Phenotype ; Peripheral Nervous System Diseases/diagnosis ; Peripheral Nervous System Diseases/therapy ; Peripheral Nervous System Diseases/epidemiology ; Peripheral Nervous System Diseases/classification ; Algorithms	diabetic neuropathies ; electric stimulation therapy ; electromyography ; nerve conduction studies ; peripheral nervous system diseases ; small-fiber neuropathy ; ultrasonography
42051777	10.3389/fneur.2026.1781709	Advances in the diagnosis and management of post-stroke limb spasticity: a narrative review.	This review aims to provide a comprehensive overview of the current understanding and clinical management of post-stroke limb spasticity. Literature searches were conducted in PubMed and CNKI databases for articles published between January 2000 and June 2025, using keywords related to post-stroke spasticity, assessment, and interventions (botulinum toxin, rehabilitation, neuromodulation, surgery…	Frontiers in neurology	Front Neurol	1664-2295	2026		17		Journal Article ; Review	eng	Su M ; Yu M ; Xu P ; Fei Y	Department of Anesthesiology and Pain, The Affiliated Hospital of Jiaxing University, Jiaxing, Zhejiang, China. | Zhejiang Chinese Medical University, Hangzhou, Zhejiang, China.		botulinum toxin ; limb spasticity ; neuromodulation ; post-stroke sequelae ; rehabilitation
42046795	10.2147/JPR.S583921	Spinal Cord Stimulation and DREZ Lesioning for Refractory Postherpetic Neuralgia: An Exploratory Case Series.	Refractory postherpetic neuralgia (PHN) remains one of the most challenging forms of neuropathic pain after herpes zoster infection, often resistant to conventional therapy. Neurosurgical interventions-particularly spinal cord stimulation (SCS) and dorsal root entry zone (DREZ) lesioning-offer potential benefit, yet optimal selection of surgical treatment remains unclear. This study explores the …	Journal of pain research	J Pain Res	1178-7090	2026		19		Journal Article	eng	Jin W ; Yang D ; Li J ; Tao W ; Ren Z ; Yu T ; Sun S ; Xu C ; Shi C ; Hu Y ; Shu W	Department of Neurosurgery, The University of Hong Kong- Shenzhen Hospital, Shenzhen, People's Republic of China. | Department of Neurosurgery 2, South China Hospital, Medical School, Shenzhen University, Shenzhen, People's Republic of China. | Department of Neurosurgery, Xuanwu Hospital, Capital Medical University, Beijing, People's Republic of China. | Neurosurgery Department, The Affiliated Ho…		dorsal root entry zone lesioning ; neuromodulation ; neuropathic pain ; neurostimulation ; postherpetic neuralgia ; spinal cord stimulation
42045793	10.1097/CM9.0000000000004062	Comparison of spinal cord stimulation and dorsal root entry zone lesioning for intractable neuropathic pain after cauda equina injury.		Chinese medical journal	Chin Med J (Engl)	2542-5641	2026	Apr			Journal Article	eng	Huang Y ; Lu G ; Zheng W ; Du T ; Liu S ; Wan X ; Xu S ; Zu W ; Jiang Z ; Li Y ; Wang Y ; Ni B ; Zhu H	China International Neuroscience Institute (China-INI), Beijing 100053, China. | Department of Neurosurgery, Xuanwu Hospital Capital Medical University, Beijing 100053, China. | Department of Neurology, Xuanwu Hospital Capital Medical University, Beijing 100053, China.
42043910	10.1080/10790268.2026.2657699	The reticulospinal tracts are significant for the control of the anus and bladder: Insights from a complicated spinal cord stimulation case.	a patient with spinal cord injury underwent spinal cord stimulation (SCS) and developed bladder and anal dysfunction, following inadvertent migration of the stimulation electrodes. we provide evidence that the reticulospinal tracts are significant for the control of the anus and bladder rhabdosphincters. we discuss the appropriate positioning of SCS electrodes.	The journal of spinal cord medicine	J Spinal Cord Med	2045-7723	2026	Apr			Journal Article	eng	Deftereos SN ; Kostantinidis KE ; Alexoudi A ; Sakas DE	2nd Department of Neurology, National & Kapodistrian University of Athens, Attikon Hospital, Athens, Greece. | Department of Occupational Therapy, University of West Attica, Athens, Greece. | Neurology-Neurophysiology Practice, Athens, Greece. | Evgenideio Hospital, National & Kapodistrian University of Athens, Athens, Greece. | 1st Department of Neurosurgery, National & Kapodistrian University o…		Paraplegia ; Reticulospinal tracts ; Spinal cord stimulation ; Supraspinal bladder and anal control
42040330	10.3389/fpain.2026.1760565	Safety of combined exercise and spinal cord stimulation therapy in persistent spinal pain syndrome: a case report.	A 36-year-old man with a history of lumbar disc herniation and laminectomy in 2022 presented with recurrent pain, despite initial improvement. His symptoms, likely attributable to postsurgical fibrosis and residual disc protrusion, were managed with various treatments, including pharmacological therapy, epidural steroid injection, and epidurolysis, albeit with limited success. Following a multidi…	Frontiers in pain research (Lausanne, Switzerland)	Front Pain Res (Lausanne)	2673-561X	2026		7		Case Reports ; Journal Article	eng	Vicente-Mampel J ; Sánchez-Poveda D ; Martínez-Soler M ; Hernández-Zaballos F ; Ferrer-Torregrosa J ; Sanchez-Montero FJ	Department of Physiotherapy, School of Medicine and Health Science, Catholic University of Valencia, Torrent, Valencia, Spain. | Anesthesiology Service, Pain Unit, Complejo Asistencial Universitario de Salamanca (CAUSA), Salamanca, Spain. | Department of Podiatry, School of Medicine and Health Science, Catholic University of Valencia, Torrent, Valencia, Spain.		chronic pain ; exercise ; failed back surgery syndrome ; persistent spinal pain syndrome ; spinal cord stimulation
42040248	10.52965/001c.160191	Abrupt Loss of Spinal Cord Stimulation After Trauma: A Case-Based Approach to Evaluation and Management.	Spinal cord stimulation (SCS) is an established therapy for refractory neuropathic pain following lumbar spine surgery and frequently allows for meaningful pain reductio, functional improvement, and minimizing reliance on pharmacotherapy and opioids. Despite its efficacy, hardware-related complications remain an important cause of treatment failure. We present a fictional teaching case of a 68-ye…	Orthopedic reviews	Orthop Rev (Pavia)	2035-8164	2026		18		Journal Article	eng	Hasoon J ; Aner MM ; Yazdi C ; Robinson CL	Department of Anesthesiology, Critical Care, and Pain Medicine Beth Israel Deaconess Medical Center. | Department of Anesthesiology, Critical Care, and Pain Medicine The University of Texas Health Science Center at Houston. | Department of Anesthesiology and Perioperative Medicine Geisel School of Medicine at Dartmouth. | Department of Anesthesiology and Critical Care Medicine The Johns Hopkins U…		Spinal cord stimulation ; hardware complications ; neuromodulation ; neuropathic pain
42040188	10.34133/cbsystems.0539	Graph-Theoretical Signature from Neural and Vascular Signals Reveals Spinal Cord Stimulation Frequency-Specific Brain Network in Disorders of Consciousness Patients.	<b>Introdution:</b> Spinal cord stimulation (SCS) has emerged as a promising neuromodulatory intervention for patients with disorders of consciousness (DoC). However, the identification of optimal stimulation frequencies remains a subject of ongoing debate. Although previous electroencephalography (EEG) and functional near-infrared spectroscopy (fNIRS) studies have suggested the therapeutic effic…	Cyborg and bionic systems (Washington, D.C.)	Cyborg Bionic Syst	2692-7632	2026		7		Journal Article	eng	Wang N ; Chai X ; He Y ; Song J ; Cao T ; He Q ; Zhu S ; Jia Y ; Si J ; Yang Y ; Zhao J	Department of Neurosurgery, Peking Union Medical College Hospital, Chinese Academy of Medical Sciences and Peking Union Medical College, Beijing 100730, China. | School of Instrumentation Science and Opto-Electronics Engineering, Beijing Information Science and Technology University, Beijing 102206, China. | Department of Neurosurgery, Aviation General Hospital, Beijing 100012, China. | Brain Com…
42032959	10.11817/j.issn.1672-7347.2026.250502	[Pulmonary branch embolism after short<b>-</b>term spinal cord stimulation for zoster<b>-</b>associated pain: Two cases and a literature review].	Short-term spinal cord stimulation (st-SCS), as a minimally invasive neuromodulation technique for zoster-associated pain (ZAP), can effectively relieve pain and reduce the incidence of postherpetic neuralgia (PHN). This paper reports two elderly male patients with ZAP admitted to the First Affiliated Hospital, Zhejiang University School of Medicine in August 2024, who developed acute pulmonary e…	Zhong nan da xue xue bao. Yi xue ban = Journal of Central South University. Medical sciences	Zhong Nan Da Xue Xue Bao Yi Xue Ban	1672-7347	2026	Jan	51	1	Journal Article ; Case Reports ; Review ; English Abstract	chi	Gai Q ; Zhang Y ; Li H ; Ke D ; Feng Z	Department of Pain Medicine, First Affiliated Hospital, Zhejiang University School of Medicine, Hangzhou 310003, China. 570507967@qq.com. | Department of Pain Medicine, First Affiliated Hospital, Zhejiang University School of Medicine, Hangzhou 310003, China. | Department of Pain Medicine, First Affiliated Hospital, Zhejiang University School of Medicine, Hangzhou 310003, China. fzy1972@zju.edu.c…	Humans ; Male ; Pulmonary Embolism/etiology ; Pulmonary Embolism/diagnostic imaging ; Spinal Cord Stimulation/adverse effects ; Aged ; Herpes Zoster/complications ; Herpes Zoster/therapy ; Neuralgia, Postherpetic/therapy ; Fibrin Fibrinogen Degradation Products/analysis ; Risk Factors	D-dimer ; direct oral anticoagulants ; multidisciplinary collaboration ; postherpetic neuralgia ; pulmonary embolism ; spinal cord stimulation ; zoster-associated pain	2024KY961 (the Zhejiang Provincial Medical and Health Science and Technology Program)
42032958	10.11817/j.issn.1672-7347.2026.250504	[Staging<b>-</b>based integrative treatment strategies of traditional Chinese and Western Medicine for zoster<b>-</b>associated pain].	Zoster-associated pain (ZAP) is a neuropathic pain syndrome caused by the reactivation of the varicella-zoster virus. Based on disease course, it can be classified into three stages: acute herpetic neuralgia (AHN), subacute herpetic neuralgia (SHN), and postherpetic neuralgia (PHN). Among these, PHN is the most common and the most difficult complication to treat, characterized by severe pain and …	Zhong nan da xue xue bao. Yi xue ban = Journal of Central South University. Medical sciences	Zhong Nan Da Xue Xue Bao Yi Xue Ban	1672-7347	2026	Jan	51	1	Journal Article ; Review ; English Abstract	chi	Shan H ; Miao J ; Guo X ; Ding L ; Geng W ; Feng Z	Department of Acupuncture and Moxibustion, Shanxi Hospital of Acupuncture and Moxibustion, Taiyuan 030006. | Department of Pain Medicine, First Affiliated Hospital, Zhejiang University School of Medicine, Hangzhou 310003. | Department of Pain Medicine, First Affiliated Hospital, Zhejiang University School of Medicine, Hangzhou 310003. shanhanmin@126.com. | Department of Pain Medicine, Zhejiang Ho…	Humans ; Medicine, Chinese Traditional/methods ; Herpes Zoster/complications ; Herpes Zoster/therapy ; Neuralgia, Postherpetic/therapy ; Pain Management/methods ; Integrative Medicine/methods ; Drugs, Chinese Herbal/therapeutic use ; Antiviral Agents/therapeutic use	acute herpetic neuralgia ; integrative treatment of traditional Chinese and Western Medicine ; postherpetic neuralgia ; subacute herpetic neuralgia ; zoster-associated pain
42032955	10.11817/j.issn.1672-7347.2026.250053	[Effects of spinal cord stimulation implantation on heart rate variability in patients with postherpetic neuralgia].	Postherpetic neuralgia (PHN) is a severe and distressing complication in elderly patients with herpes zoster and is associated with increased sympathetic nervous system activity. Spinal cord stimulation (SCS) implantation has been shown to effectively relieve PHN. In recent years, heart rate variability (HRV) analysis, as a reliable and objective indicator of autonomic nervous system (ANS) activi…	Zhong nan da xue xue bao. Yi xue ban = Journal of Central South University. Medical sciences	Zhong Nan Da Xue Xue Bao Yi Xue Ban	1672-7347	2026	Jan	51	1	English Abstract ; Journal Article	chi	Zhang X ; Zhou Y ; Huang D ; Zhou H ; Yan X	Hunan Provincial Key Laboratory of Brain Homeostasis Regulation, Changsha 410013, China. 1547204723@qq.com. | Department of Pain, Third Xiangya Hospital, Central South University, Changsha 410013. 1547204723@qq.com. | Department of Pain, Third Xiangya Hospital, Central South University, Changsha 410013. | Hunan Provincial Key Laboratory of Brain Homeostasis Regulation, Changsha 410013, China. yan…	Humans ; Neuralgia, Postherpetic/therapy ; Neuralgia, Postherpetic/physiopathology ; Spinal Cord Stimulation/methods ; Heart Rate/physiology ; Male ; Female ; Retrospective Studies ; Aged ; Middle Aged ; Autonomic Nervous System/physiopathology	autonomic nervous system ; heart rate variability ; postherpetic neuralgia ; spinal cord stimulation ; sympathetic nerve
42032954	10.11817/j.issn.1672-7347.2026.250554	[Application of support vector machine in identifying neuromodulation states in patients with zoster-associated pain].	Spinal cord stimulation (SCS) is a commonly used treatment for refractory zoster-associated pain (ZAP). The conventional open-loop regulation mode mainly relies on patients' subjective feedback for manual parameter adjustment, whereas the clinical application of closed-loop SCS regulation remains immature and requires further optimization. Previous studies have shown that SCS can influence electr…	Zhong nan da xue xue bao. Yi xue ban = Journal of Central South University. Medical sciences	Zhong Nan Da Xue Xue Bao Yi Xue Ban	1672-7347	2026	Jan	51	1	English Abstract ; Journal Article	chi	Chen L ; Wu Q ; Zhou H ; Liu S	Department of Anesthesiology, Affiliated Changsha Central Hospital, University of South China, Changsha 410011. 604621999@qq.com. | Department of Pain, Third Xiangya Hospital, Central South University, Changsha 410013, China. | Department of Anesthesiology, Affiliated Changsha Central Hospital, University of South China, Changsha 410011. 493893137@qq.com. | Department of Anesthesiology, Affiliate…	Humans ; Support Vector Machine ; Electroencephalography ; Spinal Cord Stimulation/methods ; Retrospective Studies ; Herpes Zoster/complications ; Herpes Zoster/physiopathology ; Male ; Female ; Middle Aged ; Aged ; Adult ; Pain Management/methods ; Pain Measurement	electroencephalography ; functional connectivity ; spinal cord stimulation ; support vector machine ; zoster-associated pain
42028365	10.46292/sci25-00116	Feasibility of a Home-based Transcutaneous Spinal Stimulation Program on Autonomic-Cardiovascular Safety After Incomplete Tetraplegia.	We examined the safety and feasibility of delivering a home-based transcutaneous spinal stimulation (TSS) program in persons with incomplete tetraplegia. We also explored the cardiovascular-autonomic safety during the program. Males with chronic incomplete tetraplegia were invited to receive 4 weeks of supervised in-person education and training followed by 16 weeks of home-based training with as…	Topics in spinal cord injury rehabilitation	Top Spinal Cord Inj Rehabil	1945-5763	2026		32	Suppl 1	Journal Article ; Randomized Controlled Trial	eng	Rehman MU ; Wasim MA ; Deitrich JN ; Chaggar R ; Lavis T ; Seel RT ; Gorgey AS	Department of Biomedical Engineering, Virginia Commonwealth University, Richmond, Virginia. | Department of Physical Medicine and Rehabilitation, Virginia Commonwealth University, Richmond, Virginia. | Center for Rehabilitation Science and Engineering, Virginia Commonwealth University, Richmond, Virginia. | Department of Physical Medicine and Rehabilitation, VCU-Sheltering Arms Institute., Richmo…	Humans ; Quadriplegia/rehabilitation ; Quadriplegia/physiopathology ; Quadriplegia/therapy ; Male ; Feasibility Studies ; Middle Aged ; Adult ; Spinal Cord Injuries/complications ; Spinal Cord Injuries/rehabilitation ; Transcutaneous Electric Nerve Stimulation/methods ; Home Care Services ; Autonomic Nervous System/physiopathology ; Blood Pressure/physiology ; Spinal Cord Stimulation/methods	NMES ; SCI ; blood flow restricted exercise ; home-based training ; rehabilitation ; telehealth ; transcutaneous spinal stimulation
42017322	10.1161/JAHA.125.048556	Pulsed Ultrahigh Frequency Spinal Cord Stimulation for Arrhythmia After Myocardial Infarction.	Acute myocardial infarction (MI) increases sympathetic tone and increases the risk of life-threatening ventricular arrhythmias. We tested the hypothesis that spinal cord stimulation (SCS) using pulsed ultrahigh frequency (PUF) from T1 to T3 remodels the sympathetic activity and reduces ventricular arrhythmias. Twenty pigs were used in this study. Six were assigned to the control group, 7 received…	Journal of the American Heart Association	J Am Heart Assoc	2047-9980	2026	May	15	9	Journal Article	eng	Lin CY ; Chiu YT ; Chang TY ; Tsai YN ; Lin YJ ; Chang SL ; Lo LW ; Chung FP ; Wang PY ; Huang HL ; Lu KH ; Phang YH ; Chen SA	Cardiovascular Center Taichung Veterans General Hospital Taichung Taiwan. | Department of Medicine China Medical University College of Medicine Taichung Taiwan. | School of Medicine College of Medicine National Yang-Ming Chiao Tung University Taipei Taiwan. | National Chung Hsing University Taichung Taiwan. | National Taipei University of Nursing and Health Sciences Taipei Taiwan. | Cardiovascula…	Animals ; Spinal Cord Stimulation/methods ; Myocardial Infarction/complications ; Myocardial Infarction/physiopathology ; Disease Models, Animal ; Ventricular Fibrillation/physiopathology ; Ventricular Fibrillation/etiology ; Ventricular Fibrillation/therapy ; Ventricular Function, Left ; Electrocardiography, Ambulatory ; Sympathetic Nervous System/physiopathology ; Swine ; Arrhythmias, Cardiac/e…	myocardial infarction ; pulsed ultrahigh frequency ; spinal cord stimulation ; sympathetic tone ; ventricular arrhythmias
42013322		Technical Strategies in Spinal Cord Stimulation for Refractory Angina: A Narrative Review.	Refractory angina (RA) is a chronic condition characterized by persistent chest pain that remains even after the patient has received optimal medical and/or revascularization therapy. Spinal cord stimulation (SCS) has emerged as a minimally invasive adjunctive treatment for RA, yet the technical aspects of implanting SCS devices remain highly variable. To synthesize the existing literature on tec…	Pain physician	Pain Physician	2150-1149	2026	Apr	29	2	Journal Article ; Review	eng	Wang K ; Hao D	Massachusetts General Hospital, Boston, MA. | Harvard Medical School, Boston, MA.	Humans ; Spinal Cord Stimulation/methods ; Angina Pectoris/therapy	Spinal cord stimulation ; lead placement ; refractory angina ; stimulation paradigms
42008493	10.1371/journal.pone.0347211	Effects of non-invasive spinal cord stimulation on autonomic function in individuals with subacute spinal cord injury: A pilot clinical trial protocol.	Spinal cord injury (SCI) at or above the thoracic sixth spinal cord level disrupts descending sympathetic and parasympathetic control, leading to severe autonomic dysfunctions including cardiovascular and pelvic organ function. These complications adversely affect the quality of life and are associated with increased morbidity and mortality after SCI. Transcutaneous spinal cord stimulation (tSCS)…	PloS one	PLoS One	1932-6203	2026		21	4	Journal Article ; Clinical Trial Protocol	eng	Nakahara R ; Nasson S ; Bieler E ; Putsche-Young E ; Aguila B ; Shen J ; Chung E ; Winston L ; Burns S ; Crane D ; Eugenio M ; Krogh K ; Krassioukov A ; Moritz C ; Samejima S	Department of Hepatology and Gastroenterology, Aarhus University Hospital, Aarhus, Denmark. | Department of Neurobiology & Biophysics, University of Washington, Seattle, Washington, United States of America. | GF Strong Rehabilitation Centre, Vancouver Coastal Health, Vancouver, BC, Canada. | Department of Rehabilitation Medicine, University of Washington, Seattle, Washington, United States of Am…	Humans ; Spinal Cord Injuries/therapy ; Spinal Cord Injuries/physiopathology ; Pilot Projects ; Spinal Cord Stimulation/methods ; Female ; Autonomic Nervous System/physiopathology ; Adult ; Male ; Middle Aged ; Quality of Life ; Randomized Controlled Trials as Topic
42001326	10.1016/j.neurom.2026.02.007	Utility of an e-Health Tool in the Selection of Patients to Be Treated With Spinal Cord Stimulation: Experience of an Italian Pain Unit.	Spinal cord stimulation (SCS) is a surgical therapy for chronic neuropathic and mixed-origin pain refractory to conventional treatments. Patient selection considering both clinical and psycho-social factors is essential. This study prospectively validated an online e-health tool for SCS candidate selection and compared its recommendations with expert physician judgment. A total of 80 patients (ag…	Neuromodulation : journal of the International Neuromodulation Society	Neuromodulation	1525-1403	2026	Apr			Journal Article	eng	Demartini L ; Mazzoleni S ; Thomson S ; Conversa G ; Bettaglio R ; Malovini AL ; Bonezzi C	Pain Medicine Department, Istituti Clinici Scientifici Maugeri IRCCS, Pavia, Italy. Electronic address: silvia.mazzoleni09@gmail.com. | Laboratory of Medical Informatics and Artificial Intelligence, Istituti Clinici Scientifici Maugeri IRCCS, Pavia, Italy. | Pain Medicine Department, Istituti Clinici Scientifici Maugeri IRCCS, Pavia, Italy. | Pain Medicine and Neuromodulation, Mid & South Essex U…		Chronic pain ; e-health tool ; patient selection ; psycho-social factors ; spinal cord stimulation
41996751	10.1016/j.clinph.2026.2111882	Brief protocol to improve ataxia symptoms via cerebello-spinal direct current stimulation during gait training.	Investigate whether a brief protocol of cerebello-spinal direct current stimulation (csDCS) associated with gait training can improve functional mobility, cerebellar ataxia severity, and balance in cerebellar ataxia volunteers. A randomized, triple-blind, sham-controlled, bi-center clinical trial was conducted. 30 volunteers with cerebellar ataxia were randomized into two groups to receive five s…	Clinical neurophysiology : official journal of the International Federation of Clinical Neurophysiology	Clin Neurophysiol	1872-8952	2026	Jul	187		Journal Article ; Randomized Controlled Trial ; Multicenter Study	eng	Brito R ; Lima FA ; Ribeiro AC ; Fabrício JV ; Melo D ; Guerra S ; Sacchi M ; Barreto G ; Baltar A ; Tanaka C ; Monte-Silva K	Applied Neuroscience Laboratory, Department of Physical Therapy, Universidade Federal de Pernambuco, Recife, Pernambuco, Brazil. | Applied Neuroscience Laboratory, Department of Physical Therapy, Universidade Federal de Pernambuco, Recife, Pernambuco, Brazil. Electronic address: monte.silva@ufpe.br. | Universidade de São Paulo, São Paulo, São Paulo, Brazil.	Humans ; Male ; Female ; Cerebellar Ataxia/therapy ; Cerebellar Ataxia/physiopathology ; Adult ; Cerebellum/physiopathology ; Cerebellum/physiology ; Middle Aged ; Gait/physiology ; Double-Blind Method ; Transcranial Direct Current Stimulation/methods ; Spinal Cord/physiology ; Spinal Cord/physiopathology ; Exercise Therapy/methods ; Treatment Outcome ; Postural Balance/physiology	Cerebellum stimulation ; Machado Joseph disease ; Neurodegenerative ataxia ; Non-invasive brain stimulation ; Spinal cord stimulation ; Transcranial direct current stimulation
41994782	10.7759/cureus.105136	Spinal Cord Stimulation for Chronic Pelvic Pain Secondary to Oncologic Complications: A Case Report.	This case report presents the efficacy of spinal cord stimulation (SCS) in a patient with chronic, treatment-resistant pelvic pain secondary to oncologic complications and associated therapies. A 62-year-old male with a complex history of colorectal and prostate cancer, with metastatic involvement of the bladder and breasts, presented with severe, diffuse, generalized pelvic pain rated 10/10 in s…	Cureus	Cureus	2168-8184	2026	Mar	18	3	Case Reports ; Journal Article	eng	Sojitra N ; Gupta R	Pain Management, Mountain View Headache and Spine Institute, Phoenix, USA.		cancer-related pain ; chronic pelvic pain ; multi-organ cancer ; neuromodulation ; spinal cord stimulation
41987849	10.1002/mco2.70739	Emerging Neural Recording and Neurostimulation Technologies Based on Brain-Computer Interface: A Promising Approach for Neuropsychiatric Disorders.	Neurological and psychiatric disorders, arising from disruptions in neural circuitry, pose a major and growing challenge to global healthcare systems. Brain-computer interface (BCI) technology has emerged as a promising approach, enabling direct communication between the brain and external devices. By facilitating bidirectional interaction with the nervous system, BCIs open new avenues for both d…	MedComm	MedComm (2020)	2688-2663	2026	Apr	7		Journal Article ; Review	eng	Xu Y ; Chen D ; Ye Q ; Zhang P ; Shi J ; Li S ; Sun Y ; Zhao Z ; Tang Y ; Zhang P ; Tang Z	Department of Neurology Tongji Hospital Tongji Medical College Huazhong University of Science and Technology Wuhan Hubei China. | Brain-Computer Interface Research Institute Tongji Hospital Tongji Medical College of Huazhong University of Science and Technology Wuhan Hubei China. | Tongji Hospital Tongji Medical College Huazhong University of Science and Technology Wuhan Hubei China. | School of …		brain–computer interface ; closed‐loop stimulation ; deep brain stimulation ; endovascular electrode arrays ; epidural spinal cord stimulation ; neuropsychiatric disorders
41985682	10.1016/j.spinee.2026.04.006	The impact of preoperative central sensitization and novel mitigation strategies on outcomes following spinal surgery: a comprehensive narrative review.	Central sensitization (CS) is heightened central nervous system responsiveness to nociceptive input and contributes to the transition from acute to chronic pain. Although increasingly recognized as a predictor of suboptimal outcomes after spinal surgery, no prior review has been synthesized the associations between preoperative CS, underlying mechanisms, and potential perioperative mitigation str…	The spine journal : official journal of the North American Spine Society	Spine J	1878-1632	2026	Apr			Journal Article ; Review	eng	Karami M ; Kahn HA ; Fakhrzadegan M ; Abdul-Jabbar A ; Oskouian RJ ; Chapman JR	Swedish Medical Center, Swedish Neuroscience Institute, Seattle, 98122, WA, USA. Electronic address: mohsen.karami@swedish.org. | Swedish Medical Center, Swedish Neuroscience Institute, Seattle, 98122, WA, USA.		Central sensitization ; Central sensitization inventory ; Pain neuroscience education ; Postoperative pain ; Quantitative sensory testing ; Spinal cord stimulation ; Spinal surgery
41984559	10.17116/jnevro202612603187	[Neurourology in neurorehabilitation: experience in implementing and analyzing the effectiveness of a new diagnosis-related group in patients with detrusor hyperactivity and spinal cord injury].	To evaluate the efficacy and safety of a comprehensive medical rehabilitation program using non-invasive spinal cord stimulation and intradetrusor injections of Dysport to restore urinary tract function in patients with sequelae of spinal cord injury (SCI). The study analyzed data from 43 patients with neurogenic urination disorders due to spinal cord injury who underwent medical rehabilitation. …	Zhurnal nevrologii i psikhiatrii imeni S.S. Korsakova	Zh Nevrol Psikhiatr Im S S Korsakova	1997-7298	2026		126	3	English Abstract ; Journal Article	rus	Khatkova SE ; Krotova NO ; Garmash SV ; Pogoreltseva OA ; Belova DM ; Golovanova AV	State Research Center - Burnasyan Federal Medical Biophysical Center of the Federal Medical Biological Agency of Russia, Moscow, Russia. | National Medical Research Center of Treatment and Rehabilitation, Moscow, Russia. | Moscow Botkin Multidisciplinary Scientific-Clinical Center, Moscow, Russia.	Humans ; Spinal Cord Injuries/complications ; Spinal Cord Injuries/rehabilitation ; Male ; Female ; Adult ; Middle Aged ; Neurological Rehabilitation/methods ; Urinary Bladder, Neurogenic/etiology ; Urinary Bladder, Neurogenic/rehabilitation ; Spinal Cord Stimulation/methods ; Treatment Outcome ; Urinary Bladder, Overactive/etiology ; Urinary Bladder, Overactive/rehabilitation ; Young Adult ; Aged	botulinum therapy ; diagnosis-related group ; neurogenic lower urinary tract dysfunction ; neurorehabilitation ; neurourology ; physical medicine and rehabilitation physician ; spinal cord injury ; transcutaneous spinal cord stimulation ; urodynamic studies
41984006	10.1016/j.neurom.2026.03.008	Spinal Cord Stimulation Improves Pain and Quality of Life in Painful Diabetic Neuropathy: A Meta-Analysis of Randomized Trials.	This study aimed to evaluate whether spinal cord stimulation (SCS) improves pain and patient-centered outcomes compared with conventional medical management in adults with painful diabetic neuropathy (PDN), and to synthesize evidence from randomized controlled trials (RCTs) regarding efficacy and safety. A systematic search of PubMed, Scopus, Cochrane Library, Embase, and Google Scholar was condu…	Neuromodulation : journal of the International Neuromodulation Society	Neuromodulation	1525-1403	2026	Apr			Journal Article ; Review	eng	Awad G ; Boutros M ; Abboud E ; Abou Mjahed G ; Yammine K	Saint Joseph University, Beirut, Lebanon. | Lebanese American University Medical Center, Rizk Hospital, Beirut, Lebanon. | Saint Joseph University, Beirut, Lebanon. Electronic address: marceboutros@gmail.com.		conventional medical management ; diabetic peripheral neuropathy ; neuromodulation ; painful diabetic neuropathy ; spinal cord stimulation
41983032	10.2147/JPR.S547502	Spinal Cord Stimulators' Displacement: Systematic Review and Single-Institution Case Series with Anchoring Technique.	Spinal cord stimulation (SCS) is an established neuromodulation therapy for chronic pain, but lead displacement remains a frequent hardware complication with important implications for long-term efficacy. This systematic review quantifies electrode displacement rates worldwide and evaluates whether a spine-anchoring technique is associated with reduced displacement via a single-institution case s…	Journal of pain research	J Pain Res	1178-7090	2026		19		Journal Article	eng	Mariadas R ; Pan E ; Boesel TW ; Di Ieva A	Computational NeuroSurgery (CNS) Lab, Macquarie Medical School, Macquarie University, Sydney, NSW, 2109, Australia. | Macquarie Medical School, Faculty of Medicine, Health and Human Sciences, Macquarie University, Sydney, NSW, 2109, Australia.		anchoring technique ; chronic pain ; lead displacement ; lead migration ; spinal cord stimulation ; surgical technique ; systematic review
41980601	10.1055/a-2820-0792	Controversies and Efficacy of Percutaneous Spinal Interventions.	Percutaneous interventional spine procedures are continually evolving. This article explores the current status, evidence, and controversial aspects of seven prominent image-guided minimally invasive interventions for painful spinal conditions: vertebral augmentation, basivertebral nerve ablation, interspinous process devices, minimally invasive lumbar decompression, radiofrequency medial branch …	Seminars in musculoskeletal radiology	Semin Musculoskelet Radiol	1098-898X	2026	Apr			Journal Article	eng	Huang J ; Kim J ; Smirniotopoulos J ; Xiang N ; Su M ; Pigg R ; Hirsch JA	Department of Radiology, Emory University School of Medicine, Atlanta, Georgia, United States. | Department of Radiology, Mass General Brigham, Boston, Massachusetts, United States. | Department of Radiology, Georgetown University School of Medicine, Washington, DC, United States. | Department of Anesthesia, Emory University School of Medicine, Atlanta, Georgia, United States.
41978902	10.2147/CPAA.S506172	Chronic Pain in Elderly Patients: Pathophysiology, Pharmacologic and Non-Pharmacologic Therapies, and Interventional Management.	Chronic pain is a debilitating condition faced among the geriatric population, contributing to reduced mobility, impaired daily function, and increased dependence on healthcare services. This review explores the current landscape of chronic pain in the elderly, providing a comprehensive overview of treatment options, with the goal of exploring more effective, individualized care. This narrative r…	Clinical pharmacology : advances and applications	Clin Pharmacol	1179-1438	2026		18		Journal Article ; Review	eng	Jain A ; Sadik E ; Cardenas-Rojas A ; Mahesh K ; Ooi P ; Grami V ; Christo P	Department of Physical Medicine & Rehabilitation, Johns Hopkins University School of Medicine, Baltimore, MD, USA.		functional outcomes ; geriatric care ; interventional procedures ; multimodal pain management ; non-pharmacologic therapy ; opioids
41971894	10.1016/j.inpm.2026.100755	Fluoroscopic radiation exposure during spinal cord stimulation procedures: A systematic review and meta-analysis.	Assess the fluoroscopic exposure times of spinal cord stimulator lead placement using systematic review and meta-analysis. Systematic Review and Meta-Analysis. Major databases including PubMed, Embase, CINAHL, Cochrane Library, Scopus, Web of Science were used to conduct a systematic review with key terms regarding radiation (i.e. "radiation," "fluoroscopy," "dose area product" etc.) and spine pr…	Interventional pain medicine	Interv Pain Med	2772-5944	2026	Jun	5	2	Journal Article	eng	Jacques CL ; Stephens AR ; El-Hassan R ; Aktas AF ; Becker R ; LaPlante BL ; Patel RK	Department of Physical Medicine and Rehabilitation, University of Rochester Medical Center, 601 Elmwood Ave., Rochester, NY, USA.		Failed back surgery syndrome ; Fluoroscopy ; Interventional pain ; Neuromodulation ; Radiation ; Spinal Cord Stimulator
41970636	10.3389/fpain.2026.1751694	Case Report: Spinal cord stimulation for phantom limb pain facilitates upper limb myoelectric prosthesis use.	This case describes the application of spinal cord stimulation for the treatment of phantom limb pain in a patient with a left transhumeral amputation. Treatment of pain involving a high frequency spinal cord stimulator allowed the patient to utilize his myoelectric prosthesis and improve his overall function. Severe, phantom limb pain with associated involuntary muscle contractions prevented the…	Frontiers in pain research (Lausanne, Switzerland)	Front Pain Res (Lausanne)	2673-561X	2026		7		Case Reports ; Journal Article	eng	Penz LE ; Nelson AW ; Smither FC ; Hagedorn JM	Division of Physical Medicine and Rehabilitation, Mayo Clinic, Rochester, MN, United States. | Limb Lab, Rochester, MN, United States. | Division of Pain Medicine, Mayo Clinic, Rochester, MN, United States.		amputee ; case report ; myoelectric prosthesis ; phantom limb pain ; spinal cord stimulation
41967178	10.1016/j.neurot.2026.e00902	Neuromodulation of the central nervous system for facial pain.	Chronic craniofacial pain can lead to significant morbidity and reduced quality-of-life. Refractory pain subsequently leads to maladaptive changes within the central nervous system (CNS). It is logical to consider modulation of implicated neural networks to mitigate or reverse these changes in order to alleviate suffering. In this report, we reviewed the current literature in neuromodulation of C…	Neurotherapeutics : the journal of the American Society for Experimental NeuroTherapeutics	Neurotherapeutics	1878-7479	2026	Apr	23	3	Journal Article ; Review	eng	Yuen J ; Loh A ; Darmani G ; Sarica C ; Patel N ; Lozano AM ; Hodaie M	Division of Neurosurgery, Southmead Hospital, Bristol, BS10 5NB, United Kingdom. | Division of Neurosurgery, Department of Surgery, University of Toronto, Toronto, ON, M5T 2S8, Canada. Electronic address: jwh.yuen@mail.utoronto.ca. | Division of Neurosurgery, Department of Surgery, University of Toronto, Toronto, ON, M5T 2S8, Canada.		Craniofacial pain ; Deep brain stimulation ; Motor cortex stimulation ; Neuropathic pain ; Repetitive transcranial magnetic stimulation ; Trigeminal neuralgia
41963069	10.1152/jn.00438.2025	Therapy-specific motoneuron activation with epidural and dorsal root ganglion stimulation in spinal cord injury.	Over the past decade, there has been a remarkable increase in the number of clinical trials using electrical spinal cord stimulation to alleviate sensorimotor dysfunctions caused by traumatic spinal cord injury (SCI). Interestingly, despite using different stimulation modalities across studies, such as epidural stimulation (ES) or dorsal root ganglia stimulation (DRGS), similar motor outcomes hav…	Journal of neurophysiology	J Neurophysiol	1522-1598	2026	May	135	5	Journal Article	eng	Asp AJ ; Gill ML ; Fernandez KA ; Veith DD ; Linde MB ; Mills CJ ; Thoreson AR ; Hagedorn JM ; Bendel MA ; Iqbal RA ; Sayenko DG ; Solinsky RJ ; Zhao KD ; Grahn PJ	Department of Chemistry, University of Illinois Urbana-Champagne, Urbana, Illinois, United States. | Department of Anesthesiology and Perioperative Medicine, Mayo Clinic, Rochester, Minnesota, United States. | Department of Neurologic Surgery, Mayo Clinic, Rochester, Minnesota, United States. | Department of Physiology and Biomedical Engineering, Mayo Clinic, Rochester, Minnesota, United States. …	Humans ; Spinal Cord Injuries/physiopathology ; Spinal Cord Injuries/therapy ; Male ; Female ; Ganglia, Spinal/physiopathology ; Ganglia, Spinal/physiology ; Adult ; Middle Aged ; Electromyography ; Motor Neurons/physiology ; Muscle, Skeletal/physiopathology ; Evoked Potentials, Motor ; Electric Stimulation Therapy/methods ; Spinal Cord Stimulation/methods ; Epidural Space ; Young Adult	dorsal root ganglion ; epidural ; neuromodulation ; spinal cord injury ; spinal cord stimulation	R01NS115877 (HHS | NIH | National Institute of Neurological Disorders and Stroke (NINDS)) ; (Mayo Foundation for Medical Education and Research (MFMER)) ; 191542 (Minnesota Office of Higher Education (OHE)) ; 214556 (Minnesota Office of Higher Education (OHE)) ; R01 NS115877 (NINDS NIH HHS)
41961042	10.1016/j.neurom.2026.03.006	Spinal Cord Stimulation for Chronic Refractory Pruritus: A Case Report.		Neuromodulation : journal of the International Neuromodulation Society	Neuromodulation	1525-1403	2026	Apr			Journal Article	eng	Russo MA ; Santarelli DM	Genesis Research Services, Broadmeadow, NSW, Australia. | Hunter Pain Specialists, Broadmeadow, NSW, Australia; Genesis Research Services, Broadmeadow, NSW, Australia; School of Biomedical Sciences and Pharmacy, College of Health, Medicine and Wellbeing, University of Newcastle, Callaghan, NSW, Australia. Electronic address: algoguy@gmail.com.
41959040	10.64898/2026.04.01.715924	Hypoglossal motor output is altered by C4 epidural electrical stimulation via ascending spinal and peripheral feedback pathways.	After cervical spinal cord injury (cSCI), swallowing dysfunction is common and increases mortality via aspiration pneumonia. While these deficits have often been attributed to secondary damage from complications of injury management, there has recently been a greater appreciation for the modulatory role of spinal populations in swallow generation that are disrupted by injury. Here, we illustrate …	bioRxiv : the preprint server for biology	bioRxiv	2692-8205	2026	Apr			Journal Article ; Preprint	eng	Mickle A ; Peñaloza-Aponte J ; Brennan C ; Dale EA	Department of Neuroscience, University of Florida, 1149 Newell Dr, Gainesville, FL 32610. | Breathing Research and Therapeutics Center, University of Florida, 1149 Newell Dr, Gainesville, FL 32610. | McKnight Brain Institute, University of Florida, 1149 Newell Dr, Gainesville, FL 32610. | Department of Physiology and Aging, University of Florida, 1600 SW Archer Rd M552, Gainesville, FL 32603.		Spinal cord stimulation ; hypoglossal ; respiration ; spinal cord injury
41957247	10.1038/s41393-026-01197-y	Motivations and expectations for spinal cord epidural stimulation study participation: perspectives from individuals with spinal cord injury and caregivers.	Qualitative, semi structured interviews. Spinal cord epidural stimulation (scES) has shown promise for improving autonomic and motor function in individuals with spinal cord injury (SCI). Participation in translational studies often requires relocation, uprooting the individual and caregivers from their community. Recognizing this burden, this study aimed to explore the motivations and expectatio…	Spinal cord	Spinal Cord	1476-5624	2026	May	64	5	Journal Article	eng	Alvarez-Madrid E ; Herrity A ; Rich C ; Brothers K ; Harkema S ; Hubscher C ; Ugiliweneza B	Department of Neurological Surgery, University of Louisville, Louisville, KY, USA. | Kentucky Spinal Cord Injury Research Center, University of Louisville, Louisville, KY, USA. | Kentucky Spinal Cord Injury Research Center, University of Louisville, Louisville, KY, USA. beatrice.ugiliweneza@louisville.edu. | Norton Children's Research Institute, University of Louisville, Louisville, KY, USA. | Ti…	Humans ; Spinal Cord Injuries/therapy ; Spinal Cord Injuries/psychology ; Male ; Female ; Adult ; Spinal Cord Stimulation/psychology ; Spinal Cord Stimulation/methods ; Caregivers/psychology ; Middle Aged ; Motivation ; Qualitative Research ; Quality of Life		W81XWH-19-1-0734 (DOD | Congressionally Directed Medical Research Programs (CDMRP))
41948474	10.1097/PR9.0000000000001429	Psychological determinants and predictors of outcomes in spinal cord stimulation: a systematic review.	Spinal cord stimulation (SCS) has been proven to be an effective therapy for chronic persistent pain conditions. In addition to somatic and technical variables, the effectiveness of this therapy is also influenced by psychological factors. Despite the growing number of studies, there is currently no consensus on which factors predict outcomes of SCS treatment. The existence of this knowledge gap …	Pain reports	Pain Rep	2471-2531	2026	Jun	11	3	Journal Article ; Review	eng	Edelbroek C ; Kallewaard JW ; Huygen F ; Tiemensma J	Erasmusmc, Rotterdam, the Netherlands. | Rijnstate Hospital, Arnhem, the Netherlands. | AmsterdamAMUMC, Amsterdam, the Netherlands.		Anxiety ; Catastrophizing ; Chronic pain ; Depressive feelings ; Fear ; Neuropathic pain ; Neurostimulation ; Outcome SCS ; Psychiatric problems ; Psychological factors ; Sleep ; Social functioning ; Spinal cord stimulation
41948168	10.2147/JPR.S566042	Quantum Mechanical Mechanisms in the Therapeutic Effects of Spinal Cord Stimulation to Treat Chronic Neuropathic Pain: A Quantum Computational Model.	Spinal cord stimulation (SCS) is an emerging intervention used to treat neuropathic pain by inducing depolarization mediated by ion channels. According to the principles of classical electrophysiology, SCS will fail to induce depolarization if the barrier height of potassium channels is lower than that of sodium channels; moreover, the SCS seems to add more energetic burden on the neurons which m…	Journal of pain research	J Pain Res	1178-7090	2026		19		Journal Article	eng	Abdallat M ; Qaswal AB ; Quzli A ; Hassan M ; Alkhatib S ; Khraim Y ; Alkhateeb G ; Alsmadi O ; Abdulqader Z ; Shitawi J ; Miqdadi HR ; Nuseir M ; Alzeerelhouseini HIA ; Hanif S ; Essa O ; Yousef D ; Alsoub F ; Okour M ; Alzubaidi A ; Alsahli O ; El-Isa H ; Alsaddi H ; Al-Rashdan MO	Jordanian Royal Medical Services, Amman, 11855, Jordan. | School of Medicine, Jordan University of Science and Technology, Irbid, 22110, Jordan. | School of Medicine, Al-Baath University, Homs, Syria. | Department of Internal Medicine, School of Medicine, University of Jordan, Amman, 11942, Jordan. | Department of Neurosurgery, University of Jordan, Amman, 11942, Jordan. | Colchester General Hosp…		chronic pain ; ion channels ; quantum tunneling ; spinal cord stimulation
41945489	10.1159/000551467	Safety of 3 Tesla MRI in active peripheral nerve field stimulation device for facial pain.	Peripheral nerve field stimulation (PNFS) for facial pain delivers subcutaneous electrical stimulation to reduce pain. Functional MRI (fMRI) can be used to characterize central effects of neuromodulation techniques such as deep brain stimulation (DBS) and spinal cord stimulation (SCS). However, the safety and utility of MRI in patients with PNFS has not been established, limiting both clinical MR…	Stereotactic and functional neurosurgery	Stereotact Funct Neurosurg	1423-0372	2026	Apr			Journal Article	eng	Chow CT ; Sarica C ; Yang B ; Santyr B ; Ludovichetti R ; Pourhossein K ; Kashyap S ; Colditz M ; Loh A ; Germann J ; Naheed A ; Vetkas A ; Uludağ K ; Iorio-Morin C ; Paff M ; Graham SJ ; Boutet A ; Lozano AM ; Hodaie M
41942120	10.4097/kja.25954	Impact of spinal cord stimulation on healthcare utilization and costs in complex regional pain syndrome: analysis of South Korea's National Health Insurance claims data.	Long-term economic impact of spinal cord stimulation (SCS) in Korea remains limited. This retrospective observational study evaluated healthcare utilization and costs associated with SCS in patients with complex regional pain syndrome (CRPS). Using claims data from South Korea's National Health Insurance Sharing Service (NHISS), we identified patients with CRPS who underwent trial or permanent SC…	Korean journal of anesthesiology	Korean J Anesthesiol	2005-7563	2026	Apr			Journal Article	eng	Kim CL ; Kim H ; Jung S ; Kim JH	Department of Anesthesiology and Pain Medicine, Konkuk University School of Medicine, Seoul, Republic of Korea. | Department of Preventive Medicine, Konkuk University School of Medicine, Seoul, Republic of Korea. | Department of Anesthesiology and Pain Medicine, Hanyang University School of Medicine, Hanyang University Medical Center, Seoul, Republic of Korea.		Analgesics ; Complex regional pain syndromes ; Health care costs ; Insurance ; Opioid ; Republic of Korea ; Spinal cord stimulation
41938223	10.2147/JPR.S573333	Spinal Cord Stimulation for Pain Management Following Spinal Cord Injury: A Systematic Review.	Chronic pain affects more than 80% of individuals with spinal cord injury (SCI), profoundly impairing mobility, rehabilitation, and quality of life. Conventional pharmacologic and non-pharmacologic treatments often fail to achieve adequate relief. Spinal cord stimulation (SCS) has emerged as a potential neuromodulatory therapy for neuropathic pain; however, its role in SCI remains insufficiently …	Journal of pain research	J Pain Res	1178-7090	2026		19		Journal Article ; Review	eng	Gallacher DM ; Suarez M ; Jevotovsky DS ; Oehlermarx W ; Azad TD ; Dovlatyan R ; Chopra H ; Broachwala M ; AlFarra T ; Petersen EA ; Patel KV ; Orhurhu V ; Castellanos J	MVM Health, East Stroudsburg, PA, USA. | Department of Physical Medicine and Rehabilitation, Johns Hopkins University, Baltimore, MD, USA. | Department of Rehabilitation and Physical Medicine, Pain Management, Mount Sinai Health System, New York, NY, USA. | Department of Physical Medicine and Rehabilitation, NYU Langone Health, New York, NY, USA. | Department of Neurosurgery, UAMS Health, Little …		chronic pain ; pain management ; spinal cord injury ; spinal cord stimulation
41937366	10.1002/ejp.70254	Alpha Oscillations and Conditioned Pain Modulation Is Associated With Treatment Resistance to Spinal Cord Stimulation for Neuropathic Pain.	Neuropathic pain (NP) is a severe form of chronic pain associated with reduced quality of life. Spinal cord stimulation (SCS) can provide pain relief for some but not all treated, highlighting the importance of predictive markers. Previous studies have found that individuals with NP have abnormal alpha oscillations detected by resting state magnetoencephalography (MEG) and altered conditioned pai…	European journal of pain (London, England)	Eur J Pain	1532-2149	2026	Apr	30	4	Journal Article	eng	El-Sayed R ; Sanmugananthan VV ; Besik A ; Osborne NR ; Mills EP ; Fauchon C ; Bhatia A ; Dunkley BT ; Davis KD	Department of Surgery, University of Toronto, Toronto, Ontario, Canada. | Department of Medical Imaging, University of Toronto, Toronto, Ontario, Canada. | Department of Anesthesia and Pain Medicine, Toronto Western Hospital, and University of Toronto, Toronto, Ontario, Canada. | Neurosciences & Mental Health Program, The Hospital for Sick Children Research Institute, Toronto, Ontario, Canada. | …	Humans ; Male ; Female ; Neuralgia/therapy ; Neuralgia/physiopathology ; Spinal Cord Stimulation/methods ; Middle Aged ; Magnetoencephalography ; Adult ; Alpha Rhythm/physiology ; Aged ; Magnetic Resonance Imaging ; Treatment Outcome ; Quality of Life ; Pain Measurement ; Pain Management/methods ; Connectome ; Chronic Pain/therapy ; Chronic Pain/physiopathology		( CIHR)
41930429	10.17116/neiro20269002162	[Epidural spinal cord stimulation in hereditary spastic paraplegia: preliminary results].	Hereditary spastic paraplegia is a diverse group of inherited neurodegenerative diseases characterized by spasticity and weakness in the lower extremities. Treatment is comprehensive and includes pharmacotherapy and physical therapy. If these approaches are ineffective, neurosurgical methods such as rhizotomy or intrathecal baclofen therapy are applied. Epidural spinal cord stimulation is still p…	Zhurnal voprosy neirokhirurgii imeni N. N. Burdenko	Zh Vopr Neirokhir Im N N Burdenko	0042-8817	2026		90	2	English Abstract ; Journal Article	rus	Akinfiev VM ; Simonyan AS ; Gushcha AO ; Krylov VV	Russian Center for Neurology and Neurosciences, Moscow, Russia.	Humans ; Male ; Female ; Spinal Cord Stimulation/methods ; Spinal Cord Stimulation/instrumentation ; Spastic Paraplegia, Hereditary/therapy ; Spastic Paraplegia, Hereditary/physiopathology ; Adult ; Middle Aged	epidural spinal cord stimulation ; hereditary spastic paraplegia ; spasticity
41929291	10.64898/2026.03.24.26348827	Recovery of Dexterous Motor Control via Non-Monosynaptic Corticospinal Pathways.	Fine motor control of the human arm is assumed to depend on monosynaptic connections between the motor cortex and spinal motoneurons. We report that people with post-stroke hemiparesis could regain dexterous control using non-monosynaptic corticospinal tract (CST) projections during epidural cervical spinal cord stimulation (SCS). Participants in our pilot clinical study demonstrated the ability …	medRxiv : the preprint server for health sciences	medRxiv		2026	Mar			Journal Article ; Preprint	eng	Sorensen E ; Borda L ; Ostrowski J ; de Freitas RM ; Verma N ; Fisher LE ; Wittenberg GF ; Gerszten P ; Weber DJ ; Pirondini E ; Gorassini M ; Krakauer JW ; Capogrosso M	Champalimaud Centre for the Unknown, Lisbon, Portugal. | Department of Neuroscience, Johns Hopkins University, Baltimore, MD, USA. | Department of Physical Medicine and Rehabilitation, Johns Hopkins University, Baltimore, MD, USA. | Santa Fe Institute, Santa Fe, NM, USA. | Department of Neurology, Johns Hopkins University, Baltimore, MD, USA. | Neuroscience and Mental Health Institute, University…		Corticospinal tract ; arm ; dexterity ; hand ; monosynaptic ; motor control ; primary afferent depolarization ; spinal cord stimulation ; stroke
41926493	10.2147/JPR.S541843	The American Society of Pain and Neuroscience (ASPN) Evidence-Based Consensus Recommendations on Programming and Coding Implantable Spinal Cord Stimulation Devices for Treatment of Chronic Intractable Pain.	The evolution of Spinal Cord Stimulation (SCS) from simple bipolar programming to sophisticated physiologic closed-loop technology has introduced significant complexity into programming and associated reimbursement coding and billing. To address these challenges, the American Society for Pain and Neuroscience (ASPN) developed this evidence-based consensus document to establish best practices for …	Journal of pain research	J Pain Res	1178-7090	2026		19		Journal Article ; Review	eng	Deer TR ; Nairizi A ; Hunter CW ; Kalia H ; Pope JE ; Cornidez EG ; Sayed D ; Smith GL ; Goree JH ; Antony AB ; Staats PS ; Gilligan C ; Karcz M ; Trainor D ; Broachwala MY ; Reynolds D ; Bloomfield A ; Vu CM ; Lad SP ; Trainer R ; Monacelli C ; Devers J ; Petersen EA	The Orthopaedic Institute, Gainesville, FL, USA. | Physical Medicine & Rehabilitation, Icahn School of Medicine at Mount Sinai Hospital, New York City, NY, USA. | Center for Research and Innovation in Spine & Pain, Rochester, NY, USA. | Department of Physical Medicine & Rehabilitation, Johns Hopkins School of Medicine, Baltimore, MD, USA. | Comprehensive Spine Institute, Tampa, FL, USA. | Robert …		ECAP ; SCS programming ; chronic pain ; closed-loop ; spinal cord stimulation
41926484	10.1371/journal.pone.0345287	Directional leads applied to spinal cord stimulation: A computational modelling study.	Spinal cord stimulation (SCS) is widely used to treat various types of pain. Directional leads, which exhibit directional focusing properties, have been applied in deep brain stimulation. Their targeting capability holds potential for further enhancing clinical SCS protocols. However, the actual stimulation effects of directional leads remain unclear and require further investigation. This study …	PloS one	PLoS One	1932-6203	2026		21	4	Journal Article	eng	Wu Z ; Wu N ; Wang P ; Zhang C ; Wu C ; Huo X ; Zhang G	Beijing Key Laboratory of Bioelectromagnetism, Institute of Electrical Engineering, Chinese Academy of Sciences, Beijing, China. | School of Electronic, Electrical and Communication Engineering, University of Chinese Academy of Sciences, Beijing, China.	Spinal Cord Stimulation/methods ; Spinal Cord Stimulation/instrumentation ; Humans ; Computer Simulation ; Spinal Cord/physiology ; Action Potentials/physiology ; Nerve Fibers/physiology ; Models, Neurological
41921228	10.3171/2026.1.FOCUS251086	Are ambulatory surgery centers a safe and effective setting for spinal cord stimulator placement?	Spinal cord stimulation (SCS) is an effective treatment for refractory chronic back and leg pain. The aim of this study was to compare the safety and efficacy of thoracic paddle lead placement for SCS in the ambulatory surgery center (ASC) setting versus the hospital setting. This is a single-institution retrospective cohort study that included adult patients who underwent thoracic paddle lead pl…	Neurosurgical focus	Neurosurg Focus	1092-0684	2026	Apr	60	4	Journal Article	eng	Zeitouni D ; Drossopoulos P ; Pugh BA ; Pfortmiller D ; Monk SH ; VanHorn T ; Williamson CA ; Boudreaux BP ; Cheatle JT ; Bernard JD ; Parish JM ; Kim PK	1Atrium Health Neurological Surgery, Charlotte. | 3Brody School of Medicine, East Carolina University, Greenville, North Carolina. | 2Carolina Neurosurgery & Spine Associates, Charlotte; and.	Humans ; Female ; Male ; Spinal Cord Stimulation/methods ; Aged ; Retrospective Studies ; Middle Aged ; Ambulatory Surgical Procedures/methods ; Patient Satisfaction ; Treatment Outcome ; Cohort Studies ; Patient Reported Outcome Measures ; Chronic Pain/therapy ; Back Pain/therapy ; Quality of Life	ambulatory surgery center ; outpatient surgery ; spinal cord stimulation
41920160	10.23736/S0390-5616.26.06678-6	Large language models in artificial intelligence to answer patient questions in spine surgery: an evaluation of current evidence.	Large language models (LLMs) are increasingly being explored in healthcare, particularly for enhancing patient education. In spine surgery, LLMs have the potential to enhance communication and support patients through perioperative care. However, concerns remain regarding the accuracy, readability, and overall reliability of these tools in delivering patient-facing information. This review aimed …	Journal of neurosurgical sciences	J Neurosurg Sci	1827-1855	2026	Jun	70	3	Journal Article ; Review	eng	Patel J ; Tirmizi Z ; Waheed AA ; Aydin S ; Gajjar AA ; Muhammad N ; Legarreta A ; Zeeshan Q ; Hamilton DK ; Agarwal N ; Deng H	Department of Neurological Surgery, University of Pittsburgh School of Medicine, Pittsburgh, PA, USA. | Department of Neurological Surgery, Albany College of Medicine, Albany, NY, USA. | Neurological Surgery, Veterans Affairs Pittsburgh Healthcare System, Pittsburgh, PA, USA. | Department of Neurological Surgery, University of Pittsburgh Medical Center, Pittsburgh, PA, USA. | Department of Neurol…	Humans ; Artificial Intelligence ; Patient Education as Topic/methods ; Language ; Neurosurgical Procedures ; Spine/surgery ; Large Language Models
41915027	10.1093/pm/pnag049	Spinal Cord Stimulation, Peripheral Nerve Stimulation, and Pulsed Radiofrequency in the Management of Herpes Zoster-Related Pain: A Network Meta-Analysis.	Neuromodulation therapy is gaining importance in managing chronic neuropathic pain. This network meta-analysis aims to compare the efficacy and safety of spinal cord stimulation (SCS), peripheral nerve stimulation (PNS), pulsed radiofrequency (PRF), and their combinations in the management of Herpes zoster (HZ)-related pain. We searched Scopus, Cochrane CENTRAL, PubMed, and Web of Science from in…	Pain medicine (Malden, Mass.)	Pain Med	1526-4637	2026	Mar			Journal Article	eng	Sabet H ; Abbas A ; Ho JS ; El-Moslemani M ; Essam Abo-Elnour D ; Aldehri M ; Alnaami I ; Raslan AM	Division of Neurosurgery, Department of Surgery, King Khalid University, Abha, Saudi Arabia. | Department of Neurological Surgery, Oregon Health & Science University, Portland, OR, USA. | Faculty of Medicine, Al-Azhar University, Damietta, Egypt. | Faculty of Medicine, Zagazig University, Zagazig, Egypt. | Faculty of Medicine, South Valley University, Qena, Egypt. | NJ Spine and Orthopedic, West …		Herpes zoster ; Network meta-analysis ; PNS ; PRF ; Peripheral nerve stimulation ; Pulsed radiofrequency ; SCS ; Spinal cord stimulation ; Systematic review
41909378	10.7759/cureus.104195	Spinal Cord Stimulation for Refractory Chest Pain Without Objective Ischemia in a Patient With Prior Coronary Artery Bypass Grafting: A Case Report.	Refractory nonischemic chest pain in patients with prior coronary artery bypass grafting (CABG) and optimal medical therapy presents a significant management dilemma when conventional cardiac evaluations are nondiagnostic. We report a case of a 60-year-old male patient with prior CABG and multiple percutaneous coronary interventions who experienced recurrent admissions for severe chest pain despi…	Cureus	Cureus	2168-8184	2026	Feb	18	2	Case Reports ; Journal Article	eng	Kabbara J ; Al Salak C ; Arif H ; Kabbara A	Internal Medicine, Lake Erie College of Osteopathic Medicine, Erie, USA. | Anesthesiology, Lake Erie College of Osteopathic Medicine, Erie, USA. | Anesthesiology, University Hospitals Cleveland Medical Center, Cleveland, USA. | Anesthesiology, Damascus University, Damascus, SYR.		neuromodulation ; nonischemic chest pain ; opioid-sparing analgesia ; refractory angina ; spinal cord stimulation (scs)
41890343	10.3389/fnhum.2026.1754152	Lumbar enlargement spinal cord stimulation for severe spasticity and motor function improvement after traumatic brain injury: a case report.	This case report describes the successful use of epidural spinal cord stimulation (SCS) in managing severe, refractory spasticity in a 58-year-old male following traumatic brain injury. Despite nearly 8 months of conventional pharmacotherapy and rehabilitation for his tetraplegia, his lower-limb spasticity persisted at Modified Ashworth Scale (MAS) grade 3, severely impeding functional recovery. …	Frontiers in human neuroscience	Front Hum Neurosci	1662-5161	2026		20		Case Reports ; Journal Article	eng	Wu D ; Wang Y ; Hong B	Department of Pain Management, The Second Xiangya Hospital, Central South University, Changsha, Hunan, China. | Department of Anesthesiology, The Second Xiangya Hospital, Central South University, Changsha, Hunan, China. | Yueyang Traditional Chinese Medicine Hospital, Yueyang, Hunan, China.		case report ; refractory ; spasticity ; spinal cord stimulation ; traumatic brain injury
41890254	10.1007/s13534-025-00531-2	Transcutaneous interference spinal cord stimulation: leadfield-based pareto optimization of electrode montages for improved focality.	This study investigates the feasibility of transcutaneous interferential spinal cord stimulation (tISCS), a novel non-invasive neuromodulation method, using temporal interference to enhance focality and comfort in spinal cord stimulation. The central research question is whether tISCS can achieve targeted activation of spinal cord circuits while reducing unwanted stimulation of skin and muscle ti…	Biomedical engineering letters	Biomed Eng Lett	2093-985X	2026	Mar	16	2	Journal Article	eng	Teragiwa M ; Medina LE ; Carvajal A ; Yatsuda K ; Yu W ; Gomez-Tames J	Facultad de Ingeniería, Universidad de Santiago de Chile, Avda. Víctor Jara, 3659 Santiago, Chile. | Center for Frontier Medical Engineering, Chiba University, Chiba, 263-8522 Japan. | Department of Medical Engineering, Graduate School of Engineering, Chiba University, Chiba, 263-8522 Japan.		Electrode montage ; Leadfield ; Pareto optimization ; Temporal interference ; Transcutaneous spinal cord stimulation
41887754	10.3344/kjp.25161	Clinical practice guidelines for the management of refractory postherpetic neuralgia by the Korean Pain Society.	Postherpetic neuralgia (PHN) is persistent pain that occurs after the resolution of skin lesions caused by the reactivation of the herpes zoster virus. Several first-line agents, including anticonvulsants, tricyclic antidepressants, and lidocaine patches, are used in treatment. However, systematic, evidence-based, multidisciplinary clinical practice guidelines (CPGs) addressing the use of opioids…	The Korean journal of pain	Korean J Pain	2005-9159	2026	Apr	39	2	Journal Article ; Review	eng	Kang HY ; Lee CH ; Kim DH ; Kim YD ; Kim WJ ; Kim E ; Kim JH ; Kim HJ ; Minn Y ; Yang K ; Oh J ; Yoo Y ; Lim SY ; Jue MS ; Choi EJ ; Han K ; Choi SS	Department of Family Medicine, Nowon Eulji Medical Center, Eulji University School of Medicine, Seoul, Korea. | Department of Neurology, Kangnam Sacred Heart Hospital, College of Medicine, Hallym University, Seoul, Korea. | Department of Anesthesiology and Pain Medicine, Seoul National University Bundang Hospital, Seongnam, Korea. | Department of Anesthesiology and Pain Medicine, Seoul National U…		Analgesics, Opioid ; Anticonvulsants ; Antidepressive Agents ; Evidence-Based Medicine ; Guideline ; Health Planning Guidelines ; Herpes Zoster ; Nerve Block ; Neuralgia, Postherpetic ; Radiofrequency Ablation ; Spinal Cord Stimulation
41884511	10.1016/j.mtbio.2026.103018	Customized ultra-flexible and adhesive spinal cord stimulation electrode for chronic pain management.	Epidural spinal cord stimulation (SCS) has emerged as an effective therapy for chronic pain. However, its long-term efficacy is limited by the poor biocompatibility and instability at the electrode-tissue interface. Herein, we developed an innovative electrode fabrication strategy to address these limitations and validated it in mouse chronic pain models. We designed and synthesized a modified po…	Materials today. Bio	Mater Today Bio	2590-0064	2026	Apr	37		Journal Article	eng	Tang M ; Li Z ; Sun L ; He Q ; Yang H ; Wang JJ ; Shu Y ; Deng J	College of Future Information Technology, Fudan University, 220 Handan Road, Shanghai, 200433, China. | Department of Pain Management, Huadong Hospital, State Key Laboratory of Brain Function and Disorders, Institute for Translational Brain Research, MOE Frontiers Center for Brain Science, Fudan University, Shanghai, 200032, China. | Department of Anesthesiology, Huashan Hospital, Fudan Universit…		Adhesive PDMS elastomers ; Chronic pain management ; Flexible electrode ; Local field potential recording ; Spinal cord stimulation
41883362	10.3389/fnins.2026.1816472	Correction: Long-term relief of refractory trigeminal neuropathy using high-frequency spinal cord stimulation at the cervicomedullary junction: a 6-year follow-up case report.	[This corrects the article DOI: 10.3389/fnins.2026.1665633.].	Frontiers in neuroscience	Front Neurosci	1662-4548	2026		20		Published Erratum	eng	Floridia D ; Panasiti R ; Anselmo A ; Corallo F ; Pagano M ; Cappadona I ; Leonardi S ; Calabrò RS	IRCCS Centro Neurolesi Bonino-Pulejo, Messina, Italy.		cervicomedullary junction ; chronic orofacial pain ; high frequency spinal cord stimulation ; neuromodulation ; trigeminal neuropathy
41880257	10.1109/JBHI.2026.3677372	Awareness- and Arousal-specific Brain Analysis Predicts Spinal Cord Stimulation Effectiveness in Disorders of Consciousness.	Spinal cord stimulation (SCS) is an advanced treatment for disorders of consciousness (DoC), but its success rate varies between 30 and 60%, and consciousness-related biomarkers are urgently needed for SCS assessment and optimization. This paper proposes an awareness- and arousal-specific brain analysis (AAA) method to encode these two consciousness dimensions and construct consciousness-related …	IEEE journal of biomedical and health informatics	IEEE J Biomed Health Inform	2168-2208	2026	Mar	PP		Journal Article	eng	Lu J ; Ge Q ; Liu Y ; He J ; Han J ; Yu N
41876656	10.1038/s41598-026-42212-9	A fully implantable intraspinal microstimulation device for early preclinical evaluation of feasibility, stability, and functionality.	Electrical stimulation of the spinal cord has shown promise in restoring standing and walking after paralysis, yet key challenges remain in achieving selective and stable movements over long durations of stimulation. Intraspinal microstimulation (ISMS) provides precise and sustained activation of motor circuits in animal models. Nevertheless, translation of ISMS to humans requires assessment of s…	Scientific reports	Sci Rep	2045-2322	2026	Mar	16	1	Journal Article	eng	Mirkiani S ; O'Sullivan CL ; Arefadib A ; Tyreman N ; Sari K ; Wilson D ; Tawakol O ; Troyk PR ; Fox R ; Mushahwar VK	Division of Physical Medicine and Rehabilitation, Department of Medicine, University of Alberta, Edmonton, AB, Canada. | Division of Neurosurgery, Department of Surgery, University of Alberta, Edmonton, AB, Canada. | Neuroscience and Mental Health Institute, University of Alberta, Edmonton, Canada. | Neuroscience and Mental Health Institute, University of Alberta, Edmonton, Canada. Vivian.Mushahw…	Animals ; Swine ; Spinal Cord/physiology ; Feasibility Studies ; Electrodes, Implanted ; Electric Stimulation/instrumentation ; Electric Stimulation/methods ; Magnetic Resonance Imaging ; Spinal Cord Stimulation/instrumentation ; Spinal Cord Stimulation/methods
41868294	10.2147/JPR.S559514	Smart Processing and Intelligent Navigation for Evaluation (SPINE): Comparing Clinicians and AI Language Model (GPT-4) in Spinal Cord Stimulation Candidate Selection.	With the continued advancement of artificial intelligence (AI), large language models (LLMs) such as GPT-4 may assist clinicians in evaluating patient candidacy for spinal cord stimulation (SCS). We compared a general-purpose, non-fine-tuned LLM (GPT-4), an expert multidisciplinary team (MDT), and a clinician-input, rule-based e-Health decision-support tool. The study focused exclusively on decis…	Journal of pain research	J Pain Res	1178-7090	2026		19		Journal Article	eng	Lo Bianco G ; Therond A ; D'angelo FP ; Kapural L ; Diwan S ; Staats P ; Li S ; Christo PJ ; Deer TR ; Robinson CL	Department of Psychology, Université du Québec à Montréal, Montréal, QC, Canada. | National Spine and Pain Centers, Rockville, MD, USA. | The Spine and Nerve Centers of the Virginias, Charleston, WV, USA. | Department of Anaesthesia, Intensive Care and Emergency, University Hospital Policlinico Paolo Giaccone, Palermo, Italy. | Division of Pain Medicine, Department of Anesthesiology and Critical …		artificial intelligence ; chronic pain ; large-language models ; neuromodulation ; patient selection ; spinal cord stimulation
41866084	10.1016/j.toxicon.2026.109073	Effects of apomorphine, spinal rTMS, and BoNT on camptocormia: an exploratory wearable sensor-based analysis in a patient with MSA.	Multiple System Atrophy (MSA) is a progressive neurodegenerative disorder characterized by autonomic dysfunction, parkinsonism, and cerebellar signs. Among its motor manifestations, camptocormia-defined as an abnormal forward flexion of the trunk-often emerges early in the disease course and significantly compromises patients' quality of life. Aside from physical therapy, the treatment of camptoc…	Toxicon : official journal of the International Society on Toxinology	Toxicon	1879-3150	2026	Jun	276		Case Reports ; Journal Article	eng	De Monte D ; Squintani GM ; Ermanis G ; Lavezzi F ; Flumignan S ; Valiante G ; Ercole BH ; Belgrado E ; Bernardini A ; Tereshko Y ; Valente M ; Rossi S ; Lettieri C	Neurophysiology Unit, Department of Head-Neck and Neurosciences, Azienda Sanitaria Universitaria Friuli Centrale (ASU FC), Udine, Italy. | Siena Brain Investigation & Neuromodulation Lab (Si-BIN Lab), Unit of Neurology and Clinical Neurophysiology, Department of Medicine, Surgery and Neuroscience, University of Siena, Siena, Italy. | Clinical Neurology Unit, Department of Head-Neck and Neuroscien…	Humans ; Apomorphine/therapeutic use ; Apomorphine/administration & dosage ; Muscular Atrophy, Spinal/therapy ; Muscular Atrophy, Spinal/drug therapy ; Spinal Curvatures/therapy ; Spinal Curvatures/drug therapy ; Spinal Curvatures/etiology ; Multiple System Atrophy/therapy ; Multiple System Atrophy/complications ; Transcranial Magnetic Stimulation ; Male ; Botulinum Toxins/therapeutic use ; Weara…	Botulinum neurotoxin ; Camptocormia ; Multiple system atrophy ; Repetitive trans-spinal magnetic stimulation
41859681	10.1016/j.eclinm.2026.103802	Transcutaneous spinal cord stimulation plus locomotor training versus sham-stimulation plus locomotor training in chronic spinal cord injury (eWALK): a multicentre, triple-blind, randomised, sham-controlled trial.	Although some studies have investigated the effects of transcutaneous spinal cord stimulation (tSCS), most are small, uncontrolled, and exploratory. We aimed to determine whether 12 weeks of tSCS combined with locomotor training improves walking ability (with stimulation) in people with chronic spinal cord injury (SCI) more than locomotor training alone. This international, multicentre, triple-bl…	EClinicalMedicine	EClinicalMedicine	2589-5370	2026	Mar	93		Journal Article	eng	Bye EA ; Boswell-Ruys CL ; Héroux ME ; Lee BB ; McCaughey EJ ; Djajadikarta ZJ ; Perez MA ; Mendoza G ; Purcell M ; Lincoln C ; Taylor J ; Ríos-León M ; Williams G ; Kundevski M ; Diong J ; Humburg P ; Chen B ; Fuchs N ; Finn H ; Menchero R ; Palazón-García R ; Sepúlveda-Rodríguez S ; Starkey S ; Trinh T ; Butler JE ; Gandevia SC	Department of Physical Medicine and Rehabilitation, Northwestern University, Chicago, USA. | Hospital Nacional de Parapléjicos (SESCAM), Toledo, Spain. | Edward Hines J, Jr. VA Hospital, IL, USA. | Epworth HealthCare, Melbourne, Australia. | Harris Manchester College, University of Oxford, UK. | University of Melbourne, Melbourne, VIC, Australia. | University of Utah, Salt Lake City, USA. | Swinb…		Locomotor training ; Neuromodulation ; Non-invasive spinal cord stimulation ; Spinal cord injury ; Transcutaneous spinal cord stimulation
41859591	10.7759/cureus.103728	Structural and Functional Impact of Spinal Cord Stimulation in Diabetic Peripheral Neuropathy.	Diabetic peripheral neuropathy (DPN) is a common and debilitating complication of diabetes that leads to chronic pain, sensory loss, and functional decline. While spinal cord stimulation (SCS) is FDA-approved for painful diabetic neuropathy, its potential to modify disease pathology rather than merely suppress symptoms remains poorly understood. This narrative review bridges this knowledge gap by…	Cureus	Cureus	2168-8184	2026	Feb	18	2	Journal Article ; Review	eng	Almosawi M ; Shanti R ; Hill N ; Gartner K ; Ahn B ; Fernández-Gajardo R ; van Wouwe N ; Pulla M ; Ford T ; Ahn N ; Zemmar A	Neurological Surgery, Robley Rex Veterans Affairs (VA) Medical Center, Louisville, USA. | Orthopedics, University of Louisville Hospital, Louisville, USA. | Orthopedics, University of Louisville School of Medicine, Louisville, USA. | Neurological Surgery, University of Louisville School of Medicine, Louisville, USA. | Podiatry, Robley Rex Veterans Affairs (VA) Medical Center, Louisville, USA. | O…		diabetic peripheral neuropathy ; dorsal root ganglion ; dorsal root ganglion stimulation (drgs) ; nerve conduction study (ncs) ; nerve regeneration ; neuromodulation ; neuroplasticity ; painful diabetic neuropathy ; small fiber neuropathy ; spinal cord stimulation (scs)
41848601	10.1002/adma.72820	An Immunocompatible Conductive Hydrogel Via Anion-π Interlocking as an Injectable Bridge for Sustained Bioelectronic Interfacing.	Advances in implantable bioelectronics have improved the interaction between intelligent systems and biological tissues. Yet, the mechanical-immunological mismatch between rigid electrodes and soft tissues continues to limit long-term device stability. Here, we present SSPH, an immunocompatible, injectable, conductive hydrogel bridge that enables minimally invasive delivery and stable tissue inte…	Advanced materials (Deerfield Beach, Fla.)	Adv Mater	1521-4095	2026	Apr	38	21	Journal Article	eng	Zhu Z ; Li Y ; Wang Y ; Yin Y ; Zhou X ; Liu Z ; Chen K ; Yan Y ; Ji J ; Zhang P	Transvascular Implantation Devices Research Institute, Hangzhou, Zhejiang Province, P. R. China. | MOE Key Laboratory of Macromolecular Synthesis and Functionalization, Department of Polymer Science and Engineering, Zhejiang University, Hangzhou, Zhejiang Province, P. R. China. | State Key Laboratory of Transvascular Implantation Devices, The Second Affiliated Hospital, School of Medicine, Zhejia…	Animals ; Hydrogels/chemistry ; Electric Conductivity ; Biocompatible Materials/chemistry ; Polymers/chemistry ; Mice ; Methacrylates/chemistry ; Injections ; Bridged Bicyclo Compounds, Heterocyclic/chemistry ; Anions/chemistry ; Electromyography ; Polystyrenes/chemistry	anion‐π interactions ; bioelectronic interfaces ; immunocompatibility ; injectable conductive hydrogel	LR25E030001 (Zhejiang Provincial Natural Science Foundation of China) ; 22575213 (National Natural Science Foundation of China) ; U25D9020 (National Natural Science Foundation of China) ; 2025C04012 ("Pioneer" and "Leading Goose" R&D Program of Zhejiang) ; 012024019 (State Key Laboratory of Transvascular Implantation Devices) ; KY012024009 (Transvascular Implantation Devices Research Institute)
41827178	10.3390/jcm15051760	Spinal Cord Stimulation for Non-Reconstructable Chronic Limb-Threatening Ischemia: A Real-World, Multidisciplinary, Single-Center Experience.	<b>Background/Objectives</b>: Chronic limb-threatening ischemia (CLTI) is a severe form of peripheral artery disease characterized by ischemic rest pain or ulcer necrosis. In Europe, spinal cord stimulation (SCS) can be offered to CLTI patients with chronic pain to improve mobility and prolong limb preservation. We evaluated the long-term, real-world outcomes of SCS therapy in patients with CLTI.…	Journal of clinical medicine	J Clin Med	2077-0383	2026	Feb	15	5	Journal Article	eng	Ouerchefani N ; Goldberg E ; Desgranges P	Boston Scientific Neuromodulation, Valencia, CA 91355, USA. | Neurosurgery Department, Foch University Hospital, 92150 Suresnes, France. | Vascular Surgery Department, Henri Mondor University Hospital, 94000 Creteil, France.		claudication ; ischemic pain ; limb amputation ; peripheral artery disease ; spinal cord stimulation	NA (Boston Scientific (United States))
41825062	10.3171/2025.11.JNS241759	Surgical neuromodulation: prevalence of Staphylococcus aureus, decolonization, and rates of infection.	Methicillin-resistant Staphylococcus aureus (MRSA) and methicillin-susceptible S. aureus (MSSA) are known to colonize various bodily locations and present unique challenges in the prevention and treatment of deep surgical site infections (SSIs). The aim of this study was to determine if preoperative colonization testing and decolonization protocols reduce the rate of SSIs in patients undergoing s…	Journal of neurosurgery	J Neurosurg	1933-0693	2026	Mar			Journal Article	eng	Treffy RW ; Morris J ; Srivastava P ; Palmer PG ; Pahapill PA	2Comprehensive Injury Center, Medical College of Wisconsin, Milwaukee, Wisconsin. | 1Department of Neurosurgery, Medical College of Wisconsin, Milwaukee; and.		deep brain stimulation ; functional neurosurgery ; implantable intrathecal drug delivery system ; methicillin-resistant Staphylococcus aureus ; methicillin-susceptible Staphylococcus aureus ; spinal cord stimulation ; surgical site infection ; surgical technique
41824110	10.1007/s11064-026-04725-7	Spinal Cord Stimulation Alleviates Spinal Cord Injury-Induced Neuropathic Pain Via m<sup>5</sup>C-Dependent Regulation of TRAF2.		Neurochemical research	Neurochem Res	1573-6903	2026	Mar	51	2	Journal Article	eng	Tao K ; Yu Z ; Cheng Z ; Ye Q	Dept Intens Care Unit, Hangzhou TCM Hospital affiliated to Zhejiang Chinese Medical University, Hangzhou, 310007, Zhejiang, China. | Department of Neurosurgery, Hangzhou TCM Hospital affiliated to Zhejiang Chinese Medical University, No.453, Stadium Road, Hangzhou, 310007, Zhejiang, China. yq13018932116@163.com. | Department of Neurosurgery, Hangzhou TCM Hospital affiliated to Zhejiang Chinese Me…		Apoptosis ; Inflammation ; NSUN2 ; Neuropathic pain ; Spinal cord injury ; Spinal cord stimulation ; TRAF2	2025KY1143 (Science and Technology Project of Zhejiang Provincial Health Commission)
41822347	10.1063/5.0298057	Improving muscle recruitment via multi-electrode transcutaneous spinal cord stimulation using automated selectivity-driven algorithms.	Spinal cord injury (SCI) severely impairs motor function and quality of life. Transcutaneous spinal cord stimulation (tSCS) has emerged as a promising non-invasive neuromodulation technique to restore voluntary motor function by engaging spinal circuits below the lesion. While standard tonic tSCS with a single electrode at T11-T12 offers limited gait-specific selectivity, recent studies show that…	APL bioengineering	APL Bioeng	2473-2877	2026	Mar	10	1	Journal Article	eng	Zorkot M ; Shokur S ; Carpineto R ; Micera S ; Bouri M	Translational Neural Engineering (TNE) Lab, Neuro-X Institute, EPFL, Geneva, Switzerland.
41822105	10.1097/PR9.0000000000001426	Analgesic strategies for ischaemic pain in chronic limb-threatening ischaemia: a systematic review and meta-analysis.	To evaluate the effectiveness of pharmacological (eg, ketamine, lidocaine) and nonpharmacological (eg, spinal cord stimulation, mononuclear cell therapy) analgesic strategies-outside the WHO pain ladder-for patients with chronic limb-threatening ischaemia (CLTI). A systematic review and meta-analysis was conducted in accordance with PRISMA guidelines, searching 5 electronic databases for studies …	Pain reports	Pain Rep	2471-2531	2026	Apr	11	2	Journal Article ; Review	eng	Davies H ; Boalot A ; Howitt A ; Vleugels MJ ; Tam SKP ; Kwan JY ; Black S ; Francis I ; Bull C ; Mees BME ; Mitchell S ; Russell D	University of Leeds, Leeds, United Kingdom. | Bradford Teaching Hospitals NHS Trust, Bradford, United Kingdom. | Calderdale and Huddersfield NHS Foundation Trust, Huddersfield, United Kingdom. | Leeds Teaching Hospitals NHS Trust, Leeds, United Kingdom. | Department of Vascular Surgery, Maastricht UMC+, Maastricht, Netherlands.		Analgesia ; Chronic limb–threatening ischaemia ; Ischaemic pain ; Meta-analysis ; Pain management ; Peripheral artery disease ; Systematic review
41819250	10.1016/j.neulet.2026.138577	Efficacy of a Gaussian-frequency charge-imbalanced biphasic waveform for facilitating swallowing via thoracic epidural spinal cord stimulation.	Thoracic spinal cord stimulation (SCS) has been reported to facilitate swallowing, however the underlying brainstem mechanisms remain unclear. We developed a Gaussian-frequency, charge-imbalanced biphasic waveform designed to enhance sensory afferent drive to spinal circuits while maintaining safe charge delivery. Using an in situ perfused brainstem-spinal cord preparation of rats, which preserve…	Neuroscience letters	Neurosci Lett	1872-7972	2026	Apr	877		Journal Article	eng	Kitamura I ; Kaneko M ; Sugiyama Y ; Fuse S ; Hirano S ; Iceman K ; Pitts T ; Koike T	Department of Mechanical and Intelligent Systems Engineering, The University of Electro-Communications, Tokyo, Japan. Electronic address: t.koike@uec.ac.jp. | Department of Mechanical and Intelligent Systems Engineering, The University of Electro-Communications, Tokyo, Japan; Department of Otolaryngology-Head and Neck Surgery, Kyoto Prefectural University of Medicine, Kyoto, Japan. | Department o…	Animals ; Deglutition/physiology ; Vagus Nerve/physiology ; Rats, Sprague-Dawley ; Hypoglossal Nerve/physiology ; Spinal Cord Stimulation/methods ; Male ; Spinal Cord/physiology ; Phrenic Nerve/physiology ; Rats ; Brain Stem/physiology ; Thoracic Vertebrae ; Central Pattern Generators/physiology ; Electric Stimulation/methods	Dysphagia ; Electrical stimulation ; Spinal cord ; Stochastic ; Swallow
41815492	10.3389/fnins.2026.1742006	Case Report: Spinal cord stimulation for neuropathic pain from spinal cysticercosis.	Spinal cord cysticercosis, an exceptionally rare form of neurocysticercosis (NCC), often leads to refractory neuropathic pain and neurological deficits. Current treatments (e.g., antiparasitics or decompressive surgery) may fail to alleviate symptoms, necessitating alternative strategies. Spinal cord stimulation (SCS) is well-established for chronic pain but has rarely been reported for NCC-relat…	Frontiers in neuroscience	Front Neurosci	1662-4548	2026		20		Case Reports ; Journal Article	eng	Guo M ; Zhang Y ; Li M ; Zhang G	Yanbian University, Yanji, Jilin, China. | Department of Pain, Yanbian University Hospital, Yanji, Jilin, China.		case report ; neuropathic pain ; refractory pain ; spinal cord cysticercosis ; spinal cord stimulation
41806217	10.1007/s11325-026-03638-7	Neuromodulation for Restless Legs Syndrome: A Systematic Review and Mechanistic Considerations for Spinal Cord Stimulation.	Restless legs syndrome (RLS) is a common sleep disorder characterized by an irresistible urge to move the legs. Symptoms predominate in the evening and cause significant circadian rhythm interruptions that impact sleep and quality of life, leading to decreased work productivity, anxiety, and depression. Some patients improve with oral medications, but many experience treatment-refractory symptoms…	Sleep & breathing = Schlaf & Atmung	Sleep Breath	1522-1709	2026	Mar	30	1	Journal Article ; Review ; Research Support, Non-U.S. Gov't ; Research Support, N.I.H., Extramural	eng	Thrash GW ; Wang E ; Brockington D ; Rives C ; Sun Y ; Roberts AC ; Das S ; Pilitsis JG ; Shirvalkar P ; do Campo RV ; Walker HC ; Earley CJ ; Holland MT	Department of Neurosurgery, University of Arizona, Tucson, AZ, USA. | Department of Neurology, University of Alabama at Birmingham, Birmingham, AL, USA. | Department of Neurology, Johns Hopkins University School of Medicine, Baltimore, MD, USA. | Department of Neurosurgery, University of Alabama at Birmingham, FOT Suite 1060, 1720 2nd Ave S, Birmingham, AL, 35294, USA. | Departments of Neurologic…		Deep Brain Stimulation ; Neuromodulation ; Restless Legs Syndrome ; Spinal Cord Stimulation ; Transcranial Magnetic Stimulation	Medtronic (Medtronic) ; Medtronic (Medtronic) ; Boston Scientific Corporation (Boston Scientific Corporation) ; Abbott Fund (Abbott Fund) ; NIH 2R01CA166379 (National Institute of Health) ; NIH R01EB030324 (National Institute of Health) ; NIH U44NS115111 (National Institute of Health) ; NIH 1R01NS136739 (National Institute of Health) ; NIH UH3 NS115631 (National Institute of Health) ; NIH UG3NS13…
41803851	10.1186/s12916-026-04697-z	Transcutaneous spinal cord stimulation combined with robot-assisted gait training to improve mobility and balance in spinal cord injury: intramuscular electromyography as a biomarker for functional recovery.	Robot-assisted gait training (RAGT) and transcutaneous spinal cord stimulation (tSCS) are emerging interventions for incomplete spinal cord injury (iSCI). While tSCS modulates spinal excitability, it remains unclear whether its efficacy is enhanced when paired with high-dose robotic stepping compared to conventional physical therapy (CPT). This prospective, double-blind, randomized controlled tri…	BMC medicine	BMC Med	1741-7015	2026	Mar	24	1	Journal Article ; Randomized Controlled Trial	eng	Rashad A ; Xijing H ; Hui W ; Xuefei H ; Zhenyu X ; Yan J ; Jianwen W ; Weidong L ; Zhe L ; Juan J ; Yuewen X ; Wanzhu H ; Ejaz B ; Asif M	Second Affiliated Hospital of Xi'an Jiaotong University, Xi'an, Shaanxi, 710004, China. | Hussain Memorial Hospital, Lahore, Pakistan. | Department of Rehabilitation and Health Sciences, Nazeer Hussain University, Karachi, Pakistan. | Spinal Cord and Neurological Rehabilitation, Xi'an International Medical Center Hospital, Xi'an, Shaanxi, 710100, China. | Department of Orthopaedics, Second Affili…	Humans ; Spinal Cord Injuries/therapy ; Spinal Cord Injuries/physiopathology ; Spinal Cord Injuries/rehabilitation ; Male ; Female ; Robotics/methods ; Adult ; Double-Blind Method ; Middle Aged ; Electromyography/methods ; Prospective Studies ; Postural Balance/physiology ; Spinal Cord Stimulation/methods ; Gait/physiology ; Recovery of Function ; Exercise Therapy/methods ; Treatment Outcome	Balance ; Clinical trial, RCT ; Intramuscular electromyography (MeSH: Electromyography [D004576]) ; Mobility ; Robot-assisted gait training (RAGT) ; Spinal cord injury (MeSH: Spinal Cord Injuries [D013119]) ; Study protocols ; Transcutaneous spinal cord stimulation (tCSC) (MeSH: Spinal Cord Stimulation [D062187] closest MeSH)	(CSFC Grant (81771349) (National Natural Science Foundation Project, Key Double Chain Integration Project, Xi'an International Medical Center Hospital)
41803572	10.1007/s40122-026-00823-0	Pain Relief and Multidimensional Outcomes of Fast-Acting Subperception Spinal Cord Stimulation Therapy for Chronic Pain: The FAST Prospective, Multicenter Study.	Fast-acting subperception therapy in spinal cord stimulation (FAST-SCS) uses low-frequency, subthreshold stimulation to engage the dorsal column-mediated surround inhibition mechanism and thereby relieve pain. Our study was performed to better characterize the multidimensional long-term clinical outcomes of FAST-SCS therapy in patients with chronic low back and/or leg pain. Our prospective, multi…	Pain and therapy	Pain Ther	2193-8237	2026	Jun	15	3	Journal Article	eng	Anitescu M ; Loudermilk E ; North J ; Wahezi S ; Antony A ; Leier T ; Trainor D ; Noles J ; Moore G ; Lee J ; Paez J ; Wilson D ; Van Belleghem V ; Goldberg E	Pacific Sports and Spine, Eugene, OR, USA. | The Denver Spine and Pain Institute, Denver, CO, USA. | Multidisciplinary Pain Program, Montefiore Medical Center, Bronx, NY, USA. | Goodman Campbell Brain and Spine, Ascension St. Vincent's, Carmel, IN, USA. | The Orthopaedic Institute, Gainesville, FL, USA. | South Lake Pain Institute, Clermont, FL, USA. | Vitamed Research, Palm Desert, CA, USA. | Ca…		Chronic pain ; Fast-acting subperception stimulation ; Functional outcomes ; Psychosocial outcomes ; Spinal cord stimulation ; Surround inhibition mechanism
41802692	10.1016/j.brainres.2026.150256	Hormonal modulation after deep brain stimulation and spinal cord stimulation: a scoping review mapping evidence across targets and indications.	Deep brain stimulation (DBS) and spinal cord stimulation (SCS) are widely used neuromodulation therapies for movement disorders, pain, neuropsychiatric conditions, and other indications. Beyond symptom control, both techniques may modulate neuroendocrine and metabolic pathways, but the available evidence is fragmented across targets, indications, and hormone systems. This review aims to map the e…	Brain research	Brain Res	1872-6240	2026	Jun	1881		Journal Article ; Scoping Review ; Review	eng	Buccilli B ; Buccilli PE	University of Mississippi Medical Center, Jackson, MS, United States. | Department of Neurosurgery, Houston Methodist, Houston, TX, United States. Electronic address: Doctor.b.buccilli@gmail.com.	Deep Brain Stimulation/methods ; Humans ; Spinal Cord Stimulation/methods ; Hormones/metabolism ; Animals	DBS ; Deep brain stimulation ; Endocrine ; Hormonal ; Hormones ; Neuroendocrine ; Neuromodulation ; SCS ; Spinal cord stimulation
41799889	10.3389/fnins.2026.1665633	Long-term relief of refractory trigeminal neuropathy using high-frequency spinal cord stimulation at the cervicomedullary junction: a 6-year follow-up case report.	Chronic neuropathic pain profoundly impairs quality of life and often remains refractory to pharmacological or surgical management. Spinal cord stimulation (SCS) is considered a second-line therapy when conventional treatments fail. In this context, high-frequency spinal cord stimulation (HFSCS) targeting the cervicomedullary junction (CMJ) has emerged as a promising option for drug-refractory fa…	Frontiers in neuroscience	Front Neurosci	1662-4548	2026		20		Case Reports ; Journal Article	eng	Floridia D ; Panasiti R ; Anselmo A ; Corallo F ; Pagano M ; Cappadona I ; Leonardi S ; Calabrò RS	IRCCS Centro Neurolesi Bonino-Pulejo, Messina, Italy.		cervicomedullary junction ; chronic orofacial pain ; high frequency spinal cord stimulation ; neuromodulation ; trigeminal neuropathy
41794172	10.1016/j.neuchi.2026.101796	Application Spinal Chord Stimulation (SCS) for management Tromboangiitis obliterans (Burger disease). Clinical observation study.	This study aimed to evaluate the efficacy of spinal cord stimulation (SCS) in improving tissue perfusion and functional outcomes in patients with thromboangiitis obliterans (TAO), while assessing its impact on ulcer healing and amputation rates. This single-center retrospective study analyzed 10 TAO patients undergoing SCS implantation (2015-2024). Perfusion parameters (TcPO<sub>2</sub>, LDF) wer…	Neuro-Chirurgie	Neurochirurgie	1773-0619	2026	Mar	72	3	Journal Article	eng	Babchenko VY ; Kiselev RS ; Murtazin VI	Department of Neurosurgery, Meshalkin National Medical Research Centre, Novosibirsk, 630055, Russia. Electronic address: neurovladimir@gmail.com. | Department of Neurosurgery, Meshalkin National Medical Research Centre, Novosibirsk, 630055, Russia. Electronic address: kiselevphd@gmail.com. | Department of Neurosurgery, Meshalkin National Medical Research Centre, Novosibirsk, 630055, Russia. Elect…		Buerger's disease ; SCS ; Spinal cord stimulation ; Thromboangiitis obliterans
41793406	10.1016/j.neurom.2026.02.001	Risk Factors for Spinal Cord Stimulator Explant After Implantation for Neuropathic Pain: A Systematic Review.	Spinal cord stimulation (SCS) is a safe and effective modality for management of neuropathic pain; however, it can lead to loss of therapy and subsequent device explant in some patients. This systematic review aims to identify risk factors for device explant. A comprehensive search of the data bases (MEDLINE through PubMed, Embase, Cumulative Index of Nursing and Allied Health Literature [CINAHL]…	Neuromodulation : journal of the International Neuromodulation Society	Neuromodulation	1525-1403	2026	Mar			Journal Article ; Review	eng	Wong VCY ; De Vos MD ; Osborn J ; Ke JXC ; Blake L ; Varshney V	University of Arkansas for Medical Sciences Library, Little Rock, AR, USA. | Department of Anesthesia, St. Paul's Hospital, Providence Health Care, Vancouver, British Columbia, Canada; Department of Anesthesiology, Pharmacology and Therapeutics, University of British Columbia, Vancouver, Vancouver, British Columbia, Canada. | Department of Anesthesia, St. Paul's Hospital, Providence Health Care, …		Chronic pain ; explant ; neuropathic pain ; risk factors ; spinal cord stimulation
41792332	10.1038/s41393-026-01190-5	Study design considerations in clinical trials testing transcutaneous stimulation for spinal cord injury.	Methodological review and expert perspective. To examine the methodological challenges in designing rigorous clinical trials for transcutaneous spinal cord stimulation (tSCS) in chronic spinal cord injury (SCI), with particular focus on challenges of sham control implementation, and to propose alternative trial design approaches that balance scientific rigor with practical feasibility and ethical…	Spinal cord	Spinal Cord	1476-5624	2026	Apr	64	4	Journal Article ; Review	eng	Guest J ; Moritz C	Neurological Surgery and the Miami Project to Cure Paralysis, The University of Miami Miller School of Medicine, Miami, FL, USA. jguest@med.miami.edu. | Electrical and Computer Engineering, Rehabilitation Medicine, and Neurobiology and Biophysics, Center for Neurotechnology, and Amplifying Movement and Performance Lab, The University of Washington, Seattle, WA, USA.	Spinal Cord Injuries/therapy ; Humans ; Spinal Cord Stimulation/methods ; COVID-19/epidemiology ; Research Design ; Clinical Trials as Topic/methods ; Transcutaneous Electric Nerve Stimulation/methods
41790094	10.1016/j.neurom.2026.01.012	Three Decades of Continuous Medical Education in Neuromodulation: The Strategic Evolution of the European Continuing Medical Training Organization.	CME, or Continuing Professional Development, is essential for maintaining clinical competence and delivering evidence-based care. Rapid advances in neuromodulation, spanning medicine, engineering, and neuroscience create an ongoing need for specialized training. Founded in 1995, the European Continuing Medical Training (ECMT) organization offers an independent, ethically grounded model of educati…	Neuromodulation : journal of the International Neuromodulation Society	Neuromodulation	1525-1403	2026	Mar			Journal Article	eng	Moens M ; Putman K ; Villumsen A ; Van Buyten JP ; Goudman L	STIMULUS Research Group, Vrije Universiteit Brussel, Brussels, Belgium; Research Foundation-Flanders (FWO), Brussels, Belgium; Department of Neurosurgery, Universitair Ziekenhuis Brussel, Brussels, Belgium; Department of Radiology, Universitair Ziekenhuis Brussel, Brussels, Belgium; Cluster Neurosciences, Center for Neurosciences (C4N), Vrije Universiteit Brussel, Brussels, Belgium; Pain in Motio…		Blended learning ; digital transformation ; lifelong learning ; neuroscience ; professional development
41790092	10.1016/j.neurom.2025.12.013	A Multicenter Analysis of Baseline Patient-Reported Outcome Measures as Predictors of Progression From Spinal Cord Stimulator Trial to Implantation.	Spinal cord stimulation (SCS) constitutes an established therapy for refractory chronic pain conditions. Although not standardized, most clinical algorithms define trial success as ≥50% pain reduction, usually accompanied by some degree of functional improvement. This study evaluated Patient-Reported Outcomes Measurement Information System (PROMIS) scores as potential predictors of progression fr…	Neuromodulation : journal of the International Neuromodulation Society	Neuromodulation	1525-1403	2026	Mar			Journal Article	eng	Encalada S ; Cascio MA ; Kubrova E ; Herrera T ; D'Souza RS ; Eldrige JS ; Osborne MD ; Kanahan-Osman S ; Bade S ; Bade S ; Hunt T ; Schappell J ; Mauck WD ; Covington SM ; Ribeiro-da-Silva T ; Gupta S ; Hunt CL	Department of Pain Medicine, Mayo Clinic, Jacksonville, FL, USA. | Department of Anesthesiology and Perioperative Medicine, Mayo Clinic, Rochester, MN, USA. | Department of Pain Medicine, Mayo Clinic Health System, Eau Claire, WI, USA. | Department of Anesthesiology and Perioperative Medicine, Mayo Clinic, Phoenix, AZ, USA. | Department of Pain Medicine, Mayo Clinic, Jacksonville, FL, USA. Electr…		Chronic pain ; PROMIS ; SCS trial ; patient-reported outcomes ; spinal cord stimulation
41788866	10.3389/fpain.2026.1728339	Variational free energy as a conceptual framework for understanding habituation in spinal cord stimulation.	Habituation, or loss of clinical benefit over time, is a frequent problem in spinal cord stimulation (SCS). Existing programming strategies such as waveform cycling or closed-loop stimulation try to address it, but there is no common conceptual framework. This paper introduces the variational free energy (VFE) principle as a way to think about habituation in terms that connect clinical observatio…	Frontiers in pain research (Lausanne, Switzerland)	Front Pain Res (Lausanne)	2673-561X	2026		7		Journal Article	eng	Taghva A	Orange County Neurosurgical Associates, Mission Viejo, CA, United States. | Department of Neurosurgery, University of California, San Diego, CA, United States.		KL divergence ; habituation ; multimodal therapy ; prediction error ; spinal cord stimulation ; variational free energy
41788118	10.7759/cureus.102799	Impact of Evoked Compound Action Potential (ECAP)-Controlled Closed-Loop Spinal Cord Stimulation in Refractory Lumbar Radiculopathy: A Case Report.	Lumbar radiculopathy is a common pain disorder characterized by radiating pain from the lower back into the lower extremities. Conventional treatment options are frequently employed; however, many patients experience limited or inadequate symptom relief. Evoked Compound Action Potential (ECAP)-controlled closed-loop spinal cord stimulation (SCS) has emerged as a neuromodulation strategy that util…	Cureus	Cureus	2168-8184	2026	Feb	18	2	Case Reports ; Journal Article	eng	Soin A ; Kassis S ; Witte RJ ; Sloop B ; Brittain C	Department of Medicine, Northeast Ohio Medical University, Dayton, USA. | Anesthesiology, Wright State University, Dayton, USA. | Medicine and Pain, Elite Pain Doctors, Mason, USA. | Pain Clinic, The Ohio Pain Clinic, Dayton, USA. | Osteopathic Medicine, Ohio University College of Medicine, Athens, USA.		closed-loop scs ; closed-loop spinal cord stimulation ; ecaps controlled closed-loop scs ; lumbar radiculopathy ; lumbosacral radiculopathy ; sciatica
41788111	10.7759/cureus.102825	Therapeutic and Diagnostic Landscape of Diabetic Neuropathy: A Systematic Review of Clinical Studies.	Diabetic neuropathy (DN) is one of the most prevalent complications of diabetes mellitus, affecting up to half of patients and contributing to disability, poor quality of life, and the risk of foot ulceration. Despite extensive research, its heterogeneous manifestations and complex pathophysiology continue to challenge timely diagnosis and effective treatment. This systematic review aimed to synt…	Cureus	Cureus	2168-8184	2026	Feb	18	2	Journal Article ; Review	eng	Rajput JPS ; Deb R ; Saiyad SS ; Jamal Z ; Sah SK ; Vara AR ; Sandhu N ; Rochlani D ; Saiyed TA ; Pathan AA ; Sagar A ; Virola T	Pharmacology, Maharishi Markandeshwar (MM) Institute of Medical Sciences and Research, Ambala, IND. | Forensic Medicine, Santosh Medical College and Hospital, Ghaziabad, IND. | Physiology, Krishna Mohan Medical College and Hospital, Mathura, IND. | Internal Medicine, Amrita School of Medicine, Amrita Vishwa Vidyapeetham, Kochi, IND. | Family Medicine, Samarkand State Medical University, Samarkand…		antioxidant therapy ; biomarkers ; diabetic autonomic neuropathy (dan) ; diabetic lumbosacral radiculoplexus neuropathy ; diabetic neuropathy ; diabetic sensorimotor polyneuropathy ; disease-modifying therapy ; multimodal therapy ; refractory neuropathic pain ; regenerative medicine
41785512	10.1088/2057-1976/ae4df4	Computational modeling of paresthesia generated by SCS using a percutaneous lead: a proof-of-concept theoretical model based on an arbitrary somatotopic distribution.	<i>Objectives</i>.Chronic pain affects over two billion people worldwide, significantly reducing quality of life and placing a substantial burden on healthcare systems and society. Neuropathic painoriginates from lesions of the central or peripheral nervous system. Despite pharmacological, surgical and paramedical management, many patients continue experiencing persistent pain. Epidural Spinal Co…	Biomedical physics & engineering express	Biomed Phys Eng Express	2057-1976	2026	Mar	12	2	Journal Article	eng	Le Tutour T ; El Houari K ; Billot M ; Rochette M ; Germaneau A ; Rigoard P	CHU de Poitiers, service de neurochirurgie du rachis, chirurgie de la douleur et du handicap, F-86000, France. | Université de Poitiers, Université François-Rabelais de Tours, CNRS, CeRCA, UMR 7295, F-86000 Poitiers, France. | CHU de Poitiers, PRISMATICS Lab (Predictive Research in Spine/Neuromodulation Management and Thoracic Innovation/Cardiac Surgery), F-86000 Poitiers, France. | Institut Ppri…	Paresthesia/etiology ; Paresthesia/physiopathology ; Paresthesia/therapy ; Humans ; Spinal Cord Stimulation/methods ; Spinal Cord Stimulation/adverse effects ; Computer Simulation ; Spinal Cord/physiopathology ; Neuralgia/therapy ; Finite Element Analysis ; Models, Neurological ; Proof of Concept Study ; Models, Theoretical	computational modelling ; computational neurosciences ; finite-element method ; spinal cord stimulation
41784600	10.1016/j.neurom.2026.01.008	An Observational Electrophysiologic Study for Optimizing Targeting of Monopolar Lumbar Spinal Foraminal Neural Structures: Would Spinal Transforaminal Stimulation Be a More Appropriate Classification?	The dorsal root ganglion (DRG) is an important target for treating chronic refractory pain. However, determining the optimal electrode location for DRG stimulation remains challenging. Conventionally, the ganglion is targeted within the infrapedicular zone of the neuro-foramen for DRG stimulation using radiological imaging. However, clinical experience suggests that optimal focal pain paresthesia…	Neuromodulation : journal of the International Neuromodulation Society	Neuromodulation	1525-1403	2026	Mar			Journal Article	eng	Rigoard P ; Yearwood T ; Costanzi M ; Billot M ; Ounajim A ; Moens M ; Slavin K ; Al-Kaisy A	Department of Neurosurgery, Universitair Ziekenhuis Brussel, Brussels, Belgium; STIMULUS consortium (reSearch and TeachIng neuroModULation Uz Brussel), Vrije Universiteit Brussel, Brussels, Belgium; Department of Radiology, Universitair Ziekenhuis Brussel, Brussels, Belgium. | Pain Management and Neuromodulation Centre, Guy's and St Thomas' Hospital, London, UK. | PRISMATICS Lab - CIC-IT, INSERM …		Dorsal root ganglion (DRG) ; intervertebral foramen ; neurostimulation ; pain mapping ; spinal transforaminal stimulation (STS)
41781150	10.1136/rapm-2025-107507	Evaluation of a mental health screening tool to determine the need for psychological interview for patients offered neuromodulation implant therapies for pain.	Psychological comorbidities can negatively impact outcomes of spinal cord stimulation (SCS) for chronic pain. While psychological assessment is commonly required before SCS implantation, evidence supporting its impact on outcomes is limited, and such assessments may be unnecessary for many patients and contribute to delays in care. Our center implemented a screening tool incorporating validated q…	Regional anesthesia and pain medicine	Reg Anesth Pain Med	1532-8651	2026	Mar			Journal Article	eng	Xiao MZX ; Curtis K ; Muere A ; Pushparaj H ; Bains V ; Hoydonckx Y ; Kumar P ; Baig E ; Alomari A ; D'Souza RS ; Bhatia A	Neuromodulation for Pain Program, Comprehensive Integrated Pain Program - Interventional Pain Services, Toronto Western Hospital, Toronto, Ontario, Canada. | Department of Anesthesiology and Perioperative Medicine, Mayo Clinic, Rochester, Minnesota, USA. | Pain Medicine, The Walton Centre NHS Foundation Trust, Liverpool, UK. | Comprehensive Integrated Pain Program, Toronto Western Hospital, Toron…		CHRONIC PAIN ; Neuromodulation ; Pain Management ; Spinal Cord Stimulation
41779996		Uncommon Dermatological Reaction to Spinal Cord Stimulation-Prurigo Nodularis.	Spinal cord stimulation (SCS) is a widely used treatment for chronic neuropathic pain, demonstrating effectiveness in managing resistant symptoms in some cases. However, dermatological complications, though rare, can occur. This case report examines a patient who developed diffuse itching and skin rash with features of prurigo nodularis after undergoing surgical revisions and stimulation adjustme…	Pain medicine case reports	Pain Med Case Rep	2768-5152	2026	Feb	10	1	Case Reports ; Journal Article	eng	Kohr D ; Nikomanis P ; Kugler M	Department of Pain Medicine, SLK-Kliniken Heilbronn, Germany.	Humans ; Spinal Cord Stimulation/adverse effects ; Prurigo/etiology ; Female ; Middle Aged ; Male ; Pruritus/etiology ; Neuralgia/therapy	Spinal cord stimulation ; chronic neuropathic pain ; dermatological reactions ; neuropathic pruritus ; prurigo nodularis
41779995		Simultaneous Closed-Loop Inceptiv Spinal Cord Stimulator and Bladder InterStim Implantation - A Case Report.	Overactive bladder (OAB) syndrome and chronic pain are 2 highly prevalent conditions often comorbid with one another. Though the mechanism is not fully elucidated, it is suspected that the presence of one may predispose individuals to the other. Neuromodulation has gained traction as a promising treatment modality for both conditions. Our case report describes a 69-year-old man with severe lumbar…	Pain medicine case reports	Pain Med Case Rep	2768-5152	2026	Feb	10	1	Case Reports ; Journal Article	eng	Banks DW ; Jevotovsky DS ; Broachwala M ; Wang A ; Chakravarthy KV	New York University, Department of Physical Medicine and Rehabilitation, New York, NY. | University of California San Diego, Department of Anesthesiology and Pain Medicine, Health Sciences, San Diego, CA.	Humans ; Male ; Aged ; Spinal Cord Stimulation/methods ; Urinary Bladder, Overactive/therapy ; Urinary Bladder, Overactive/complications ; Spinal Stenosis/complications ; Spinal Stenosis/therapy ; Chronic Pain/therapy ; Diabetic Neuropathies/complications ; Diabetic Neuropathies/therapy ; Electrodes, Implanted	Spinal cord stimulation ; case report ; neuromodulation ; overactive bladder syndrome ; sacral stimulation
41779991		Spinal Cord Stimulation for Chronic Neuropathic Pain in Adrenomyeloneuropathy: A Case Report.	Neuropathic pain in adrenomyeloneuropathy (AMN) is a poorly understood phenomenon, with no consensus on treatment options. We report for the first time the successful treatment of medication-refractory neuropathic pain in AMN with thoracic spinal cord stimulation (SCS). A 33-year-old man with AMN presented to clinic with a 10-year history of progressive bilateral distal leg pain and numbness, and…	Pain medicine case reports	Pain Med Case Rep	2768-5152	2026	Feb	10	1	Case Reports ; Journal Article	eng	Lam J ; Pullum L ; Taylor JJ ; Chen KS	Michigan Pain Consultants, Grand Rapids, MI. | Department of Neurology, University of Michigan, Ann Arbor, MI. | University of Michigan Health-West, Wyoming, MI. | Department of Neurosurgery, University of Michigan, Ann Arbor, MI.	Humans ; Male ; Adult ; Neuralgia/therapy ; Neuralgia/etiology ; Spinal Cord Stimulation/methods ; Adrenoleukodystrophy/complications ; Adrenoleukodystrophy/therapy ; Chronic Pain/therapy ; Chronic Pain/etiology	Adrenomyeloneuropathy ; diabetic neuropathy ; neuromodulation ; neuropathic pain ; spinal cord stimulation
41779982		Externally Powered Peripheral Nerve Stimulator With a Separate Receiver at the Median Nerve for the Treatment of Postoperative Carpal Tunnel Release-Related Chronic Pain in the Upper Extremity: A Case Report.	Chronic pain in patients with multiple overlapping pain syndromes is often refractory to conventional treatments. Peripheral nerve stimulation (PNS) has emerged as a promising neuromodulation therapy, especially when spinal cord stimulation (SCS) is contraindicated or ineffective. We present the case of a 68-year-old man with severe chronic pain in the left hand and wrist following carpal tunnel …	Pain medicine case reports	Pain Med Case Rep	2768-5152	2026	Feb	10	1	Case Reports ; Journal Article	eng	Tran A ; Taylor C ; Ladwig J ; Adams S	Pain Relief Centers, Bradenton, FL.	Humans ; Male ; Aged ; Carpal Tunnel Syndrome/surgery ; Chronic Pain/therapy ; Chronic Pain/etiology ; Electric Stimulation Therapy/methods ; Electric Stimulation Therapy/instrumentation ; Median Nerve ; Postoperative Pain/therapy ; Upper Extremity ; Transcutaneous Electric Nerve Stimulation/methods	Peripheral nerve stimulation ; carpal tunnel syndrome ; chronic pain ; median nerve ; upper extremity ; wrist pain
41774424	10.1007/s40122-026-00821-2	Objective, Same-Day SCS Trials with ECAP-Controlled Closed-Loop Therapy: Depth of Response is Maintained from Trial to 12 months.	Traditional spinal cord stimulation (SCS) trials often span several days, increasing the risks of infection, equipment failure, lead migration, and complications for patients on anticoagulant/antiplatelet therapy. Optimal SCS trial durations have not been established, although shorter durations are recommended for patients at high risk. Evoked compound action potential (ECAP)-controlled closed-lo…	Pain and therapy	Pain Ther	2193-8237	2026	Apr	15	2	Journal Article	eng	Pope JE ; Vu CM ; Goree JH ; Cornidez EG ; Trainor D ; Khurram A ; Gould I ; Karantonis DM	Saluda Medical, Bloomington, MN, USA. | Evolve Restorative Center, 220 Concourse Boulevard, Santa Rosa, CA, 95403, USA. | The Denver Spine and Pain Institute, Greenwood Village, CO, USA. | Evolve Restorative Center, 220 Concourse Boulevard, Santa Rosa, CA, 95403, USA. popeje@me.com. | Pain Institute of Southern Arizona, Tucson, AZ, USA. | University of Arkansas for Medical Sciences, Little Rock, …		Closed-loop ; ECAP ; Evoked compound action potential ; Neuromodulation ; SCS ; Screening trials ; Spinal cord stimulation
41766570	10.1080/02688697.2026.2620405	A long-term follow-up of cauda equina stimulation for chronic pelvic pain - case report.	Cauda equina is an uncommon target for neuromodulation. We present a long-term follow-up of a patient who underwent spinal cord stimulator (SCS) insertion at the level of cauda equina for chronic pelvic pain (CPP). This is a case report of a 44-year-old female who underwent SCS placement over the cauda equina roots in 2012. The patient experienced long-term benefits of the therapy.On top of the p…	British journal of neurosurgery	Br J Neurosurg	1360-046X	2026	Mar			Journal Article	eng	Szylak R ; Cox A ; Wilford K ; Bhargava D	Department of Neurosurgery, The Walton Centre NHS Foundation Trust, Liverpool, United Kingdom.		Cauda equina stimulation ; case report ; chronic pelvic pain ; neuromodulation ; spinal cord stimulation
41756455	10.21203/rs.3.rs-8752608/v1	Spinal Cord Stimulation Improves Deceleration Phase Control during Targeted Reaching Post-Stroke.	Cervical spinal cord stimulation (SCS) improves upper-limb function in individuals with chronic post-stroke hemiparesis, yet how it shapes motor control of arm movement remains unclear. During goal-directed reaching in healthy individuals, movements consist of a coordinated acceleration phase toward the target followed by a deceleration phase that stabilizes the limb near the endpoint. Disruption…	Research square	Res Sq	2693-5015	2026	Feb			Journal Article ; Preprint	eng	Refy O ; Borda L ; Hsu J ; Carranza E ; Verma N ; de Freitas R ; Sorensen E ; Boos A ; Powell M ; Fisher L ; Gerszten P ; Pirodini E ; Krakauer JW ; Wittenberg GF ; Geyer H ; Capogrosso M ; Weber DJ	Department of Neurology, Johns Hopkins University, Baltimore, USA. | Department of Physical and Rehabilitation Medicine, University of Pittsburgh, Pittsburgh, USA. | Rehabilitation and Neural Engineering Labs (RNEL), University of Pittsburgh, Pittsburgh, USA. | NeuroMechatronics Lab, Carnegie Mellon University, Pittsburgh, PA, USA. | Department of Neuroscience, Johns Hopkins University, Baltimore…
41752864	10.3390/life16020226	Modulation of Forward Propulsion and Foot Dorsiflexion by Spinal and Muscular Stimulation During Human Stepping.	(1) Background: We developed a novel technology that regulates human locomotion using transcutaneous electrical spinal cord stimulation to activate spinal locomotor networks and posterior root stimulation to activate leg flexor and extensor motor pools during swing and stance phases, respectively. This technology effectively restores walking in post-stroke individuals while forward propulsion in …	Life (Basel, Switzerland)	Life (Basel)	2075-1729	2026	Jan	16	2	Journal Article	eng	Ananyev S ; Sakun I ; Lyakhovetskii V ; Grishin A ; Moshonkina T ; Gerasimenko Y	Pavlov Institute of Physiology, Russian Academy of Sciences, 199034 St. Petersburg, Russia.		muscle and posterior roots stimulation ; spinal locomotor networks ; stepping movements ; transcutaneous spinal cord stimulation	No. 1021062411782-5-3.1.8; (No. 2025-10-01 (This research was funded by state funding allocated to the Pavlov Institute of Physiology, Russian Academy of Sciences; by Cosyma LLC funding for the Pavlov Institute of Physiology, Russian Academy of Sciences' study on the theme of 'Searching for optimal)
41745716	10.3390/neurolint18020031	Transcutaneous Spinal Cord Stimulation Improves Upper and Lower Limbs' Motor and Sensory Function in a Subject with Central Cord Syndrome: A Case Report.	<b>Background:</b> Central cord syndrome (CCS) is the most common incomplete spinal cord injury, producing more severe motor deficits in the upper than lower extremities and impairing sensory and autonomic function. Although transcutaneous spinal cord stimulation (tSCS) has shown benefits in motor and sensory recovery after spinal cord injury, studies have not explicitly documented whether CCS su…	Neurology international	Neurol Int	2035-8385	2026	Feb	18	2	Case Reports ; Journal Article	eng	Reyes F ; Parker C ; Turquie T ; Chimal A ; Villalobos L ; Bailey F ; Ibarra A ; Lavrov I ; Cuellar CA	Neurology Department, Radiology Department, Mayo Clinic, Rochester, MN 55905, USA. | Centro de Investigación en Ciencias de la Salud (CICSA), Faculty of Health Sciences, Universidad Anáhuac México, Huixquilucan 52786, Mexico. | Becario de la Dirección General de Calidad y Educación en Salud, Secretaría de Salud, Mexico City 11570, Mexico. | Faculty of Health Sciences, Universidad Anáhuac México, …		central canal syndrome ; non-invasive neuromodulation ; physical therapy ; spinal cord injury ; spinal cord stimulation ; trans-spinal stimulation ; transcutaneous spinal cord stimulation	N/A (Universidad Anáhuac México)
41742831	10.1177/15459683261417269	Blood Pressure Increases in Spinal Stimulation: Reviewing Autonomic Dysreflexia and the Necessity for its Redefinition.	The expanding application of spinal stimulation therapies in spinal cord injury (SCI) rehabilitation necessitates a critical reexamination of cardiovascular (CV) responses to these interventions. A key question arises: How should blood pressure (BP) responses to stimulation be interpreted, and does the conventional definition of autonomic dysreflexia (AD) adequately capture these phenomena? Resea…	Neurorehabilitation and neural repair	Neurorehabil Neural Repair	1552-6844	2026	May	40	5	Journal Article ; Review ; Research Support, Non-U.S. Gov't	eng	Engel-Haber E ; Solinsky R ; Kirshblum S ; Forrest GF	Tim and Caroline Reynolds Center for Spinal Stimulation, Kessler Foundation, West Orange, NJ, USA. | Department of Physiology and Biomedical Engineering, Mayo Clinic, Rochester, MN, USA. | Department of Physical Medicine & Rehabilitation, Mayo Clinic, Rochester, MN, USA. | Department of Physical Medicine and Rehabilitation, Rutgers New Jersey Medical School, Newark, NJ, USA. | Kessler Institute f…	Humans ; Autonomic Dysreflexia/physiopathology ; Autonomic Dysreflexia/etiology ; Autonomic Dysreflexia/therapy ; Spinal Cord Injuries/therapy ; Spinal Cord Injuries/physiopathology ; Spinal Cord Injuries/rehabilitation ; Spinal Cord Stimulation/adverse effects ; Blood Pressure/physiology ; Hypertension/etiology ; Hypertension/physiopathology	autonomic dysreflexia ; blood pressure ; spinal cord injury ; spinal cord stimulation
41738018	10.46292/sci25-00028	Protocol for Safety, Feasibility, and Efficacy of Using Targeted Transcutaneous Spinal Cord Stimulation to Treat Hypotension During Acute Inpatient Rehabilitation in Individuals With SCI.	Transcutaneous spinal cord stimulation (tSCS) has shown evidence of leveraging intact neural circuits to increase blood pressure (BP) in hypotensive people with chronic spinal cord injury (SCI). The primary aim is to determine the safety and feasibility of using tSCS to promote seated systolic BP (SBP) within a target range of 110-130 mm Hg and to mitigate the fall in BP with transition to an upr…	Topics in spinal cord injury rehabilitation	Top Spinal Cord Inj Rehabil	1945-5763	2026		32	1	Journal Article ; Clinical Trial Protocol	eng	Chavez J ; Curtis GL ; Weir JP ; Tsai CY ; Fox FE ; Harel NY ; Murray LM ; Goldsmith JA ; Sutor TW ; Huang V ; Escalon MX ; Bryce TN ; Wecht JM	Department of Medicine, Icahn School of Medicine at Mount Sinai, New York, New York. | Spinal Cord Damage Research Center, James J Peters VA Medical Center, Bronx, New York. | Department of Neurology, Icahn School of Medicine at Mount Sinai, New York, New York. | Department of Rehabilitation and Human Performance, Icahn School of Medicine at Mount Sinai, New York, New York. | Department of Health…	Humans ; Spinal Cord Injuries/rehabilitation ; Spinal Cord Injuries/complications ; Feasibility Studies ; Spinal Cord Stimulation/methods ; Spinal Cord Stimulation/adverse effects ; Hypotension/therapy ; Hypotension/etiology ; Hypotension, Orthostatic/therapy ; Hypotension, Orthostatic/etiology ; Inpatients ; Transcutaneous Electric Nerve Stimulation/methods ; Adult ; Male	autonomic nervous system ; hypotension ; methodology ; neuromodulation ; orthostatic hypotension ; paraplegia ; tetraplegia
41736909	10.3389/fneur.2025.1755822	Neurostimulation device infection control in China and the United States: a comparative analysis using the MCS framework.	Neurostimulation devices, including deep brain stimulation (DBS) and spinal cord stimulation (SCS) systems, have transformed treatment for neurological disorders and chronic pain. However, device-related infections remain a critical challenge with global incidence rates of 3-7%. This narrative review introduces the Mechanism-Clinical-System (MCS) framework to comprehensively evaluate infection co…	Frontiers in neurology	Front Neurol	1664-2295	2025		16		Journal Article ; Review	eng	Qin X ; Chen L	Central Sterile Supply Department, Wuxi Hospital of Traditional Chinese Medicine, Wuxi, China.		China ; United States ; antimicrobial resistance ; deep brain stimulation ; healthcare policy ; infection control ; neurostimulation ; spinal cord stimulation
41735055	10.1523/JNEUROSCI.1691-25.2026	Spinal Processing of Spatiotemporally Diverse Tactile Stimuli: Computational Insights into Allodynia and Spinal Cord Stimulation.	Weakening of synaptic inhibition in the spinal dorsal horn (SDH) contributes to mechanical allodynia after peripheral nerve pathology. Restoring inhibition can alleviate allodynia, whereas weakening it is sufficient to induce allodynia and spontaneous pain in uninjured conditions. Disinhibition is known to un-gate nociceptive polysynaptic spinal circuits, but why allodynia is predominantly evoked…	The Journal of neuroscience : the official journal of the Society for Neuroscience	J Neurosci	1529-2401	2026	Mar	46	12	Journal Article ; Research Support, Non-U.S. Gov't	eng	Medlock L ; Prescott SA	Department of Physiology and Pharmacology, University of Calgary, Calgary, Alberta T2N 4N1, Canada. | Neurosciences and Mental Health, The Hospital for Sick Children, Toronto, Ontario M5G 0A4, Canada steven.prescott@ucalgary.ca. | Institute of Biomedical Engineering, University of Toronto, Toronto, Ontario M5S 3G9, Canada. | Krembil Research Institute, University Health Network, Toronto, Ontario …	Spinal Cord Dorsal Horn/physiology ; Spinal Cord Dorsal Horn/physiopathology ; Hyperalgesia/etiology ; Hyperalgesia/physiopathology ; Peripheral Nervous System Diseases/complications ; Peripheral Nervous System Diseases/physiopathology ; Touch/physiology ; Physical Stimulation/adverse effects ; Physical Stimulation/methods ; Spatio-Temporal Analysis ; Neural Inhibition/physiology ; Computer Simul…	disinhibition ; dorsal horn ; inhibition ; pain ; receptive fields ; somatosensory ; spatiotemporal ; spinal cord stimulation
41734459	10.1088/1741-2552/ae49fc	Effect of noninvasive transspinal direct current electrical stimulation of cervical enlargement on the excitability of different hand muscles.	<i>Objective.</i>Transspinal electrical direct current (DC) stimulation is a noninvasive method of modulating the activity of spinal cord neurons. However, the effects and their mechanisms remain unclear. A pivotal question pertains to the localization of the effects of transspinal stimulation. In this study, the effects of anodal DC stimulation (1.5 mA for 11 min) of cervical enlargement on the …	Journal of neural engineering	J Neural Eng	1741-2552	2026	Mar	23	2	Journal Article	eng	Ananyev S ; Lyakhovetskii V ; Pomelova E ; Gerasimenko Y ; Blagovechtchenski E	Pavlov Institute of Physiology, Russian Academy of Sciences, St. Petersburg, Russia. | Centre for Cognition and Decision Making, National Research University Higher School of Economics, Moscow, Russia.	Humans ; Male ; Muscle, Skeletal/physiology ; Muscle, Skeletal/innervation ; Adult ; Evoked Potentials, Motor/physiology ; Female ; Hand/physiology ; Hand/innervation ; Young Adult ; Cervical Vertebrae/physiology ; Electric Stimulation/methods ; Spinal Cord Stimulation/methods ; Spinal Cord/physiology ; Electromyography/methods	neuromodulation ; spinal cord ; spinal motor potentials ; transspinal electrical direct current stimulation
41728476	10.7759/cureus.101924	Acute Uremic Encephalopathy in an Adult Patient Due to Urinary Retention After Spinal Cord Stimulation: A Case Report and Literature Review.	Spinal cord stimulation (SCS), following the gate control theory of pain, has progressively evolved into an established neuromodulation technique for the treatment of refractory neuropathic pain. Although SCS is generally regarded as a safe procedure, complications are rare, with the majority related to hardware malfunction or minor biological events. Severe neurological or systemic complications…	Cureus	Cureus	2168-8184	2026	Jan	18	1	Case Reports ; Journal Article	eng	Krasimirov Georgiev G ; Shamov T ; Eftimov T	Department of Neurosurgery, St. Anna University Hospital, Sofia, BGR.		complication ; encephalopathy ; retention ; spinal cord stimulator ; uremia
41727009	10.64898/2026.02.06.702847	Neural mechanisms underlying leg muscle responses during cervical transcutaneous spinal cord stimulation.	Transcutaneous spinal cord stimulation (tSCS) of the cervical spinal cord has been thought to modulate lumbar networks, leading to the hypothesis that leg muscle recruitment may occur via recruitment of long-range spinal connections between cervical and lumbar circuits. To directly test this hypothesis, we compared arm and leg muscle responses elicited in unimpaired participants (N = 12) by cervi…	bioRxiv : the preprint server for biology	bioRxiv	2692-8205	2026	Feb			Journal Article ; Preprint	eng	Phelps N ; Keesey R ; Hawthorn R ; Atkinson C ; Seáñez I
41718837	10.1007/s10143-025-04123-7	Clinical effectiveness of spinal cord stimulation in managing refractory upper-extremity pain.	Spinal cord stimulation (SCS) is an effective therapy for intractable pain, but it is used less frequently for upper extremity than for lower limb pain. Evidence supporting SCS for the upper extremity remains limited. This study evaluated the efficacy of SCS for severe refractory upper extremity pain. Thirteen patients with refractory upper extremity pain underwent a trial of SCS. Eleven patients…	Neurosurgical review	Neurosurg Rev	1437-2320	2026	Feb	49	1	Journal Article	eng	Ingkapassakorn Y ; Vuttipongkul S ; Sitthinamsuwan B ; Jirachaipitak S ; Euasobhon P ; Zinboonyahgoon N ; Nunta-Aree S	Department of Anesthesiology, Faculty of Medicine Siriraj Hospital, Mahidol University, Bangkok, Thailand. | Siriraj Pain Management Unit, Faculty of Medicine Siriraj Hospital, Mahidol University, Bangkok, Thailand. bunpotsi@yahoo.com. | Division of Neurosurgery, Department of Surgery, Faculty of Medicine Siriraj Hospital, Mahidol University, 2 Wang Lang Road, Bangkok Noi, Bangkok, 10700, Thailan…	Humans ; Spinal Cord Stimulation/methods ; Male ; Female ; Middle Aged ; Upper Extremity ; Adult ; Treatment Outcome ; Aged ; Pain Measurement ; Pain Management/methods ; Intractable Pain/therapy ; Complex Regional Pain Syndromes/therapy	Refractory pain ; Spinal cord stimulation ; Upper extremity ; Upper limb
41718492	10.1227/neu.0000000000003959	Value of Inpatient Neuromodulation: A National Analysis of Paddle Spinal Cord Stimulation Outcomes.	Spinal cord stimulation (SCS) effectively manages chronic pain and degenerative spine conditions. Paddle SCS often necessitates inpatient care because of surgical complexity, yet the impact of procedural setting on outcomes, costs, and disparities remains unclear. This study evaluates total costs, 90-day readmission and complication rates, and socioeconomic disparities in paddle SCS delivery. Usi…	Neurosurgery	Neurosurgery	1524-4040	2026	Feb			Journal Article	eng	Jain B ; Abikenari MA ; Sadeghzadeh S ; Shah A ; Yoo KH ; Azad TD ; Hani U ; Ratliff JK ; Ramayya AG ; Veeravagu A	Department of Neurosurgery, John Hopkins University School of Medicine, Baltimore, Maryland, USA. | Department of Neurosurgery, Stanford University School of Medicine, Stanford, California, USA.		Chronic pain management ; Health economics ; Healthcare disparities ; Inpatient vs. outpatient ; Neuromodulation ; Procedural outcomes ; Spinal cord stimulation
41707123	10.1097/PHM.0000000000002779	Ventral Column Spinal Cord Stimulation for Refractory Back and Leg Pain: A Case Series.	Spinal cord stimulation is a promising and increasingly used treatment for numerous pain etiologies. However, spinal cord stimulation is inconsistently and incompletely effective for refractory chronic back and leg pain, leaving significant room for advancement. While there has been moderate improvement over the past decade, in general, only half of patients with spinal cord stimulation experienc…	American journal of physical medicine & rehabilitation	Am J Phys Med Rehabil	1537-7385	2026	Mar	105	3S Suppl 2	Journal Article ; Case Reports	eng	Van Acker GM ; Vrabec TL ; Eghrari NB ; Green DB ; Kim CH	Case Western Reserve University, School of Medicine, Cleveland, Ohio.	Humans ; Spinal Cord Stimulation/methods ; Male ; Female ; Middle Aged ; Leg ; Adult ; Chronic Pain/therapy ; Pain Measurement ; Pain Management/methods ; Intractable Pain/therapy	Back Pain ; Case Series ; Spinal Cord Injury ; Spinal Cord Stimulation ; Ventral Column
41704662	10.3389/fpain.2026.1737302	Long-term efficacy of neuromodulation in chronic pain management: a single-center retrospective study.	Neuromodulation is an advanced therapy for managing chronic pain by modulating nerve activity through electrical stimulation. This study evaluates the clinical outcomes of neuromodulation therapies, including spinal cord stimulation (SCS), occipital nerve stimulation (ONS), and peripheral nerve field stimulation (PNFS) in patients with refractory chronic pain. A retrospective analysis was conduct…	Frontiers in pain research (Lausanne, Switzerland)	Front Pain Res (Lausanne)	2673-561X	2026		7		Journal Article	eng	Blazek F ; Krahulik D ; Hrabalek L ; Gabrys M	Department of Neurosurgery, University Hospital and Faculty of Medicine and Dentistry, Olomouc, Czechia.		chronic pain ; neuromodulation ; occipital stimulation ; pain management ; spinal cord stimulation
41691675	10.2174/0115680266417188251106114042	Navigating through Neuropathic Pain: From Pathophysiology to Present and Future Treatments.	Neuropathic pain (NP) results from lesions or malfunctions in the somatosensory nervous system. Neuropathic pain is a multifaceted health condition that currently lacks a universally accepted classification system or definitive biomarkers for diagnosis. Based upon its origin, NP is categorized into peripheral and central neuropathic pain. Different symptoms, both positive and negative, accompany …	Current topics in medicinal chemistry	Curr Top Med Chem	1873-4294	2026	Feb			Journal Article	eng	Aggarwal S ; Barnwal RP ; Singh G ; Pandey AG	University Institute of Pharmaceutical Sciences, Sector 14, Panjab University, Chandigarh 160014, India. | Department of Chemistry and Centre of Advanced Studies, Sector 14, Panjab University, Chandigarh 160014, India. | Department of Biophysics, Sector 25, Panjab University, Chandigarh 160014, India.		Cannabinoid ; Gene therapy. ; Neuropathic pain ; Peptide therapy ; Repurposed drugs ; Stimulation therapy
41688122	10.1136/bmjopen-2025-107661	Effect of Cervical Epidural STimulation After Neurological Damage: protocol for phase I/II open label controlled CE-STAND trial.	Spinal cord injury (SCI) affects over 18 000 individuals annually, leading to significant motor and autonomic dysfunctions that reduce quality of life (QoL). Epidural spinal cord stimulation (eSCS) has shown potential in restoring function in chronic individuals with SCI. However, research on cervical and autonomic dysfunction-related SCI remains limited. This study will assess the safety and eff…	BMJ open	BMJ Open	2044-6055	2026	Feb	16	2	Journal Article ; Clinical Trial Protocol	eng	Mansour N ; Keller-Ross M ; Low W ; Balser DY ; Parr A	Rehabilitation Medicine, University of Minnesota, Minneapolis, Minnesota, USA. | Department of Neurosurgery, University of Minnesota Medical School, Minneapolis, Minnesota, USA amparr@umn.edu. | Department of Neurosurgery, University of Minnesota Medical School, Minneapolis, Minnesota, USA.	Humans ; Spinal Cord Injuries/therapy ; Spinal Cord Injuries/physiopathology ; Spinal Cord Stimulation/methods ; Quality of Life ; Female ; Clinical Trials, Phase I as Topic ; Adult ; Male ; Clinical Trials, Phase II as Topic ; Middle Aged ; Cervical Vertebrae ; Bayes Theorem	Clinical Trial ; Neurological injury ; Spine
41686708	10.1177/08830738251413830	Motor Recovery After a Hemispherectomy: Review of Mechanisms and the Potential of Neuromodulation to Enhance Motor Outcomes.	In children with severe, refractory hemispheric epilepsy syndromes, the removal or disconnection of the diseased cortex on one hemisphere from the rest of the brain (hemispherectomy) is a last-resort treatment to cure epilepsy. The removal or disconnection of the motor cortex expectedly leads to contralateral hemiparesis. Partial recovery of the leg or proximal arm may occur over time from the pl…	Journal of child neurology	J Child Neurol	1708-8283	2026	Feb			Journal Article ; Review	eng	Bergeron D ; Barthélemy D ; Hadjinicolaou A ; Bonizzato M ; Martinez M ; Dancause N ; Weil AG	Division of Neurosurgery, Department of Surgery, Sainte-Justine University Hospital Centre, Montreal, Quebec, Canada. | Department of Electrical Engineering and Institute of Biomedical Engineering, Polytechnique Montréal; Mila - Québec AI Institute, Montreal, Quebec, Canada. | Division of neurosurgery, Université de Montréal, Montreal, Quebec, Canada. | Centre for Interdisciplinary Research in Re…		hemispherectomy ; neuromodulation ; neuroprosthesis ; rehabilitation ; spinal cord stimulation
41686107	10.1016/j.neurom.2026.01.002	Analgesic Effects of Novel Spinal Cord Stimulation Waveforms in Rats With Painful Tibial Nerve Injury.	Neuropathic pain is associated with hyperexcitability of spinal cord dorsal horn neurons. Spinal cord stimulation (SCS) can reduce this hyperexcitability and provide analgesia. We evaluated the effects of two novel SCS waveforms, designed with long pulse widths and short interpulse intervals with slowly varying amplitudes, on neuropathic pain behaviors and dorsal horn neuronal activity in a rat m…	Neuromodulation : journal of the International Neuromodulation Society	Neuromodulation	1525-1403	2026	Feb			Journal Article	eng	Feng Y ; Chao D ; Hogan Q ; Park H ; Pan B	Abbott Neuromodulation, Plano, TX, USA. | Department of Neurobiology, University of Texas Medical Branch, Galveston, TX, USA. Electronic address: bipan@utmb.edu. | Department of Anesthesiology, Medical College of Wisconsin, Milwaukee, WI, USA.		Analgesia ; dorsal horn ; electrophysiology ; neuropathic pain ; spinal cord stimulation
41685265	10.3389/fragi.2026.1710432	Combined spinal cord stimulation and intrathecal Morphine-Sufentanil therapy for refractory cancer pain: a case report.	This case report describes the management of a 61-year-old female patient with metastatic adenoid cystic carcinoma and chronic refractory cancer pain. Initially treated with spinal cord stimulation (SCS), she later developed tolerance and inadequate analgesia. An intrathecal drug delivery system (IDDS) was subsequently implanted, and combination therapy with intrathecal morphine and sufentanil wa…	Frontiers in aging	Front Aging	2673-6217	2026		7		Case Reports ; Journal Article	eng	Zhang ZS ; Zhang Y ; Wu J	Department of Pain Management, China-Japan Friendship Hospital Affiliated to the Chinese Academy of Medical Sciences, Beijing, China. | Department of Pain Management, Chang Zhi People's Hospital Affiliated to Chang Zhi Medical College, Chang Zhi, Shanxi, China.		Morphine ; Sufentani ; intrathecal drug delivery System ; refractory cancer Pain ; spinal cord stimulation
41681083	10.1080/14737175.2026.2632285	Advances in targeted closed loop spinal cord stimulation to treat pain of the trunk and limbs.	Traditional open-loop SCS is confronted by several major challenges. Variable inconsistent activation of the intended target results in the inconsistency of treatment outcomes and the programming of fixed-output devices below the sensation threshold may not activate dorsal column axons. Closed-loop SCS (CL-SCS) using evoked compound action potential (ECAP) has overcome these limitations with the …	Expert review of neurotherapeutics	Expert Rev Neurother	1744-8360	2026	Mar	26	3	Journal Article ; Review	eng	Karcz MK ; Bracero LA ; Lester DD ; Graca MJ ; Gish BE ; Deer TR	Interventional Pain, Florida Spine Care, Fort Lauderdale, FL, USA. | Department of Physical Medicine and Rehabilitation, Richmond VA Medical Center and Virginia Commonwealth University, Richmond, VA, USA. | The Spine and Nerve Center, West Virginia University Medicine Thomas Hospitals, Charleston, WV, USA. | Interventional Pain, Lexington Clinic, Lexington, KY, USA.	Humans ; Spinal Cord Stimulation/methods ; Pain Management/methods ; Chronic Pain/therapy ; Extremities/physiopathology ; Torso ; Spinal Cord	Neuromodulation ; biomarker ; chronic pain ; closed loop spinal cord stimulation ; evoked compound action potential ; neural metric ; therapeutic dose
41662709	10.1097/BSD.0000000000001990	Complications Associated With Removal of Paddle and Cylindrical Spinal Cord Stimulator Electrodes.	Retrospective case series. We aim to examine complications associated with the removal of spinal cord stimulator electrodes for the first time in a large cohort of patients that included both paddle and cylindrical electrodes. Spinal cord stimulation (SCS) is a reversible treatment for many chronic pain syndromes that involves either open surgical placement of paddle electrodes or percutaneous pl…	Clinical spine surgery	Clin Spine Surg	2380-0194	2025	Nov			Journal Article	eng	Miller AM ; Nguyen A ; Gausper A ; Walker CT ; Perry TG ; Tuchman A	Charles R. Drew University of Medicine and Science College of Medicine, Los Angeles, CA. | Department of Neurosurgery, Cedars-Sinai Medical Center.		chronic pain ; electrodes ; postoperative complications ; spinal cord stimulation
41661120	10.1016/j.neurom.2026.01.001	Electrophysiologic Characteristics of Epidural Spinal Signals in Preclinical Models of Spinal Cord Stimulation.	Epidural stimulation of the spinal cord evokes distinct electrophysiologic responses that can be recorded epidurally. Here, we characterized evoked compound action potentials (ECAPs), doublets (secondary or tertiary ECAPs, probably of different physiologic origin from primary ECAPs), evoked synaptic activity potentials (ESAPs), and electromyographic (EMG) signals in preclinical models. Our object…	Neuromodulation : journal of the International Neuromodulation Society	Neuromodulation	1525-1403	2026	Feb			Journal Article	eng	Ladner K ; Versantvoort EM ; Thijssen MEG ; Mugan D ; Baker SN ; Kraskov A ; Vuong QC ; Sharma M ; Bikson M ; Dietz BE ; Palmisani S ; Obara I	Biosciences Institute, Newcastle University, Newcastle-upon-Tyne, UK; School of Psychology, Newcastle University, Newcastle-upon-Tyne, UK. | Saluda Medical Europe Ltd, Harrogate, UK. | Neural Engineering Laboratory, Department of Biomedical Engineering, The City College of the City University of New York, City College Center for Discovery and Innovation, New York, NY, USA. | School of Pharmacy an…		Doublets ; evoked compound action potentials ; evoked synaptic activity potentials ; preclinical ; spinal cord stimulation
41660959	10.1002/mdc3.70553	Objective Improvement in Orthostatic Tremor Following Spinal Cord Stimulation Demonstrated Using Posturography.		Movement disorders clinical practice	Mov Disord Clin Pract	2330-1619	2026	Feb			Letter	eng	Nagaratnam SA ; Ong TL ; Martin A ; McMaster J ; Mahant N ; Fung VSC ; Silsby M	Department of Neurosurgery, Westmead Hospital, Westmead, NSW, Australia. | Sydney Medical School, University of Sydney, Sydney, NSW, Australia. | Movement Disorders Unit, Department of Neurology, Westmead Hospital, Westmead, NSW, Australia. | Department of Neurology, Blacktown Hospital, Blacktown, NSW, Australia.		orthostatic tremor ; posturography ; spinal cord stimulation
41660188	10.21037/jss-25-137	Thoracic spinal subdural hematoma after spinal cord stimulation trial: a case report.	Spinal subdural hematoma (SSDH) is a rare but potentially serious condition characterized by a compressive accumulation of blood within the thecal sac. It may result from trauma, surgery, or underlying vascular abnormalities, often associated with anticoagulant use. In this case, SSDH was diagnosed post-implantation of a spinal cord stimulation (SCS). Current estimates suggest that a neuraxial (i…	Journal of spine surgery (Hong Kong)	J Spine Surg	2414-469X	2026	Jan	12	1	Case Reports ; Journal Article	eng	Uwakwe C ; Swarna S ; Mofakham S ; Mikell C ; Scoco A	Department of Neurological Surgery, Renaissance School of Medicine at Stony Brook University, Stony Brook, NY, USA. | Department of Electrical and Computer Engineering, Stony Brook University, Stony Brook, NY, USA.		Case report ; hematoma ; inflammation ; spinal cord stimulation (SCS) ; subdural
41658795	10.7759/cureus.100919	Spinal Cord Stimulation in Complex Regional Pain Syndrome: A Narrative Review.	Complex regional pain syndrome (CRPS) is a chronic, debilitating pain disorder that primarily affects the limbs and often arises after injury, surgery, or trauma. Spinal cord stimulation (SCS) has emerged as a promising intervention for patients with refractory CRPS, offering targeted modulation of pain pathways in the spinal cord. Evidence suggests that SCS can provide significant pain relief, i…	Cureus	Cureus	2168-8184	2026	Jan	18	1	Journal Article ; Review	eng	Salib J ; Salib M ; Tran LM ; Sum DK	Department of Anesthesiology, Community First Medical Center, Chicago, USA. | School of Medicine, St. George's University School of Medicine, St George's, GRD. | School of Medicine, St George's University School of Medicine, St George's, GRD. | Department of Family Medicine, Humboldt Park Health, Chicago, USA.		autonomic dysfunction ; chronic pain ; complex regional pain syndrome (crps) ; dorsal column stimulation ; interdisciplinary rehabilitation ; neuromodulation ; neuropathic pain ; pain management ; quality of life ; reflex sympathetic dystrophy
41650439	10.1109/TNSRE.2026.3661849	Transcutaneous Spinal Cord Stimulation Provides Sensations to the Missing Hand of Individuals With Upper Limb Amputation.	Restoring sensory function post amputation remains a major challenge. Peripheral nerve stimulation and targeted reinnervation may partially restore somatotopic feedback, but their need for surgery hinders widespread adoption. Here, we investigate the feasibility of transcutaneous spinal cord stimulation (tSCS) as a non-invasive approach for sensory restoration in upper-limb amputees. In a study i…	IEEE transactions on neural systems and rehabilitation engineering : a publication of the IEEE Engineering in Medicine and Biology Society	IEEE Trans Neural Syst Rehabil Eng	1558-0210	2026		34		Journal Article	eng	Kharboush R ; Valdunciel AP ; Boesendorfer A ; Baumgartner B ; Aszmann OC ; Pereda JI ; Farina D		Humans ; Male ; Female ; Adult ; Middle Aged ; Amputees/rehabilitation ; Spinal Cord Stimulation/methods ; Hand/physiopathology ; Young Adult ; Upper Extremity ; Amputation, Surgical/rehabilitation ; Vibration ; Proprioception ; Touch ; Aged ; Sensation ; Movement ; Amputation Stumps/physiopathology
41648352	10.64898/2026.01.22.701010	Virtual prototyping of non-invasive spinal cord electrical stimulation targeting upper limb motor function.	Transcutaneous spinal cord stimulation (tSCS) applied over the cervical or lumbar spinal cord facilitates motor function after paralysis. However, emerging electrophysiological evidence indicates mechanistic differences between cervical and lumbar tSCS and across different cervical tSCS paradigms. To clarify these discrepancies, we developed and validated a multi-scale, whole-body computational m…	bioRxiv : the preprint server for biology	bioRxiv	2692-8205	2026	Jan			Journal Article ; Preprint	eng	Alashqar A ; Brihmat N ; Gemar V ; Hu Z ; Koh SR ; Diaz-Pier S ; de Freitas R ; Sasaki A ; Milosevic M ; Keesey R ; Seáñez I ; Neufeld E ; Cassoudesalle H ; Hofstoetter U ; Minassian K ; Wagner F ; Rowald A	Center for Medical Physics and Biomedical Engineering, Medical University of Vienna, Vienna 1090, Austria. | Simulation and Data Lab Neuroscience, Jülich Supercomputing Ctr. (JSC), Institute for Advanced Simulation, Forschungszentrum Jülich GmbH, 52428 Jülich, Germany. | Department of Artificial Intelligence in Biomedical Engineering, Friedrich-Alexander-Universität Erlangen-Nürnberg, Erlangen 91…			K01 NS127936 (NINDS NIH HHS)
41642157	10.1016/j.neurom.2025.12.008	Health Care Providers' Opinions on Decision-Making During the Spinal Cord Stimulation Journey: An Online Survey.	The field of spinal cord stimulation (SCS) is characterized by the availability of multiple stimulation paradigms and device options, yet limited evidence exists on ways health care providers make decisions during clinical reasoning. This study aimed to explore health care providers' opinions and reasoning during the decision-making process in SCS therapy, focusing on factors influencing the choi…	Neuromodulation : journal of the International Neuromodulation Society	Neuromodulation	1525-1403	2026	Feb			Journal Article	eng	Goudman L ; Mullins C ; Pilitsis JG ; Rigoard P ; Billot M ; Moens M	PRISMATICS Lab (Predictive Research in Spine/Neuromodulation Management and Thoracic Innovation/Cardiac Surgery), CHU de Poitiers, Poitiers, France; Centre d'investigation clinique, Institut national de la santé et de la recherche médicale (INSERM), Université de Poitiers, CHU de Poitiers, Poitiers, France; CNRS, UMR 7295, CeRCA, Université de Poitiers, Université François-Rabelais de Tours, Poit…		Decision-making ; health care management ; real-world ; routine clinical practice ; spinal cord stimulation
41628205		Spinal Cord Stimulation Tolerance and Treatment by Waveform Conversion Using Externalized Trialing: A Retrospective Review.	Spinal cord stimulation is utilized in the management of a variety of pain states. Commonly, implanted stimulator systems lose their efficacy, resulting in explantation of the devices. Strategies beyond repositioning the leads have evolved in recent years. Replacing generators to deliver a new electrical signaling is known as "salvage" or "rescue" therapy. To assess the impact of testing multiple…	Pain physician	Pain Physician	2150-1149	2026	Jan	29	1	Journal Article	eng	Kankam S ; Wahezi S ; Yener U ; Petersen EA ; Ciftci HB ; Kaye AD	Department of Anesthesiology, Pain and Perioperative Medicine, University of Kansas Health System, Kansas City, KS. | Department of Physical Medicine and Rehabilitation, Montefiore Medical Center, Bronx, NY. | Louisiana State University Health Sciences Center at Shreveport, Shreveport, LA, Tulane School of Medicine and LSU School of Medicine, New Orleans, LA. | Department of Neurosurgery, Univers…	Humans ; Spinal Cord Stimulation/methods ; Retrospective Studies ; Female ; Male ; Middle Aged ; Pain Management/methods ; Aged ; Electrodes, Implanted ; Chronic Pain/therapy ; Adult ; Treatment Outcome	chronic pain ; electrical signaling ; pain processing ; rescue therapy ; salvage therapy ; Spinal cord stimulation
41628204		Selecting Neuromodulation Devices For Chronic Pain Conditions: A Narrative Review.	Neuromodulation is a rapidly advancing field in pain medicine, providing targeted, reversible interventions for patients with chronic pain unresponsive to conventional therapies. Advances in waveform technology, device design, and stimulation strategies have shifted neuromodulation from a last-resort approach to a core element of multidisciplinary pain management. Despite its growing adoption, va…	Pain physician	Pain Physician	2150-1149	2026	Jan	29	1	Journal Article ; Review	eng	Wahezi S ; Kaye AD ; Yener U ; Hunter C ; George TK ; Bikson M ; Caparo M ; Day M ; Eshraghi Y ; Kaufman A ; Zhang H ; Pak D ; Pritzlaff S ; Ciftci HB ; Shaparin N ; Schatman M ; Lempka S ; Manchikanti L	Department of Physical Medicine and Rehabilitation, Montefiore Medical Center, Bronx, NY. | Louisiana State University Health Sciences Center at Shreveport, Shreveport, LA, Tulane School of Medicine and LSU School of Medicine, New Orleans, LA. | Department of Anesthesiology, Weill Cornell Medicine, New York, NY. | Department of Anesthesiology, Montefiore Medical Center, Bronx, NY. | Department of…	Humans ; Chronic Pain/therapy ; Pain Management/methods ; Electric Stimulation Therapy/methods ; Electric Stimulation Therapy/instrumentation ; Spinal Cord Stimulation/methods ; Deep Brain Stimulation/methods	closed-loop stimulation ; intrathecal drug delivery ; lumbar radiculopathy ; motor cortex stimulation ; multiphase stimulation ; neurostimulation ; pain ; tonic stimulation ; Neuromodulation
41626028	10.3389/fneur.2025.1687276	Mechanisms and clinical progress of spinal cord stimulation in refractory chronic pain: an overview.	Chronic pain is a major global health issue, affecting approximately 25% of the population. Managing this condition remains challenging due to the limited efficacy of current therapeutic options. Spinal cord stimulation (SCS), a form of neuromodulation, has been utilized to treat intractable visceral pain. This review summarizes recent advancements in understanding the effects and mechanisms of S…	Frontiers in neurology	Front Neurol	1664-2295	2025		16		Journal Article ; Review	eng	Zhong B ; Shi X ; Yuan X ; Liu Y	Department of Pain Management, Yidu Central Hospital of Weifang, Weifang, China. | Department of Neurosurgery, Yidu Central Hospital of Weifang, Weifang, China.		SCS ; mechanism ; neurotransmitters ; pain ; transduction pathways
41615362	10.1016/j.neurom.2025.12.007	The Effects of Tonic and Burst Spinal Cord Stimulation on Cortical Pain Processing and Their Interaction With Conditioned Pain Modulation.	Spinal cord stimulation (SCS) is an effective treatment for certain chronic pain conditions. Proposed mechanisms of SCS include modulation of the ascending lateral, ascending medial, and descending pain pathways. Conditioned pain modulation (CPM) evaluates the descending pathway by measuring ways a first painful stimulus is affected by a second painful stimulus. We aim to increase insight into SC…	Neuromodulation : journal of the International Neuromodulation Society	Neuromodulation	1525-1403	2026	Jan			Journal Article	eng	Reinders LJ ; Huygen FJPM ; de Vos CC	Department of Anesthesiology, Center for Pain Medicine, Erasmus University Medical Center, Rotterdam, The Netherlands. | Department of Anesthesiology, Center for Pain Medicine, Erasmus University Medical Center, Rotterdam, The Netherlands. Electronic address: l.reinders@erasmusmc.nl.		Chronic pain ; conditioned pain modulation ; cortical activity ; magnetoencephalography ; spinal cord stimulation
41612997	10.52965/001c.155104	Improved Pain and Function Using Multiphase Spinal Cord Stimulation in a Nonsurgical Spine Patient.	Chronic low back pain due to degenerative disc disease (DDD) and lumbar spondylosis is a leading cause of disability. Many patients exhaust conservative and interventional treatments yet remain poor surgical candidates. Spinal cord stimulation may be an effective therapy for many of these patients. A 65-year-old female with lumbar DDD and lumbar spondylosis presented with chronic low back pain re…	Orthopedic reviews	Orthop Rev (Pavia)	2035-8164	2026		18		Journal Article	eng	Hasoon J ; Urits I ; Viswanath O	Department of Anesthesiology, Critical Care, and Pain Medicine The University of Texas Health Science Center at Houston. | Department of Pain Management Southcoast Health. | Creighton University School of Medicine.		chronic pain ; degenerative disc disease ; lumbar spondylosis ; neuromodulation ; nonsurgical low back pain ; spinal cord stimulation
41612341	10.1186/s12984-025-01811-9	Brain-computer interface commercialization.	Brain-computer interfaces (BCIs) have emerged as powerful tools to restore neurological function lost due to injury or degeneration. Despite scientific advancements, successful commercialization remains challenging. This article analyzes two rehabilitative BCIs—the Argus II retinal prosthesis by Second Sight and the ARC-IM spinal cord stimulation system by Onward Medical—as case studies to highli…	Journal of neuroengineering and rehabilitation	J Neuroeng Rehabil	1743-0003	2026	Jan	23	1	Letter	eng	Powell J ; Zhou A	Graduate School of Business, Stanford University, Stanford, USA. ansonz@stanford.edu. | Medical Scientist Training Program, Stanford University, Stanford, USA. powellj@stanford.edu. | School of Medicine, Stanford University, Stanford, USA. powellj@stanford.edu. | School of Medicine, Stanford University, Stanford, USA. ansonz@stanford.edu.		Brain-computer interface ; Commercialization ; Medical device market ; Physician adoption ; Regulatory strategy ; Rehabilitation technology ; Retinal prosthesis ; Spinal cord injury
41611672	10.1038/s41467-026-68782-w	Spinal cord stimulation therapy for gait impairment in Parkinson's disease: a double-blinded, randomised feasibility trial with an open extension.	A trial of spinal cord stimulation (SCS) was performed in people with gait-impaired Parkinson's (ClinicalTrials.gov: NCT05110053 ). Fourteen patients underwent gait assessments and [<sup>18</sup>F]-FDG and [<sup>18</sup>F]-FEOBV PET at baseline, six, and twelve months after SCS. Twelve participants were randomised to six-month MicroBurst or sham, followed by six-month extension with stimulation. …	Nature communications	Nat Commun	2041-1723	2026	Jan	17	1	Journal Article ; Randomized Controlled Trial	eng	Terkelsen MH ; Hvingelby VS ; Johnsen EL ; Møller M ; Danielsen EH ; Henriksen T ; Glud AN ; Tai Y ; Baun AM ; Knudsen AL ; Valdemarsen RN ; Horsager J ; Okkels N ; Andersen ASM ; Meier K ; Borghammer P ; Molloy S ; Nandi D ; Moro E ; Sørensen JCH ; Pavese N	Department of Nuclear Medicine, Aarhus University Hospital, Aarhus, Denmark. npavese@clin.au.dk. | Department of Neurosurgery, Aarhus University Hospital, Aarhus, Denmark. | Department of Anesthesiology, Aarhus University Hospital, Aarhus, Denmark. | Clinical Ageing Research Unit, Newcastle University, Newcastle Upon Tyne, UK. npavese@clin.au.dk. | Department of Clinical Medicine, Aarhus Universi…	Aged ; Female ; Humans ; Male ; Middle Aged ; Double-Blind Method ; Feasibility Studies ; Fluorodeoxyglucose F18 ; Gait/physiology ; Gait Disorders, Neurologic/therapy ; Gait Disorders, Neurologic/physiopathology ; Parkinson Disease/therapy ; Parkinson Disease/physiopathology ; Parkinson Disease/complications ; Parkinson Disease/diagnostic imaging ; Positron-Emission Tomography ; Postural Balance…		0134-00305B (Det Frie Forskningsråd (Danish Council for Independent Research))
41607406	10.3389/fnins.2025.1744783	Central effects of short-term spinal cord stimulation in postherpetic neuralgia: a longitudinal fMRI and DTI study.	Postherpetic neuralgia (PHN), a refractory neuropathic pain following herpes zoster reactivation, lacks clear central mechanisms for emerging therapies like short-term spinal cord stimulation (stSCS). This longitudinal study used multimodal neuroimaging to examine the effects of 14-day stSCS on brain function and white matter microstructure in PHN patients, and to identify neural correlates of cl…	Frontiers in neuroscience	Front Neurosci	1662-4548	2025		19		Journal Article	eng	Lei X ; Liao T ; He R ; Yu X ; Qin Y ; Hu X ; Ye X ; Lu B ; Jiang Z	Department of Pain Medicine, The Second Affiliated Hospital of Guangxi Medical University, Nanning, China. | Department of Radiology, The Second Affiliated Hospital of Guangxi Medical University, Nanning, China.		diffusion tensor imaging ; functional MRI ; neuropathic pain ; neuroplasticity ; postherpetic neuralgia ; spinal cord stimulation
41605141	10.1109/TNSRE.2026.3658636	Biphasic Electrostimulation Artifact Model for ECAP Extraction in Spinal Cord Stimulation.	Evoked compound action potential (ECAP) is extensively used as biomarker for neural activity in closed-loop spinal cord stimulation (SCS). However, accurate monitoring of neural activity is challenged by the low signal-to-noise ratio of ECAP recording, primarily due to the interference from stimulation-induced artifacts. This study proposes biphasic electrostimulation artifact model (BEAM) for EC…	IEEE transactions on neural systems and rehabilitation engineering : a publication of the IEEE Engineering in Medicine and Biology Society	IEEE Trans Neural Syst Rehabil Eng	1558-0210	2026		34		Journal Article	eng	Zhang H ; Luo X ; Ma B ; Li L ; Yin X ; Luo Z ; Zhang B ; Zhang X ; Li H ; Yao Q ; Lim J		Artifacts ; Humans ; Spinal Cord Stimulation/methods ; Action Potentials/physiology ; Algorithms ; Reproducibility of Results ; Signal-To-Noise Ratio ; Spinal Cord/physiology ; Electric Stimulation ; Evoked Potentials/physiology ; Female ; Male ; Adult ; Models, Neurological ; Spinal Cord Injuries/physiopathology
41598333	10.3390/life16010179	Cervical Spinal Cord Stimulation for Functional Rehabilitation After Spinal Cord Injury: A Systematic Review of Preclinical and Clinical Studies.	Cervical spinal cord injury causes severe functional impairment with limited spontaneous recovery, and while spinal cord stimulation has emerged as a promising neuromodulatory strategy, evidence for cervical applications remains fragmented. To address this gap, we conducted a systematic review synthesizing preclinical and clinical evidence on cervical spinal cord stimulation for functional rehabi…	Life (Basel, Switzerland)	Life (Basel)	2075-1729	2026	Jan	16	1	Journal Article ; Review	eng	Wankner MC ; Visser-Vandewalle V ; Andrade P ; Heiden P	Department of Stereotactic and Functional Neurosurgery, Faculty of Medicine and University Hospital Cologne, University of Cologne, 50937 Cologne, Germany. | Department of Neurosurgery, Faculty of Medicine and University Hospital Cologne, University of Cologne, 50937 Cologne, Germany.		cervical SCI ; epidural stimulation ; neuromodulation ; neuroplasticity ; neurorehabilitation ; spinal cord injury ; transcutaneous spinal stimulation ; upper limb motor recovery
41595760	10.3390/biomedicines14010225	Emerging Nonpharmacologic Analgesic Technologies in Anesthesia: Mechanisms, Evidence, and Future Directions for Pharmacologic Alternatives.	Perioperative pain remains a major clinical challenge, with many surgical patients experiencing inadequate analgesia and progression to chronic postsurgical pain. Conventional opioid-centered strategies are limited by narrow therapeutic windows, systemic toxicity, tolerance, opioid-induced hyperalgesia, and poor efficacy in neuroimmune-driven pain states. Advances in molecular neuroscience and bi…	Biomedicines	Biomedicines	2227-9059	2026	Jan	14	1	Journal Article ; Review	eng	McKenzie A ; Dombrower R ; McKenzie S ; Theeraphapphong N ; Abd-Elsayed A	Department of Anesthesiology, University of Wisconsin School of Medicine and Public Health, Madison, WI 53726, USA. | School of Medicine, Uniformed Services University of the Health Sciences, Bethesda, MD 20814, USA. | School of Medicine, St. Georges University, University Centre Grenada, West Indies 11739, Grenada.		device-based analgesia ; neuroimmune modulation ; neuromodulation ; nonpharmacologic analgesia ; opioid alternatives ; opioid-sparing anesthesia ; peripheral nerve stimulation ; spinal cord stimulation
41594839	10.3390/brainsci16010118	High-Frequency Spinal Cord Stimulation for the Treatment of Spasticity: A Preliminary Case Series.	<b>Background:</b> Spasticity is a complex and multifactorial condition resulting from upper motor neuron injury. It manifests through muscle contractions, pain, limited range of motion, and clonus, which significantly impair daily activities and quality of life. High-frequency spinal cord stimulation (HF SCS) has shown optimal results in treating chronic neuropathic pain, but its potential role …	Brain sciences	Brain Sci	2076-3425	2026	Jan	16	1	Journal Article	eng	Izzo A ; Burattini B ; Martinelli R ; D'Alessandris QG ; D'Ercole M ; Fuggetta MF ; Montano N	Department of Neuroscience, Neurosurgery Section, Università Cattolica del Sacro Cuore, 00168 Rome, Italy. | Department of Neurosurgery, Fondazione Policlinico Universitario Agostino Gemelli IRCCS, 00168 Rome, Italy.		high-frequency stimulation ; motor function ; neuromodulation ; spasticity ; spinal cord stimulation
41593817	10.1186/s42234-025-00195-4	The sixth bioelectronic medicine summit: Neurotechnologies for individuals and communities.	The Sixth Bioelectronic Medicine Summit took place on March 4 and 5, 2025 at the Garden City Hotel in New York, and was co-hosted by the Feinstein Institutes for Medical Research (FIMR), Northwell Health and the University of Minnesota. The Summit brought together speakers and attendees from academia, medicine and industry to discuss the evolving landscape of neuromodulation and bioelectronic the…	Bioelectronic medicine	Bioelectron Med	2332-8886	2026	Jan	12	1	Journal Article	eng	Bahadir S ; Robinson JT ; Morse LR ; Yoo PB ; Kern R ; Makowski NS ; Kozai TDY ; Fudim M ; Barbe MF ; Lim HH ; Chang EH ; Zanos S	Duke Clinical Research Institute, Durham, NC, USA. | Institute of Bioelectronic Medicine, Feinstein Institutes for Medical Research, Northwell Health, Manhasset, NY, USA. szanos@northwell.edu. | Department of Physical Medicine and Rehabilitation, MetroHealth System and Case Western Reserve University School of Medicine, Cleveland, OH, USA. | Departments of Biomedical Engineering and Otolaryngolog…		Autonomic nervous system ; Bioelectronic medicine ; Bioresorbable electronics ; Brain–computer interfaces ; Closed-loop stimulation ; Gamma-frequency sensory stimulation ; Gut–brain axis ; Heart failure with preserved ejection fraction ; Low-intensity pulsed ultrasound (LIPUS) ; Microbiome ; Neuroimmune modulation ; Neuromodulation ; Pelvic and bladder neuromodulation ; Precision neuromodulation …	R01 NS136685 (NINDS NIH HHS) ; NIH-NIGMS R01GM143362 (NIH HHS) ; NIH-NINDS 1R01NS136685 (NIH HHS) ; NIH SPARC U41 - NS129436 (NIH HHS)
41592338	10.1097/PHM.0000000000002920	Early Application of Cervical and Thoracic Transcutaneous Spinal Cord Stimulation During Acute Inpatient Rehabilitation for High Cervical Spinal Cord Injury: A Case Report.	Early recovery of arm and trunk function after high cervical spinal cord injury is challenging. We report a case of a 42-yr-old woman with subacute C3 AIS (ASIA Impairment Scale) B spinal cord injury treated with cervical and thoracic transcutaneous spinal cord stimulation during acute inpatient rehabilitation. Initiated 6 wks after injury alongside physical therapy, transcutaneous spinal cord st…	American journal of physical medicine & rehabilitation	Am J Phys Med Rehabil	1537-7385	2026	May	105	5	Journal Article ; Case Reports	eng	Tahseen D ; Flate H ; Osterman H ; Wernimont C	Sam Houston State University College of Osteopathic Medicine, Conroe, Texas. | Department of Physical Therapy, Chelsea Hospital, Chelsea, Michigan.	Humans ; Female ; Adult ; Spinal Cord Injuries/rehabilitation ; Spinal Cord Stimulation/methods ; Cervical Vertebrae ; Thoracic Vertebrae ; Recovery of Function ; Inpatients	Case Report ; Cervical Spinal Cord Injury ; Neuromodulation ; Transcutaneous Spinal Cord Stimulation
41588899	10.2174/0126673878372806251128113526	Novel Approaches in Targeted Drug Delivery for Treatment of Neuropathy.	Neuropathy, a devastating disorder of the peripheral nervous system, results in pain, numbness, and weakness, profoundly impacting quality of life. Conventional therapies provide insufficient alleviation, requiring targeted drug delivery systems (TDDS) to improve effectiveness and reduce adverse effects. This review examines diverse TDDS methodologies, encompassing intrathecal therapy, radiofrequ…	Recent advances in drug delivery and formulation	Recent Adv Drug Deliv Formul	2667-3886	2026	Jan			Journal Article	eng	Tiwari AK ; Dahiya S ; Khan A ; Saroj P ; Yadav M	Department of Pharmacology, Amity Institute of Pharmacy, Amity University, Noida, India.		Targeted drug delivery systems ; gene therapy ; nanoparticles ; nanotechnology ; neuropathy. ; transdermal drug delivery
41581018	10.1097/MCC.0000000000001365	Strategies for improving recovery of consciousness after acute brain injury.	Advances in critical care have improved survival rates after severe brain injuries, yet many patients experience prolonged disorders of consciousness, resulting in significant care burdens and ethical challenges. Therefore, a systematic review of current treatment strategies for these disorders following acute brain injury is essential to provide evidence-based guidance for clinicians, ultimately…	Current opinion in critical care	Curr Opin Crit Care	1531-7072	2026	Apr	32	2	Journal Article ; Review ; Systematic Review	eng	Liao X ; Gao G	Department of Neurosurgery, Beijing Tiantan Hospital, Capital Medical University. | Beijing Key Laboratory of Central Nervous System Injury, Beijing Neurosurgical Institute, Capital Medical University, Beijing, China.	Humans ; Brain Injuries/therapy ; Brain Injuries/complications ; Brain Injuries/physiopathology ; Consciousness Disorders/therapy ; Consciousness Disorders/etiology ; Consciousness Disorders/physiopathology ; Recovery of Function ; Quality of Life ; Critical Care/methods ; Consciousness/physiology ; Brain-Computer Interfaces ; Transcranial Direct Current Stimulation/methods	acute brain injury ; brain–computer interface ; disorders of consciousness ; neuromodulations ; pharmacological interventions
41579132	10.1016/j.neurom.2025.12.002	Closed-loop Spinal Cord Stimulation for Chronic Pain: A Systematic Review and Meta-Analysis.	Spinal cord stimulation (SCS) is an established option for managing neuropathic pain; however, open-loop systems deliver fixed stimulation that may lead to variable efficacy. Closed-loop SCS, which uses evoked compound action potentials (ECAPs) to adjust stimulation in real time, may provide more consistent and superior pain relief. Our objective is to systematically review and meta-analyze the e…	Neuromodulation : journal of the International Neuromodulation Society	Neuromodulation	1525-1403	2026	Jan			Journal Article ; Review	eng	Falcão L ; Arruda G ; Goyal A ; Sampaio Silva RA ; Donato KO ; Nery Cardoso MC ; Ribeiro TC ; Nishizima A ; Ahmed A ; Pereira da Silva AM ; Gonçalves OR ; Assumpção de Monaco B	Department of Biomedical Sciences, Federal University of the São Francisco Valley, Petrolina, Pernambuco, Brazil. | Bahiana School of Health and Public Health, Salvador, Bahia, Brazil. | Department of Medicine, Northwest School of Medicine, Peshawar, Pakistan. | Department of Medicine, JFK University Medical Center, Edison, NJ, USA. | Department of Neurosurgery, Camden Clark Medical Center, West …		Chronic pain ; quality of life ; spinal cord stimulation
41574223	10.52965/001c.155096	Functional Recovery Following Spinal Cord Stimulation in a Patient Utilizing Prospera Spinal Cord Stimulation System with Multiphase Stimulation.	Spinal cord stimulation (SCS) is an established treatment for chronic neuropathic pain, particularly in patients who have failed conservative therapy or prior spine surgery. This case highlights significant pain reduction and functional recovery in a patient with severe lumbar radiculopathy and weakness following prior lumbar surgery. A 39-year-old female with multilevel disc bulges causing spina…	Orthopedic reviews	Orthop Rev (Pavia)	2035-8164	2026		18		Journal Article	eng	Hasoon J ; Urits I	Department of Anesthesiology, Critical Care, and Pain Medicine The University of Texas Health Science Center at Houston. | Department of Pain Management Southcoast Health.		Chronic pain ; Lumbar radiculopathy ; Multiphase stimulation ; Neuromodulation ; Prospera SCS system ; Spinal cord stimulation
41574095	10.1063/5.0297307	Decoding lower-limb movement attempts from electro-encephalographic signals in spinal cord injury patients.	Restoring lower-limb function in patients with severe spinal cord injury (SCI) remains challenging. Spinal cord stimulation may enhance and reinstate lower-limb movements, but it is either used in open-loop control or its control depends upon residual motor functions, limiting its applicability in severely paralyzed individuals. The decoding of motor intentions from cortical signals may provide a…	APL bioengineering	APL Bioeng	2473-2877	2026	Mar	10	1	Journal Article	eng	Toni L ; De Seta V ; Albano L ; Emedoli D ; Xu A ; Mendez V ; Agnesi F ; Iannaccone S ; Mortini P ; Micera S ; Romeni S	Bertarelli Foundation Chair in Translational Neuroengineering, Neuro-X Institute, Ecole Polytechnique Federale de Lausanne (EPFL), 1015 Lausanne, Switzerland.
41566149	10.1093/pm/pnag007	Comments on Early outcomes with a flexible ECAP based closed loop using multiplexed spinal cord stimulation waveforms-single-arm study with in-clinic randomized crossover testing.		Pain medicine (Malden, Mass.)	Pain Med	1526-4637	2026	Jan			Journal Article	eng	Zhou PB ; Sun HT	Tianjin Key Laboratory of Neurotrauma Repair, Characteristic Medical Center of People's Armed Police Forces, Tianjin, 300162, People's Republic of China. | The First School of Clinical Medical, Lanzhou University, Lanzhou, 730000, Gansu, People's Republic of China.		10-kHz spinal cord stimulation ; nerve fiber density ; painful diabetic peripheral neuropathy
41561350	10.3389/fbioe.2025.1722817	Sensory feedback for gait in transtibial amputees: a narrative review of technologies and clinical outcomes.	The loss of somatosensory feedback in transtibial amputees contributes to gait asymmetry, increased metabolic cost, higher fall risk, and dependence on visual cues. Sensory neuroprostheses, both invasive and non-invasive, provide methods to restore aspects of this feedback and enhance functional mobility. This review combines recent findings from invasive procedures, such as intraneural electrode…	Frontiers in bioengineering and biotechnology	Front Bioeng Biotechnol	2296-4185	2025		13		Journal Article ; Review	eng	Suliman Hussain R ; Abd Razak NA ; Alfatafta M ; Chow Khuen C ; Al Qaroot B ; Ramousse T	Department of Physics, Faculty of Science and Technology, Airlangga University, Surabaya, Indonesia. | Department of Prosthetics and Orthotics, School of Rehabilitation Sciences, The University of Jordan, Amman, Jordan. | Department of Biomedical Engineering, School of Polytech Marseille, Aix-Marseille University, Marseille, France. | Department of Biomedical Engineering, University Malaya, Kuala…		electrotactile stimulation ; gait symmetry ; rehabilitation engineering ; somatosensory feedback ; transtibial amputation ; vibrotactile stimulation
41557264	10.1113/JP289959	Intensity matters: Transcutaneous spinal cord stimulation for spasticity.		The Journal of physiology	J Physiol	1469-7793	2026	Mar	604	5	Journal Article	eng	Finn HT	Department of Anesthesiology, University of Utah, Salt Lake City, Utah, USA.		H‐reflex ; KCC2 (potassium‐chloride co‐transporter) ; spasticity ; spinal cord injury ; transcutaneous spinal cord stimulation
41557060	10.1186/s13561-026-00723-1	All-in-one spinal cord stimulation and its economic impact.	This study estimates the economic and organizational impact of adopting the All-in-One Spinal Cord Stimulation (SCS) implantation strategy compared to the traditional two-stage approach for chronic pain patients in Spain. We assess savings, resource utilization, and the success rate threshold above which it would be more profitable to perform the procedure in a single phase. A retrospective study…	Health economics review	Health Econ Rev	2191-1991	2026	Jan	16	1	Journal Article	eng	LLopis Calatayud JE ; Ocón M ; Bretos-Azcona PE ; Rodriguez Bezos D	Catholic University of Valencia, Valencia, Spain. | Real World Evidence Department, Boston Scientific, Madrid, Spain. pablo.bretosazcona@bsci.com. | Health Economics & Market Access Department, Boston Scientific, Madrid, Spain. | University Hospital of La Ribera, Alzira, Spain.		All-in-one ; Chronic pain ; Economic impact ; Spinal cord stimulation	provide funding for the article processing charge (APC) of this manuscript. No other funding has been provided. (Boston Scientific)
41552768	10.1016/j.inpm.2025.100727	Access to interventional therapies for cancer pain: An exploratory survey of cancer pain experts.	The substantial health burdens and prevalence of cancer-related pain both during and after treatment underscore the need for expanded access to cancer pain specialists and therapeutic pain treatments. Despite growing demand, cancer pain specialists face substantial barriers to providing effective care. This exploratory study sought to characterize perspectives from a small group of international …	Interventional pain medicine	Interv Pain Med	2772-5944	2026	Mar	5	1	Journal Article	eng	Roux E ; Gulati A ; Bhatia A ; Hao D	Division of Pain Medicine, Department of Anesthesiology and Critical Care, Memorial Sloan Kettering Cancer Center, New York City, NY, USA. | Department of Anesthesiology, Mass General Brigham, Harvard Medical School, Boston, MA, USA. | Harvard Medical School, 25 Shattuck Street, Boston, MA, 02115, USA. | Department of Anesthesia and Pain Management and Institute of Health Policy Management and Ev…		Cancer pain ; Chemical neurolysis ; Complementary and alternative therapies ; Cordotomy ; Cryoablation ; Epidural steroid injection ; Intrathecal drug delivery system ; Nerve blocks ; Perineural steroid injection ; Peripheral nerve stimulation ; Pulsed radiofrequency ; Radiofrequency ablation ; Spinal cord stimulation ; Transcutaneous electrical nerve stimulation ; Vertebral augmentation	P30 CA008748 (NCI NIH HHS)
41548827	10.1016/j.neuroimage.2026.121694	Spinal cord stimulation improves brain connectivity and consciousness level in patients with disorders of consciousness.	Spinal cord stimulation (SCS) is an advanced neuromodulation technology in disorders of consciousness (DOC) field. However, research on the modulation effects and mechanisms of SCS is limited. We proposed a study design (SCS and sham) to study the short-term effects of 20 minutes' SCS, in which resting state EEG and Coma Recovery Scale-Revised (CRS-R) were used to measure the changes in neural an…	NeuroImage	Neuroimage	1095-9572	2026	Feb	327		Journal Article	eng	Aihemaitiniyazi A ; Li T ; Zhang H ; Wei D ; Cai P ; Wang W ; Luan G ; Wang Y ; Liu C	Department of Neurosurgery, Sanbo Brain Hospital, Capital Medical University, Beijing 100093, China. | Department of Neurosurgery, Sanbo Brain Hospital, Capital Medical University, Beijing 100093, China; Department of Neurosurgery, Beijing Tsinghua Changgung Hospital, School of Clinical Medicine, Tsinghua Medicine, Tsinghua University, Beijing 102218, China. | Department of Neurology, Chongqing S…	Humans ; Consciousness Disorders/therapy ; Consciousness Disorders/physiopathology ; Spinal Cord Stimulation/methods ; Male ; Female ; Middle Aged ; Electroencephalography ; Adult ; Consciousness/physiology ; Brain/physiopathology ; Aged ; Nerve Net/physiopathology	Coma Recovery Scale-Revised (CRS-R) ; Disorders of consciousness ; Electroencephalography (EEG) ; Functional connectivity ; Genuine Permutation Cross Mutual Information (G_PCMI) ; Spinal cord stimulation
41542529	10.1101/2025.09.03.674002	Electrophysiological Characteristics of Epidural Spinal Signals in Preclinical Models of Spinal Cord Stimulation.	Epidural stimulation of the spinal cord evokes distinct electrophysiological responses that can be recorded epidurally. Here, we characterized evoked compound action potentials (ECAPs), doublets (secondary or tertiary ECAPs, likely of different physiological origin than primary ECAPs), evoked synaptic activity potentials (ESAPs), and electromyographic (EMG) signals in preclinical models. Our obje…	bioRxiv : the preprint server for biology	bioRxiv	2692-8205	2026	Jan			Journal Article ; Preprint	eng	Ladner K ; Versantvoort EM ; Thijssen MEG ; Mugan D ; Baker SN ; Kraskov A ; Vuong QC ; Sharma M ; Bikson M ; Dietz BE ; Palmisani S ; Obara I	School of Psychology, Newcastle University, Newcastle-upon-Tyne, UK. | Neural Engineering Laboratory, Department of Biomedical Engineering, The City College of the City University of New York, City College Center for Discovery and Innovation, USA. | Saluda Medical Europe Ltd, Harrogate, UK. | Guy's and St. Thomas' NHS Foundation Trust, London, UK. | School of Pharmacy and Translational and Clinic…		doublets ; evoked compound action potentials ; evoked synaptic activity potentials ; macaque ; rat ; spinal cord stimulation	R01 NS112996 (NINDS NIH HHS)
41537645	10.1227/ons.0000000000001914	Implantable Pulse Generator Site Pain Following Spinal Cord Stimulation: A Case-Control Study.	Implantable pulse generator site pain (IPGSP) is a complication of spinal cord stimulator implantation that can warrant revision or removal. Although considering bony anatomy, seating position, and clothing may help reduce the incidence of IPGSP, the optimal site remains unclear. In addition, there is a paucity of data on factors predisposing patients to IPGSP, primarily limited to uncontrolled r…	Operative neurosurgery (Hagerstown, Md.)	Oper Neurosurg	2332-4260	2026	Jan			Journal Article	eng	Lam JLW ; Loi KJ ; Vedapudi V ; Hameed M ; Harake ES ; Chen KS	Department of Neurosurgery, Michigan Medicine, University of Michigan, Ann Arbor, Michigan, USA.		Battery ; Implantable pulse generator site pain ; Implantation ; Replacement ; Revision ; Spinal cord stimulation
41533640		Spinal Cord Infarction as an Immediate Complication of Spinal Cord Stimulator Placement.	Spinal cord stimulators (SCSs) are a widely used intervention for managing chronic neuropathic conditions. SCSs are considered safe, but rare complications can arise, typically attributed to spinal cord compression or contusion. Spinal cord infarction as a complication of SCS placement has not been previously reported in the literature. A 76-year-old woman developed spinal cord infarction resulti…	Pain medicine case reports	Pain Med Case Rep	2768-5152	2025	Dec	9	7	Case Reports ; Journal Article	eng	Ramkumar V ; Maljaars J	Edward via College of Osteopathic Medicine, Monroe, LA.	Humans ; Female ; Aged ; Infarction/etiology ; Spinal Cord Stimulation/adverse effects ; Spinal Cord/blood supply ; Spinal Cord/diagnostic imaging ; Magnetic Resonance Imaging ; Spinal Cord Ischemia/etiology	Spinal cord stimulator ; paralysis ; spinal cord ischemia
41526069	10.1136/bcr-2025-268333	Compressive cervicothoracolumbar epidural haematoma following lead insertion for spinal cord stimulator trial.	Spinal cord stimulators (SCS) are used as treatment for back pain and associated radicular symptoms recalcitrant to both conservative measures and spinal surgery. This report reviews a case of a male in his 40s with a medical history pertinent for pulmonary hypertension presenting with lower extremity weakness and sensory deficits, inability to void and lower extremity pain after SCS trial proced…	BMJ case reports	BMJ Case Rep	1757-790X	2026	Jan	19	1	Journal Article ; Case Reports	eng	Giakas AM ; Milano ME ; Gehret JA ; Rihn JA	Rothman Orthopaedic Institute, Philadelphia, Pennsylvania, USA alecgiakas@gmail.com. | Thomas Jefferson University Hospitals, Philadelphia, Pennsylvania, USA. | Rothman Orthopaedic Institute, Philadelphia, Pennsylvania, USA.	Humans ; Male ; Hematoma, Epidural, Spinal/etiology ; Hematoma, Epidural, Spinal/surgery ; Hematoma, Epidural, Spinal/diagnostic imaging ; Magnetic Resonance Imaging ; Spinal Cord Stimulation/adverse effects ; Adult ; Spinal Cord Compression/etiology ; Spinal Cord Compression/surgery ; Decompression, Surgical/methods ; Cervical Vertebrae ; Hypertension, Pulmonary/complications	Back pain ; Orthopaedic and trauma surgery ; Orthopaedics ; Spinal cord ; Surgery
41525562	10.1109/TNSRE.2026.3653653	Investigating the Effects of Repeated Transcutaneous Spinal Cord Stimulation on Spasticity and Gait in Multiple Sclerosis: A Case Series.	Leg spasticity and gait impairments are common symptoms in Primary and Secondary Progressive Multiple Sclerosis (PPMS, SPMS). Transcutaneous Spinal Cord Stimulation (tSCS) has been shown to alleviate these symptoms in individuals with spinal cord injury. Here, we present the first case series (German Clinical Trials Register DRKS00032742) that determines the effect of repeatedly applied tSCS in p…	IEEE transactions on neural systems and rehabilitation engineering : a publication of the IEEE Engineering in Medicine and Biology Society	IEEE Trans Neural Syst Rehabil Eng	1558-0210	2026		34		Journal Article	eng	Spieker EL ; Otto C ; Ruprecht K ; Schauer T ; Salchow-Hommen C ; Wenger N		Humans ; Muscle Spasticity/therapy ; Muscle Spasticity/rehabilitation ; Muscle Spasticity/etiology ; Muscle Spasticity/physiopathology ; Male ; Female ; Middle Aged ; Adult ; Treatment Outcome ; Multiple Sclerosis/complications ; Multiple Sclerosis/therapy ; Multiple Sclerosis/rehabilitation ; Gait Disorders, Neurologic/rehabilitation ; Gait Disorders, Neurologic/therapy ; Gait Disorders, Neurolo…
41522846	10.1002/ccr3.71784	Spinal Cord Stimulation as a Potential Therapeutic Modality for Managing Concurrent Chronic Low Back and Abdominal Pain Complicated by Device Migration: A Case Report.	A 48-year-old man with chronic pancreatitis-related chronic abdominal pain (CAP) and concurrent chronic low back pain (LBP) with radiculopathy had inadequate relief from injectable and opioid therapies. A spinal cord stimulation (SCS) trial with dual leads spanning T4-T6 produced significant CAP relief, leading to permanent implantation at T5, after which he reported improvement in both CAP and L…	Clinical case reports	Clin Case Rep	2050-0904	2026	Jan	14	1	Journal Article	eng	Mo B ; Sacks S ; Markar J	Department of Internal Medicine, Division of Hematology-Oncology University of California, Los Angeles, David Geffen School of Medicine Los Angeles California USA. | Department of Anesthesiology and Perioperative Medicine, Division of Pain Medicine David Geffen School of Medicine, University of California, Los Angeles Los Angeles California USA.		chronic abdominal pain ; chronic low back pain ; complex pain syndromes ; device complications ; spinal cord stimulation
41518451	10.1007/s10143-025-03950-y	Comparative outcomes of spinal cord stimulation for neuropathic pain: peripheral nerve versus spinal cord lesions.	Spinal cord stimulation (SCS) is commonly used to treat refractory neuropathic pain. However, no prior study has compared SCS outcomes between neuropathic pain of peripheral nerve origin and neuropathic pain of spinal cord origin. This study aimed to compare SCS outcomes between these two patient groups. Twenty-seven patients with refractory neuropathic pain underwent SCS. Of these, 14 had periph…	Neurosurgical review	Neurosurg Rev	1437-2320	2026	Jan	49	1	Journal Article	eng	Fitzrol DN ; Sitthinamsuwan B ; Jirachaipitak S ; Euasobhon P ; Zinboonyahgoon N ; Nunta-Aree S	Department of Neurosciences, School of Medical Sciences, Universiti Sains Malaysia, Kelantan, Malaysia. | Department of Anesthesiology, Faculty of Medicine Siriraj Hospital, Mahidol University, Bangkok, Thailand. | Siriraj Pain Management Unit, Faculty of Medicine Siriraj Hospital, Mahidol University, Bangkok, Thailand. bunpotsi@yahoo.com. | Division of Neurosurgery, Department of Surgery, Facult…		Comparison ; Neuropathic pain ; Outcome ; Peripheral nerve ; Spinal cord ; Spinal cord stimulation
41510853	10.4103/neurol-india.Neurol-India-D-25-00281	The Integrated Application and Future Trends of Multimodal Neuromodulation Techniques in Spinal Cord Injury Rehabilitation.	Spinal cord injury (SCI) remains a severe condition that leads to permanent motor and sensory impairments, significantly affecting patients' quality of life. In recent years, neuromodulation techniques such as spinal cord stimulation (SCS), transcranial magnetic stimulation (TMS), and transcranial direct current stimulation (tDCS) have shown promising results in promoting neural plasticity and fu…	Neurology India	Neurol India	1998-4022	2026	Jan	74	1	Journal Article ; Review	eng	Zhang X ; Liu X ; Liu M ; Li Y ; Yan X ; Zhang X ; Xu J	Department of Rehabilitation Medicine, Joint Logistics Support Force NO.964 Hospital of People's Liberation Army of China, Changchun, Jilin, China.	Humans ; Spinal Cord Injuries/rehabilitation ; Transcranial Magnetic Stimulation/methods ; Transcranial Direct Current Stimulation/methods ; Brain-Computer Interfaces ; Spinal Cord Stimulation/methods ; Recovery of Function/physiology ; Neuronal Plasticity/physiology ; Combined Modality Therapy	Brain–computer interface ; multimodal stimulation ; neuromodulation ; neuroplasticity rehabilitation ; spinal cord injury ; spinal cord stimulation ; transcranial magnetic stimulation
41505067	10.1007/s40122-025-00808-5	Next-Generation SCS Programming Platform: Enhancing ECAP Fidelity and Objectivity to Improve Patient Experience.	Evoked compound action potentials (ECAPs) are neurophysiological biomarkers of neural activation during spinal cord stimulation (SCS). Clear distinction between ECAPs and nonphysiological signals is critical to the application of contemporary, ECAP-based closed-loop (CL) SCS therapies. Herein, we evaluated the performance and user acceptability of a novel programming software that automates gener…	Pain and therapy	Pain Ther	2193-8237	2026	Apr	15	2	Journal Article	eng	Parker DJ ; Antony AB ; Smith GL ; Goree JH ; Russo MA ; Petersen EA ; Vu CM ; Verrills P ; Gilmore C ; Kapural L ; Nanavati D ; Karantonis DM ; Pope JE	The Orthopaedic Institute, Gainesville, FL, USA. | Carolinas Pain Institute, Winston-Salem, NC, USA. | Saluda Medical, Level 2/5 Eden Park Dr, Macquarie Park, NSW, 2113, Australia. | Hunter Specialist Medical Centre, Broadmeadow, NSW, Australia. | Evolve Restorative Center, Santa Rosa, CA, USA. | Metro Pain Group, Melbourne, Australia. | Saluda Medical, Level 2/5 Eden Park Dr, Macquarie Park, NSW…		Automated programming ; Chronic pain ; Closed-loop neuromodulation ; ECAP ; Spinal cord stimulation
41504676	10.1016/j.neurom.2025.11.011	Control Signals in Closed-Loop Spinal Cord Stimulation in Patients with Chronic Pain: A Scoping Review.	Spinal cord stimulation (SCS) provides significant relief for patients with chronic pain; however, many approaches have limitations in programming complexity, personalization, and long-term efficacy. Traditional open-loop systems require manual programming and fail to adapt to patient-specific anatomical or physiological changes over time. In response, closed-loop SCS systems have emerged, offeri…	Neuromodulation : journal of the International Neuromodulation Society	Neuromodulation	1525-1403	2026	Jan			Journal Article ; Review	eng	Dullur P ; Singhal M ; Hong B ; Ali M ; Yang Y ; Iyer R ; Pappu S	Carle Illinois College of Medicine, University of Illinois at Urbana-Champaign, Urbana, IL, USA. Electronic address: pdullur2@illinois.edu. | Carle Illinois College of Medicine, University of Illinois at Urbana-Champaign, Urbana, IL, USA. | Carle Illinois College of Medicine, University of Illinois at Urbana-Champaign, Urbana, IL, USA; Department of Bioengineering, Grainger College of Engineering…		Artificial intelligence ; chronic pain ; closed-loop ; personalized modeling ; spinal cord stimulation
41503991	10.31083/JIN43660	From Silence to Awakening: The Role of Amplitude of Low-Frequency Fluctuations in Predicting Recovery After Spinal Cord Stimulation.	Disorders of consciousness (DoCs) following traumatic brain injury (TBI), or cerebrovascular disease (CVD) are difficult to prognose, as reliable biomarkers are lacking. Resting-state functional magnetic resonance imaging (fMRI) amplitude of low-frequency amplitude (ALFF) may capture etiology-specific neural activity, but its prognostic value for spinal cord stimulation (SCS) outcomes remains unk…	Journal of integrative neuroscience	J Integr Neurosci	0219-6352	2025	Dec	24	12	Journal Article	eng	Qin X ; Chen X ; Yao L ; Niu H ; Li K ; Lin Y ; Wang S ; Huang J ; Guo X ; Li X	Laboratory of Brain Atlas and Brain-Inspired Intelligence, Institute of Automation, Chinese Academy of Sciences, 100190 Beijing, China. | Department of Neurosurgery, Peking University International Hospital, 102206 Beijing, China. | Department of Science and Education, Peking University International Hospital, 102206 Beijing, China. | Department of Anesthesiology, Peking University International …	Humans ; Male ; Female ; Magnetic Resonance Imaging ; Adult ; Middle Aged ; Spinal Cord Stimulation/methods ; Brain Injuries, Traumatic/complications ; Brain Injuries, Traumatic/physiopathology ; Brain Injuries, Traumatic/therapy ; Brain Injuries, Traumatic/diagnostic imaging ; Consciousness Disorders/etiology ; Consciousness Disorders/physiopathology ; Consciousness Disorders/therapy ; Conscious…	amplitude of low-frequency fluctuations ; disorder of consciousness ; neuroplasticity ; resting-state functional MRI ; spinal cord stimulation	2021ZD0204304 (National Major Science and Technology Projects of China (STI2030-Major projects))
41503863	10.1080/17581869.2025.2608572	Effects of spinal cord stimulation on pain, physical activity, and self-efficacy among patients with neuropathic pain.	Effects of Spinal Cord Stimulation (SCS) on physical activity and self-efficacy remain unexplored. To evaluate effects of SCS on pain intensity, physical activity, health-related quality of life (HRQL), and self-efficacy among chronic neuropathic pain patients. Randomized controlled trial, the first phase of a 3-part intervention study. Patients >18 years of age underwent SCS implantation after a…	Pain management	Pain Manag	1758-1877	2026	Mar	16	3	Journal Article ; Randomized Controlled Trial	eng	Gottfridsson R ; Varkey E ; Wolf A ; Gatzinsky K ; Liljencrantz J ; Thörn SE ; Börjesson M ; Arvidsson D ; Andréll P	Institute of Clinical Sciences, Department of Anesthesiology and Intensive Care, Sahlgrenska Academy, University of Gothenburg, Gothenburg, Sweden. | Region Västra Götaland, Department of Neurosurgery, Sahlgrenska University Hospital, Gothenburg, Sweden. | Institute of Neuroscience and Physiology, Department of Clinical Neuroscience, Sahlgrenska Academy, University of Gothenburg, Gothenburg, Swed…	Humans ; Neuralgia/therapy ; Neuralgia/psychology ; Self Efficacy ; Male ; Spinal Cord Stimulation/methods ; Female ; Middle Aged ; Exercise/physiology ; Quality of Life ; Aged ; Adult ; Pain Measurement ; Treatment Outcome ; Chronic Pain/therapy ; Pain Management/methods	Chronic pain ; health-related quality of life ; neuropathic pain ; physical activity ; physiotherapy ; rehabilitation ; self-efficacy ; spinal cord stimulation
41496796	10.2147/JPR.S552635	Effect of Spinal Cord Stimulation on Skin Temperature in Patients with Neuropathic Pain: An Observational Study.	Spinal cord stimulation (SCS) can successfully treat neuropathic pain when conventional medication fails. Current evaluation methods, however, are primarily subjective. This study explored the use of infrared thermography as an objective method to detect physiological effects of SCS. This prospective observational study included 25 patients treated with SCS for neuropathic pain. Skin temperature …	Journal of pain research	J Pain Res	1178-7090	2025		18		Journal Article	eng	Gehling M ; Bertelmann-Barge K ; Roth C	Department of Neurology, Klinikum Kassel, Kassel, Germany. | Department of Anesthesiology and Intensive Care Medicine, University of Marburg, Marburg, Germany. | Department of Neurology, Philipps University of Marburg, Marburg, Germany. | Pain Center, Kassel, Germany.		clinical response ; patient selection ; skin temperature ; spinal cord stimulation
41494785	10.1136/rapm-2025-107068	Systematic review and network meta-analysis of randomized trial evidence of spinal cord stimulation for chronic pain.	Existing systematic reviews and meta-analyses of randomized trials of spinal cord stimulation (SCS) for people with chronic pain have consistently excluded direct comparisons between different types of SCS and are therefore at major risk of publication bias. The aim of this systematic review and network meta-analysis (NMA) was to combine both direct and indirect randomized trial evidence on treat…	Regional anesthesia and pain medicine	Reg Anesth Pain Med	1532-8651	2026	Jan			Journal Article ; Review	eng	Eldabe S ; Nevitt S ; Hunter CW ; Rosenow JM ; Maden M ; Goudman L ; Moens M ; Kalia H ; Soliday N ; Leitner A ; Duarte RV ; Taylor RS ; Staats PS	Department of Physical Medicine and Rehabilitation, Rochester Regional Health System, Rochester, New York, USA. | National Spine and Pain Centers, Shrewsbury, Massachusetts, USA. | Department of Neurosurgery, Universitair Ziekenhuis Brussel, Brussels, Belgium. | Department of Health Data Science, University of Liverpool, Liverpool, UK rui.duarte@liverpool.ac.uk. | Institute of Health and Well Bei…		CHRONIC PAIN ; Meta-Analysis ; Spinal Cord Stimulation
41489583	10.1016/j.neurom.2025.11.012	The 321 Strategy for Treating Different Phases of Herpetic Neuralgia With Two Stimulation Modes.	Older individuals are at high risk for herpetic-related neuralgia, and aging significantly increases the likelihood of postherpetic neuralgia (PHN). Although spinal cord stimulation has shown promise in treating chronic intractable neuralgia, the comparative efficacy of tonic and burst stimulation modes in treating herpetic neuralgia through short-term spinal cord stimulation (st-SCS) remains unc…	Neuromodulation : journal of the International Neuromodulation Society	Neuromodulation	1525-1403	2026	Jan			Journal Article	eng	Chen XH ; Liu SH ; Zheng Y ; Liu DY ; Luo XY ; Fang ZZ ; Liu SY ; Liang XY ; Han X ; Chen JS ; Wan L	Department of Pain Management, the State Key Specialty in Pain Medicine, the Second Affiliated Hospital, Guangzhou Medical University, Guangzhou, China. Electronic address: wanli5000cn@163.com. | Department of Pain Management, the State Key Specialty in Pain Medicine, the Second Affiliated Hospital, Guangzhou Medical University, Guangzhou, China.		321 strategy ; herpetic neuralgia ; postherpetic neuralgia ; short-term spinal cord stimulation
41483349	10.1007/s11916-025-01428-6	Opioid Use Following Spine Surgery: Strategies for a Multimodal Approach To Pain Management.	Chronic back pain is highly prevalent and closely associated with opioid misuse, particularly in patients undergoing spine surgery. Optimizing opioid prescribing practices and advancing alternative treatment modalities is critical to reduce opioid-related morbidity and mortality. RECENT FINDINGS: Despite their well-documented risks-including misuse, adverse effects, and detrimental impacts on pos…	Current pain and headache reports	Curr Pain Headache Rep	1534-3081	2026	Jan	30	1	Journal Article ; Review	eng	Erbeldinger L ; Martens B ; Urman RD ; Luedi MM	Department of Orthopedic Surgery, Cantonal Hospital of St. Gallen, St. Gallen, Switzerland. | Department of Anesthesiology, College of Medicine, The Ohio State University, Columbus, OH, USA. | Department of Anaesthesiology, Rescue- and Pain Medicine, Cantonal Hospital of St. Gallen, St. Gallen, Switzerland. markus.luedi@extern.insel.ch. | Department of Anaesthesiology, Rescue- and Pain Medicine, …	Humans ; Analgesics, Opioid/therapeutic use ; Postoperative Pain/drug therapy ; Postoperative Pain/therapy ; Pain Management/methods ; Combined Modality Therapy ; Spine/surgery ; Opioid-Related Disorders/prevention & control	Back pain ; Opioid misuse ; Opioids ; Postoperative pain management ; Spine surgery
41481874		Impact of Lead-shielding on the Utilization of Magnetic Resonance Imaging Among Patients with Spinal Cord Stimulation Systems: A Study of Retrospective Claims in the US.	Spinal cord stimulation (SCS) is an effective approach to managing chronic, intractable pain. However, even when the designs of SCS devices are compatible with magnetic resonance imaging (MRI), migration and the fracture or wire breakage of epidural leads can result in increased lead impedance and a requirement that the devices be explanted before safe imaging can take place. Selected SCS systems…	Pain physician	Pain Physician	2150-1149	2025	Dec	28	S7	Journal Article	eng	Safriel Y ; Azeem N ; Sheth S ; Moucharite M ; Gasquet N ; Wu C ; Ricker C	University of California, Davis Health, Sacramento, CA. | Medtronic plc, Fridley, MN. | Pharmascan LLC, Belleair Beach, FL; University of South Florida Affiliated Programs, Tampa, FL. | Florida Spine & Pain Specialists, Riverview, FL.	Humans ; Magnetic Resonance Imaging/statistics & numerical data ; Spinal Cord Stimulation/instrumentation ; Spinal Cord Stimulation/methods ; Retrospective Studies ; Female ; Male ; United States ; Middle Aged ; Aged ; Electrodes, Implanted ; Adult ; Chronic Pain/therapy	chronic pain ; epidural leads ; generator explant ; implantable electronic medical devices ; implantable pulse generator ; lead impedance ; magnetic resonance imaging ; Spinal-cord stimulation
41470008	10.1186/s12984-025-01775-w	Effectiveness of transcutaneous spinal cord stimulation for lower limb rehabilitation in spinal cord injury: a systematic review.	Spinal cord injury (SCI) results in devastating motor and sensory deficits below the level of injury. Transcutaneous spinal cord stimulation (tSCS) has emerged as a promising non-invasive neuromodulation technique for improving motor function in individuals with SCI. However, the effectiveness of tSCS for lower limb rehabilitation remains unclear. To systematically review the effectiveness of tSC…	Journal of neuroengineering and rehabilitation	J Neuroeng Rehabil	1743-0003	2025	Dec	23	1	Journal Article ; Systematic Review	eng	Shankar R ; Wen KSW ; Goh Z ; Tan B ; Chandran G	Medical Affairs-Research Innovation & Enterprise, Alexandra Hospital, Singapore, Singapore. Ravi_SHANKAR@nuhs.edu.sg. | Department of Medicine, Division of Rehabilitation Medicine, National University Hospital, Singapore, Singapore. | Yong Loo Lin School of Medicine, National University of Singapore, Singapore, Singapore. | Department of Rehabilitation Medicine, Tan Tock Seng Hospital, Singapore,…	Humans ; Spinal Cord Injuries/rehabilitation ; Spinal Cord Injuries/physiopathology ; Lower Extremity/physiopathology ; Spinal Cord Stimulation/methods ; Treatment Outcome ; Walking/physiology ; Transcutaneous Electric Nerve Stimulation/methods	Motor function ; Neuromodulation ; Rehabilitation ; Spinal cord injury ; Transcutaneous spinal cord stimulation ; Walking
41464150	10.3390/diagnostics15243149	Spinal Cord Stimulation Real-World Outcomes: A 24-Month Longitudinal Cohort Study.	<b>Background/Objectives:</b> Spinal cord stimulation (SCS) is an established therapy for chronic pain, but uncertainties remain regarding long-term real-world outcomes and the role of standardized selection pathways. This study aimed to evaluate real-world, longitudinal outcomes of SCS over 24 months within a structured clinical pathway, focusing on pain intensity, neuropathic symptoms, and heal…	Diagnostics (Basel, Switzerland)	Diagnostics (Basel)	2075-4418	2025	Dec	15	24	Journal Article	eng	Lo Bianco G ; Therond A ; D'Angelo FP ; Kapural L ; Diwan S ; Li S ; Christo PJ ; Hasoon J ; Deer TR ; Robinson CL	Anesthesiology and Pain Department, Foundation G. Giglio Cefalù, Via Pietrapollastra, 90015 Cefalù, Italy. | Department of Anaesthesia, Intensive Care and Emergency, University Hospital Policlinico Paolo Giaccone, 90127 Palermo, Italy. | Albert Einstein College of Medicine, Bronx, NY 10461, USA. | Carolinas Pain Institute, Winston-Salem, NC 27103, USA. | Division of Pain Medicine, Department of A…		chronic pain ; longitudinal cohort study ; neuropathic pain ; patient selection ; persistent spinal pain syndrome ; real-world evidence ; spinal cord stimulation
41463073	10.3390/biomedicines13123063	Spinal Cord Stimulation in Painful Diabetic Neuropathy: Advances, Outcomes, and Future Directions.	Painful diabetic neuropathy (PDN) is a common complication of diabetes mellitus, often inadequately managed by conventional pharmacological therapies. Alternative interventions, including spinal cord stimulation (SCS), have garnered increasing attention for their potential effectiveness. This narrative review evaluates the efficacy, safety, mechanisms of action, and impact on quality of life of S…	Biomedicines	Biomedicines	2227-9059	2025	Dec	13	12	Journal Article ; Review	eng	Gazzeri R ; Mosca J ; Occhigrossi F ; Galarza M ; Schiaffini R ; Varrassi G ; Mercieri M ; Leoni MLG	Anesthesiology, Critical Care and Pain Medicine, La Sapienza University of Rome, 00185 Rome, Italy. | Fondazione Paolo Procacci, 00193 Rome, Italy. | Department of Medical and Surgical Sciences and Translational Medicine, Sapienza University of Rome, 00135 Rome, Italy. | Regional Service of Neurosurgery, "Virgen de la Arrixaca" University Hospital, 30001 Murcia, Spain. | Endocrinology and Diabete…		diabetes ; differential target multiplexed stimulation ; high-frequency stimulation ; neuromodulation ; neuropathic pain ; painful diabetic neuropathy ; spinal cord stimulation
41456889	10.3760/cma.j.cn112137-20250620-01508	[Effect analysis of short-term spinal cord stimulation on segmental zoster paralysis of limbs].	<b>Objective:</b> To investigate the clinical efficacy of short-term spinal cord stimulation (stSCS) in the treatment of segmental zoster paresis (SZP). <b>Methods:</b> A retrospective analysis was performed to collect the clinical data of patients with SZP at the Department of Pain Medicine, Nanjing Hospital Affiliated to Nanjing Medical University from January 2023 to December 2024. The patient…	Zhonghua yi xue za zhi	Zhonghua Yi Xue Za Zhi	0376-2491	2025	Dec	105	48	English Abstract ; Journal Article	chi	Wu C ; Fang X ; Shi CY ; Wang R ; Gao XZ ; Hua M ; Cao Y ; Zhang PX ; Xu CJ	Jiangsu Province Key Laboratory of Anesthesiology, Xuzhou Medical University, Xuzhou 221004, China Department of Anesthesiology, Perioperative and Pain Medicine, Nanjing First Hospital, Nanjing Medical University, Nanjing 210000, China. | Department of Anesthesiology, Perioperative and Pain Medicine, Nanjing First Hospital, Nanjing Medical University, Nanjing 210000, China. | Jiangsu Province Key…	Humans ; Male ; Female ; Retrospective Studies ; Aged ; Spinal Cord Stimulation ; Herpes Zoster/therapy ; Treatment Outcome ; Middle Aged ; Paralysis/therapy
41438938	10.1016/j.inpm.2025.100713	Re: "Intellectual conflicts of interest in spinal cord stimulation research - The gap between theoretical knowledge and clinical expertise".		Interventional pain medicine	Interv Pain Med	2772-5944	2025	Dec	4	4	Letter	eng	Przybysz AG ; Vu TN ; Pisansky AJB ; Schuster NM ; Sheth S ; Cheng DS ; Lobel SM ; Binler D ; Duszynski B ; Conger A ; Schneider BJ ; Mattie R	Department of Anesthesiology and Pain Medicine, South Shore Hospital, Hingham, MA, USA. | Department of Anesthesiology and Perioperative Medicine, Penn State Milton S. Hershey Medical Center, Hershey, PA, USA. | Center for Pain Medicine, Department of Anesthesiology, UC San Diego Health System, San Diego, CA, USA. | Sutter Health System, Roseville, CA, USA. | Medical Associates of North Georgia, …
41438937	10.1016/j.inpm.2025.100703	Intrathecal drug delivery for chronic abdominal pain: A case series.	Chronic Abdominal Pain (CAP) is a pervasive and challenging global health issue. In a 2023 United States National Health Interview Survey, CAP was present in almost 3 % of all respondents. Various interventional procedures, such as sympathetic nerve blocks (SNBs), thoracolumbar sympathetic ablations, and spinal cord stimulation (SCS), have shown mixed efficacy in managing CAP. This case series de…	Interventional pain medicine	Interv Pain Med	2772-5944	2025	Dec	4	4	Case Reports ; Journal Article	eng	Burke H ; Liu M ; Hayek SM	Case Western Reserve University School of Medicine, Cleveland, OH, USA. | Division of Pain Medicine, Department of Anesthesiology and Critical Care Medicine, Johns Hopkins University School of Medicine, Baltimore, MD, USA. | Division of Pain Medicine, Department of Anesthesiology, Case Western Reserve University School of Medicine, Cleveland, OH, USA.		Differential diagnostic epidural ; Interventional pain ; Nociceptive pain ; Pain pump ; Refractory abdominal pain ; Visceral pain
41437995	10.3389/fcvm.2025.1681623	Prospective evaluation of spinal cord stimulation in refractory angina: insights from a single-center cohort.	Refractory angina pectoris represents a significant clinical challenge characterized by persistent chest pain despite maximally tolerated medical therapy and optimal revascularization attempts. This study evaluates the efficacy and safety of invasive spinal cord stimulation (SCS) in patients with refractory angina. Twenty-one patients underwent neurostimulation system implantation between 2022 an…	Frontiers in cardiovascular medicine	Front Cardiovasc Med	2297-055X	2025		12		Journal Article	eng	Gasimova NZ ; Paltsev AA ; Zayachkovskiy NA ; Nezdorovina VG ; Nezdorovin OV ; Bortsova MA ; Osipova MA ; Remizov NS ; Condori Leandro HI ; Vatian AS ; Lebedev DS ; Mikhaylov EN	Almazov National Medical Research Center, Saint-Petersburg, Russia. | ITMO University, Saint-Petersburg, Russia.		coronary artery disease ; decision tree ; efficacy ; neuromodulation ; nitrate use ; refractory angina ; safety ; spinal cord stimulation
41431461	10.1016/j.inpm.2025.100715	Letter to the Editor: Intellectual conflicts of interest in spinal cord stimulation research - The gap between theoretical knowledge and clinical expertise.		Interventional pain medicine	Interv Pain Med	2772-5944	2025	Dec	4	4	Letter	eng	Kalia H ; Pritzlaff S ; Slavin K	Center for Research & Innovation in Spine & Pain, Rochester, NY, USA. | Department of Neurosurgery, University of Chicago, Chicago, IL, USA. | International Neuromodulation Society, USA. | Department of Anesthesia & Pain Medicine, UC Davis Health, Sacramento, CA, USA.
41426908	10.7759/cureus.97316	Revision of an Eight-lead Boston Scientific® Spinal Cord Stimulator With Epidural Migration: A Case Report.	Spinal cord stimulation (SCS) is a minimally invasive neuromodulation technique utilized to manage chronic pain conditions such as complex regional pain syndrome (CRPS), post-laminectomy syndrome, and peripheral neuropathy. Despite its efficacy, complications, including lead migration, discomfort, and device malfunction, can occur. We present the case of a male patient in his 60s with a history o…	Cureus	Cureus	2168-8184	2025	Nov	17	11	Case Reports ; Journal Article	eng	Igwe N ; Green A ; Lee SJ ; Gattu K ; Wright T	Anesthesiology, University of Maryland Baltimore County, Baltimore, USA. | Pain Management, University of Maryland Medical Center, Baltimore, USA.		chronic pain management ; clinical case report ; lead complication ; pain relief ; post operative pain relief ; spinal cord stimulation (scs) ; spinal neuromodulation
41424648	10.2147/JPR.S551513	Factors in Surgical Placement and System Design to Reduce Pocket Awareness and Optimize the User Experience of Spinal Cord Stimulators - A Comprehensive Review.	Advancements in spinal cord stimulation (SCS) have enhanced patient outcomes, improved durability, and broadened the range of treatable pain conditions. Technological improvements in battery design have led to smaller implant size, while evolving societal guidelines have played a critical role in optimizing implant safety and quality. This review summarizes recent technological developments in SC…	Journal of pain research	J Pain Res	1178-7090	2025		18		Journal Article ; Review	eng	Gish B ; Al-Asadi Z ; Tisler AT ; Mata R ; Chopra H ; Garcia RA ; Schatman ME ; Tieppo Francio V ; AlFarra T ; Bracero L ; Karcz M ; Robinson CL ; Shah A ; Moreira A ; Sciascia AD ; Deer T	Interventional Pain Management Department, Lexington Clinic, Lexington, KY, USA. | Division of Pain Medicine, Department of Anesthesiology, Washington University School of Medicine, St. Louis, MO, USA. | Larkin Hospital Health Systems, Miami, FL, USA. | West Virginia School of Medicine, Morgantown, WV, USA. | Physical Medicine & Rehabilitation, Johns Hopkins University, Baltimore, MD, USA. | Pain…		implantable device ; pain ; patient satisfaction ; spinal cord stimulation ; spine
41418136	10.47391/JPMA.25-97	Optimizing Restless Legs Syndrome Care: Integrating Rehabilitation into Multimodal Management.	Restless leg syndrome (RLS) is a common yet frequently under-diagnosed condition. The exact pathophysiology is unknown, however multiple factors including genetic factors, brain iron deficiency and dysfunction of dopaminergic system are associated with RLS. It is a clinical diagnosis confirmed by International Restless Legs Syndrome Study Group (IRLSSG) consensus diagnostic criteria (2012). Sever…	JPMA. The Journal of the Pakistan Medical Association	J Pak Med Assoc	0030-9982	2025	Nov	75	11	Journal Article ; Review	eng	Younas U ; Khalil MT ; Qadir HA ; Rathore FA	Department of Rehabilitation Medicine, Combined Military Hospital, Gilgit, Pakistan. | Department of Rehabilitation Medicine, Quetta Institute of Medical Sciences (QIMS), Quetta, Pakistan. | Department of Rehabilitation Medicine, Combined Military Hospital, Hyderabad, Pakistan. | Sindh Institute of Physical Medicine and Rehabilitation, Karachi, Pakistan.	Restless Legs Syndrome/therapy ; Restless Legs Syndrome/rehabilitation ; Restless Legs Syndrome/diagnosis ; Humans ; Combined Modality Therapy ; Transcranial Magnetic Stimulation ; Dopamine Agonists/therapeutic use ; Cognitive Behavioral Therapy ; Exercise Therapy ; Deep Brain Stimulation ; Physical Therapy Modalities ; Vagus Nerve Stimulation ; Spinal Cord Stimulation ; Acupuncture Therapy ; Min…	Deep Brain Stimulation; Vagus Nerve Stimulation; Gabapentin; Anemia, Iron-Deficiency; Acupuncture
41409851	10.25259/SNI_1077_2025	Sudden onset Brown-Sequard-like symptoms due to fibrotic scar tissue formation around spinal cord stimulator electrode with associated spinal cord compression.	Spinal cord stimulation (SCS) is a widely used therapy for chronic neuropathic pain. Although generally safe, rare complications such as spinal cord injury can occur. Most cases present within days to weeks of implantation. A 48-year-old female with chronic back pain was treated with SCS placement at T9-T10 in 2008. Seventeen years later, she presented with the sudden onset of paraparesis (greate…	Surgical neurology international	Surg Neurol Int	2229-5097	2025		16		Case Reports ; Journal Article	eng	Wackerly R ; Castano V ; Wang VY	Department of Neurosurgery, Sam Houston State University College of Osteopathic Medicine, Conroe, United States. | Department of Neurosurgery, University of Texas at Austin Dell Medical School, Austin, United States.		Brown-Sequard syndrome ; Spinal cord stimulator ; spinal cord injury
41406300	10.1213/XAA.0000000000002121	Spinal Cord Stimulation in Schwannomatosis: A Case Report.	We report a case of a 48-year-old woman with schwannomatosis with chronic lower extremity pain that was refractory to surgical excision, interventional procedures, and medical management. Given that she had failed every typical treatment, it was decided that she would undergo spinal cord stimulation (SCS) for her neuropathic pain. After a successful percutaneous trial, the patient's permanent pla…	A&A practice	A A Pract	2575-3126	2025	Dec	19	12	Journal Article ; Case Reports	eng	Graham C ; Chew I ; Jackson J	From the UT Southwestern Medical Center, Dallas, Texas .	Humans ; Female ; Middle Aged ; Spinal Cord Stimulation/methods ; Neurofibromatoses/therapy ; Neurofibromatoses/complications ; Neurilemmoma/therapy ; Neurilemmoma/complications ; Skin Neoplasms/complications ; Skin Neoplasms/therapy ; Neuralgia/therapy ; Neuralgia/etiology ; Chronic Pain/therapy ; Chronic Pain/etiology
41406268	10.1109/RBME.2025.3639754	Emerging Noninvasive Approaches for the Suppression of Pathological Tremor.	Pathological tremor affects over 40 million people worldwide, significantly impairing daily activities and quality of life. Pharmacological treatments show limited efficacy, with up to 30% discontinuation rates, while surgical interventions like deep brain stimulation achieve significant tremor reduction but are often unsuitable due to age, comorbidities, or personal preference. Recently, the nee…	IEEE reviews in biomedical engineering	IEEE Rev Biomed Eng	1941-1189	2026		19		Journal Article ; Review	eng	Montero-Pardo C ; Rocon E ; Dosen S ; Dideriksen JL ; Gutierrez A ; Perez-Sanchez JR ; Luque-Buzo E ; Louis ED ; Grandas F ; Oliveira-Barroso F		Humans ; Tremor/therapy ; Tremor/physiopathology ; Transcranial Magnetic Stimulation
41405511	10.1016/j.neurom.2025.11.004	Real-World Spinal Cord Stimulation Utilization and Implant Status: An Analysis of a Novel, Real-Time, Remote Monitoring Database.	Recent advancements in spinal cord stimulation (SCS) technologies have focused on improving device performance and therapeutic effectiveness. However, SCS implant status and postimplant therapeutic utilization have historically been poorly monitored, with limited outcomes reported, primarily owing to inherent limitations of legacy technology and clinic-based data collection. The recent emergence …	Neuromodulation : journal of the International Neuromodulation Society	Neuromodulation	1525-1403	2025	Dec			Journal Article	eng	Pope J ; Levy RM ; Gilligan C ; Kapural L ; Davis T ; Petersen E ; Naidu R ; Rutledge J ; Tubic G ; Kim P ; Tourjé C ; Dickerson D ; Rosenfeld D ; Abd-Elsayed A ; Strand N ; Lim K ; Kibler A ; Hicks J ; Staats P	Spanish Hills Interventional Pain Specialists, Camarillo, CA, USA. | International Neuromodulation Society, Boca Raton, FL, USA. | Center for Interventional Pain and Spine, Bryn Mawr, PA, USA. | Department of Anesthesiology, University of Wisconsin School of Medicine and Public Health, Madison, WI, USA. | Carolinas Pain Institute, Winston-Salem, NC, USA. | Source Healthcare, Santa Monica, CA, USA…		Active SCS utilization ; device explant ; remote monitoring ; spinal cord stimulation ; virtual explant
41397750	10.1136/bmjopen-2025-108243	Effects of transcutaneous electrical nerve stimulation on cognitive function and upper limb motor function in people with chronic stroke: a study protocol for a randomised controlled trial.	Cognitive impairment and upper limb impairment are common complications following stroke, but rehabilitation interventions targeting post-stroke cognitive and upper limb motor deficits remain understudied. Transcutaneous electrical nerve stimulation, including transcutaneous vagus nerve stimulation (tVNS) and transcutaneous spinal cord stimulation (tSCS), can potentially alleviate cognitive impai…	BMJ open	BMJ Open	2044-6055	2025	Dec	15	12	Journal Article ; Clinical Trial Protocol	eng	Chan NH ; Ng SSM	Research Centre for Chinese Medicine Innovation, The Hong Kong Polytechnic University, Hong Kong SAR, China. | Department of Rehabilitation Sciences, The Hong Kong Polytechnic University, Hong Kong SAR, China Shamay.Ng@polyu.edu.hk. | Department of Rehabilitation Sciences, The Hong Kong Polytechnic University, Hong Kong SAR, China.	Humans ; Transcutaneous Electric Nerve Stimulation/methods ; Upper Extremity/physiopathology ; Stroke Rehabilitation/methods ; Single-Blind Method ; Stroke/physiopathology ; Stroke/complications ; Stroke/therapy ; Stroke/psychology ; Cognition ; Female ; Male ; Randomized Controlled Trials as Topic ; Cognitive Dysfunction/etiology ; Cognitive Dysfunction/therapy ; Middle Aged ; Aged ; Adult ; Chr…	Cognition ; Electric Stimulation Therapy ; Randomized Controlled Trial ; Stroke
41396348	10.1007/s11916-025-01450-8	Periosteal Osteosarcoma: Emerging Clinical Concepts, Evolving Treatment Options: A Narrative Review.	Periosteal osteosarcomas are rare bone tumors that comprise less than 2% of all bone malignancies. The tumor was previously thought to affect the diaphysis of long bones solely, but Recent case reports have demonstrated its existence in the clavicle, mandible, and scapula. Several factors, including stage, grade, and medullary invasion primarily drive survival and recurrence of periosteal osteosa…	Current pain and headache reports	Curr Pain Headache Rep	1534-3081	2025	Dec	30	1	Journal Article ; Review	eng	Bratton MB ; Pirzadah HA ; Starns MJ ; Islam RK ; Shekoohi S ; Abd-Elsayed A ; Kaye AD	Department of Anesthesiology, Louisiana State University Health Sciences Center, Shreveport, LA, 71103, USA. sahar.shekoohi@lsuhs.edu. | Department of Anesthesiology, University of Wisconsin, Madison, WI, USA. | Department of Anesthesiology, Louisiana State University Health Sciences Center, Shreveport, LA, 71103, USA. | School of Medicine, Louisiana State University Health Sciences Center, New O…	Humans ; Bone Neoplasms/therapy ; Bone Neoplasms/complications ; Osteosarcoma/therapy ; Osteosarcoma/complications ; Pain Management/methods ; Periosteum/pathology	Bone ; Malignancy ; Metastasis ; Osteosarcoma ; Pain ; Periosteal osteosarcoma ; Tumor
41395141	10.4103/ija.ija_976_25	New modes of spinal cord stimulation for pain syndromes - Similar yet different approaches to improving outcomes.		Indian journal of anaesthesia	Indian J Anaesth	0019-5049	2025	Dec	69	12	Editorial	eng	Zeng Y ; Bhatia A	Department of Anesthesia and Pain Medicine, Toronto Western Hospital-University Health Network, University of Toronto, Canada.
41376548	10.1097/ALN.0000000000005876	Evaluating the Statistical Robustness of Randomized Controlled Trials of Spinal Cord Stimulation for Pain through the Use of Fragility Index.	The use of spinal cord stimulation (SCS) for managing severe refractory chronic pain has expanded considerably due to positive statistical evidence regarding its use; however, the statistical robustness of the underlying randomized controlled trials (RCTs) requires further scrutiny. One such tool that can be used for this purpose is the fragility index, which quantifies how many individual outcom…	Anesthesiology	Anesthesiology	1528-1175	2026	Apr	144	4	Journal Article ; Systematic Review ; Review	eng	Hussain N ; Brull R ; Shah R ; Bozer J ; D'Souza RS ; Karri J ; Weaver T ; Prokop LJ ; Abdallah FW	Raghav Shah, B.S., M.D. (Cand.): Northeast Ohio Medical University College of Medicine, Rootstown, Ohio. | Larry J. Prokop, M.L.S.: Library Public Services, Mayo Clinic, Rochester, Minnesota. | Ryan S. D'Souza, M.D.: Department of Anesthesiology and Perioperative Medicine, Mayo Clinic, Rochester, Minnesota. | Faraj W. Abdallah, M.D., M.Sc.: Department of Anesthesiology and Pain Medicine, and Otta…	Humans ; Spinal Cord Stimulation/methods ; Spinal Cord Stimulation/statistics & numerical data ; Randomized Controlled Trials as Topic/statistics & numerical data ; Randomized Controlled Trials as Topic/methods ; Randomized Controlled Trials as Topic/standards ; Chronic Pain/therapy ; Pain Management/methods ; Pain Management/statistics & numerical data ; Pain Measurement/methods ; Treatment Outc…
41375918	10.3390/jcm14238615	Spinal Cord Stimulation: Mechanisms of Action, Indications, Types, Complications.	Recent advances in neuromodulation are opening new pathways for treating chronic pain, with spinal cord stimulation (SCS) poised for substantial transformation in the coming years. Evolving technologies and a deeper understanding of pain mechanisms are driving a move away from traditional, standardized stimulation models toward more precise and personalized interventions. This shift reflects not …	Journal of clinical medicine	J Clin Med	2077-0383	2025	Dec	14	23	Journal Article ; Review	eng	Vlachou C ; Sarridou D ; Grosomanidis V ; Voulgaris I ; Argiriadou H ; Amaniti A	Chronic Pain Unit, AHEPA University Hospital, Aristotle University of Thessaloniki, 546 36 Thessaloniki, Greece. | Faculty of Health Sciences, School of Medicine, Aristotle University of Thessaloniki, AHEPA Hospital, Stilponos Kyriakidi St., 546 36 Thessaloniki, Greece. | Department of Anaesthesia and Intensive Care, AHEPA University Hospital, 546 36 Thessaloniki, Greece.		chronic pain ; neuromodulation ; spinal cord stimulation ; spinal neurosurgery
41370709	10.1080/21646821.2025.2587992	Nonawake versus Awake Placement of Spinal Cord Stimulators in Canada.	Spinal cord stimulation (SCS) is a common therapeutic approach for treating intractable chronic pain. A key factor determining SCS efficacy is lead positioning to generate paresthesias in areas of perceived pain. There are two distinct approaches to confirming appropriate coverage. 1) Sedative anesthesia with local anesthetic and intraoperative patient reporting of pain coverage. 2) General anest…	The Neurodiagnostic journal	Neurodiagn J	2375-8627	2026	Mar	66	1	Journal Article	eng	Marciniuk K ; Norton J	Division of Neurosurgery, Department of Surgery, University of Saskatchewan, Saskatoon, Canada.	Canada ; Spinal Cord Stimulation/methods ; Spinal Cord Stimulation/statistics & numerical data ; Humans ; Surveys and Questionnaires ; Wakefulness ; Electrodes, Implanted ; Intraoperative Neurophysiological Monitoring/methods ; Practice Patterns, Physicians'/statistics & numerical data	Neuromonitoring ; spinal cord stimulation ; staffing
41360510	10.1136/rapm-2025-107302	Thoughts on spinal cord stimulation for non-surgical low back pain.		Regional anesthesia and pain medicine	Reg Anesth Pain Med	1532-8651	2025	Dec			Editorial	eng	Eldabe S ; North R	Pain Medicine, James Cook University Hospital, Middlesbrough, UK seldabe@mac.com. | Johns Hopkins University School of Medicine, Baltimore, Maryland, USA. | Pain Medicine, Hopital de Morges, Morges, VD, Switzerland.		Back Pain ; Pain Management ; Spinal Cord Stimulation
41356566	10.1016/j.bjae.2025.09.004	Advances in spinal cord stimulation.		BJA education	BJA Educ	2058-5357	2025	Dec	25	12	Journal Article ; Review	eng	Suiter C ; Russo M	John Hunter Hospital, Newcastle, Australia. | Genesis Research Services, Newcastle, Australia. | Hunter Pain Specialists, Newcastle, Australia.		chronic pain ; inventions ; pain management ; spinal cord stimulation
41356088	10.12998/wjcc.v13.i33.112607	Short-term spinal cord stimulation for refractory Elsberg syndrome in diabetic neuropathy: A case report.	Elsberg syndrome is a type of postinfectious lumbosacral radiculitis typically triggered by neurotropic viruses and manifests as bladder/bowel dysfunction, saddle sensory disturbances (including hypoesthesia, hyperesthesia, or dysesthesia), and variable neurological deficits. Typically self-limiting, it often responds to antiviral and neurotropic therapies. However, in patients with comorbidities…	World journal of clinical cases	World J Clin Cases	2307-8960	2025	Nov	13	33	Case Reports ; Journal Article	eng	Wang J ; Yu XQ ; Zhang XG ; Song L ; Lee J	Department of Pain Management, West China Hospital, Sichuan University, Chengdu 616400, Sichuan Province, China. leej1981@126.com. | Department of Pain Management, West China Hospital, Sichuan University, Chengdu 616400, Sichuan Province, China.		Case report ; Elsberg syndrome ; Herpes zoster ; Postherpetic neuralgia ; Short-term spinal cord stimulation ; Treatment
41352766	10.1016/j.neurom.2025.08.410	Response to Letter to the Editor Regarding: "10-kHz High-Frequency Spinal Cord Stimulation Significantly Reduces Proinflammatory Cytokines and Distinct Populations of Monocytes and T Lymphocytes in Patients With Persistent Spinal Pain Syndrome Type 2".		Neuromodulation : journal of the International Neuromodulation Society	Neuromodulation	1525-1403	2025	Dec	28	8	Letter	eng	Austin PJ ; O'Brien JA	Brain and Mind Centre, School of Medical Sciences, Faculty of Medicine and Health, University of Sydney, Camperdown, Australia. Electronic address: paul.austin@sydney.edu.au. | Brain and Mind Centre, School of Medical Sciences, Faculty of Medicine and Health, University of Sydney, Camperdown, Australia; Department of Neuroscience and Center for Advanced Pain Studies, The University of Texas at Da…
41349454	10.1016/j.jelekin.2025.103096	Real-time changes in rate of torque development and corticospinal excitability during transcutaneous spinal cord stimulation in healthy individuals.	Transcutaneous spinal cord stimulation (tSCS) is used to induce neural plasticity and enhance motor function recovery following a stroke. Examining real-time changes under tSCS regulation would provide comprehensive insights into the mechanisms underlying motor functional recovery and neural plasticity. However, the real-time changes in the rate of torque development and neural excitability durin…	Journal of electromyography and kinesiology : official journal of the International Society of Electrophysiological Kinesiology	J Electromyogr Kinesiol	1873-5711	2026	Feb	86		Journal Article	eng	Takano K ; Yamaguchi T ; Kikuma K ; Omi Y ; Katagiri N ; Sato T ; Tanabe S ; Honaga K ; Kondo K ; Fujiwara T	Department of Rehabilitation Medicine, Juntendo University Graduate School of Medicine, Tokyo, Japan; Department of Physical Therapy, Juntendo University, Faculty of Health Science, Tokyo, Japan. | Department of Physical Therapy, Human Health Sciences, Graduate School of Medicine, Kyoto University, Kyoto, Japan; Department of Physical Therapy, Juntendo University, Faculty of Health Science, Tokyo…	Humans ; Male ; Torque ; Female ; Adult ; Pyramidal Tracts/physiology ; Evoked Potentials, Motor/physiology ; Muscle, Skeletal/physiology ; Spinal Cord Stimulation/methods ; Young Adult ; Muscle Contraction/physiology ; Transcutaneous Electric Nerve Stimulation/methods ; Healthy Volunteers ; Electromyography	Corticospinal excitability ; Explosive lower limb extension ; Noninvasive electrical stimulation ; Peak rate of torque development ; Rehabilitation
41348694	10.1371/journal.pone.0337726	Classification of chronic pain and spinal cord stimulation response using machine learning in magnetoencephalography data.	Due to the complexity of pain, involving physical, psychological, emotional and social aspects, we are still unable to objectively quantify or fully understand this subjective experience. An increasing number of studies have attempted to identify biomarkers of pain using brain imaging tools like magnetoencephalography (MEG). In this study, we used machine learning to investigate the potential of …	PloS one	PLoS One	1932-6203	2025		20	12	Journal Article	eng	Witjes B ; Starmans MPA ; Huygen FJPM ; de Vos CC	Center for pain Medicine, Department of Anesthesiology, Erasmus University Medical Center, Rotterdam, the Netherlands. | Department of Radiology & Nuclear Medicine, Erasmus University Medical Center, Rotterdam, the Netherlands. | Department of Pathology, Erasmus University Medical Center, Rotterdam, the Netherlands.	Humans ; Magnetoencephalography/methods ; Machine Learning ; Chronic Pain/therapy ; Chronic Pain/physiopathology ; Chronic Pain/classification ; Chronic Pain/diagnosis ; Male ; Female ; Middle Aged ; Spinal Cord Stimulation/methods ; Adult ; Pain Measurement
41348641	10.1152/japplphysiol.00506.2025	Modulation and recovery kinetics of soleus responses to peripheral nerve and transcutaneous spinal cord stimulation under different interventions.	Transspinal evoked potentials (TEPs) elicited by transcutaneous spinal cord stimulation (tSCS) share some neurophysiological similarities with the H-reflex evoked by peripheral nerve stimulation (PNS). The purpose of this study was to further compare these two responses during and/or following different external interventions, known to activate Ia afferents. Fourteen volunteers took part in two e…	Journal of applied physiology (Bethesda, Md. : 1985)	J Appl Physiol (1985)	1522-1601	2026	Jan	140	1	Journal Article	eng	Sordet J ; Martin A ; Amiridis I ; Quenot JP ; Papaiordanidou M	Service de Réanimation Médicale, Hôpital de Dijon, Dijon, France. | Department of Physical Education and Sport Sciences at Serres, Aristotle University of Thessaloniki, Thessaloniki, Greece. | Inserm, CAPS UMR 1093, Université Bourgogne Europe, Dijon, France.	Humans ; Muscle, Skeletal/physiology ; Muscle, Skeletal/innervation ; Male ; Adult ; Female ; H-Reflex/physiology ; Spinal Cord Stimulation/methods ; Transcutaneous Electric Nerve Stimulation/methods ; Young Adult ; Peripheral Nerves/physiology ; Electric Stimulation/methods ; Spinal Cord/physiology ; Electromyography/methods ; Vibration ; Evoked Potentials, Motor/physiology	local vibration ; nerve stimulation ; neuromuscular electrical stimulation ; posterior root muscle reflex ; stretching	(Ministère de l'Education Nationale, de l'Enseignement Supérieur et de la Recherche (MENESR))
41347122	10.26502/josm.511500227	Multimodal Approaches for Pain Management and Improving Functional Outcomes Following Amputation.	In the United States, limb amputation affects around 2.3 million people, with projected numbers rising due to the higher levels of diabetes and peripheral vascular disease. Amputee patients not only encounter mobility loss but also residual limb pain, psychological stress, and disparities in access to healthcare. This article presents a critical review of the current literature on functional outc…	Journal of orthopaedics and sports medicine	J Orthop Sports Med	2688-5115	2025		7	3	Journal Article	eng	Parvizi D ; Kandikattu S ; Sahafi R ; Allahverdian A ; Han B ; Fraix MP ; Agrawal DK	Department of Translational Research, College of Osteopathic Medicine of the Pacific, Western University of Health Sciences, Pomona, California 91766, USA.		Amputation ; Heterotopic ossification ; Microprocessor-controlled prosthesis ; Mirror therapy ; Neuromodulation ; Phantom limb pain ; Prosthetics ; Regenerative peripheral nerve interface ; Rehabilitation ; Residual limb pain ; Spinal cord stimulation ; Targeted muscle reinnervation	R25 AI179582 (NIAID NIH HHS)
41344727	10.1136/rapm-2025-107422	Growing market for pain-related medical devices: what anesthesia and pain providers can learn from the Open Payments Database.		Regional anesthesia and pain medicine	Reg Anesth Pain Med	1532-8651	2025	Dec			Letter	eng	Klein JI ; Rambukwella MD ; Cazares KS ; Grogan T ; Saksa DA	Department of Anesthesiology and Perioperative Medicine, UCLA Health, Los Angeles, California, USA jiklein@mednet.ucla.edu. | Department of Anesthesiology, Hawai'i Pacific Health, Honolulu, Hawaii, USA. | Department of Anesthesiology, Cedars-Sinai Medical Center, Los Angeles, California, USA. | Department of Anesthesiology and Perioperative Medicine, UCLA Health, Los Angeles, California, USA.		Diagnostic Techniques and Procedures ; Economics ; Pain Management ; Pain, Postoperative ; Spinal Cord Stimulation
41344368	10.1055/a-2762-9483	Orthostatic Tremor.	Orthostatic tremor (OT) is a rare movement disorder characterized by high-frequency (13-18 Hz) tremor in the legs and trunk during standing and relieved by sitting or walking. While OT is frequently an isolated disorder, some patients may have comorbid neurological conditions, such as essential tremor and parkinsonism, the so-called OT Plus. The pathophysiology of OT is not well-understood, and a…	Seminars in neurology	Semin Neurol	1098-9021	2025	Dec			Journal Article	eng	Baizabal-Carvallo JF ; Jankovic J	Department of Sciences and Engineering, University of Guanajuato, León, Mexico. | Department of Neurology, Parkinson's Disease Center and Movement Disorders Clinic, Baylor College of Medicine, Houston, Texas, United States.
41342825	10.1016/j.neurom.2025.10.068	Long-Term, Time-Dependent Effects of Spinal Cord Stimulation for Refractory Angina Pectoris: A Prospective, Longitudinal Study.	There is ongoing debate about the efficacy of spinal cord stimulation (SCS) for refractory angina pectoris (RAP), but there are few long-term (>one year) studies of clinical, cardiac, and psychosocial efficacy. The objective of this study was to provide a comprehensive long-term longitudinal clinical and psychosocial analysis of SCS in patients with RAP. This was a prospective, longitudinal cohor…	Neuromodulation : journal of the International Neuromodulation Society	Neuromodulation	1525-1403	2026	Jan	29	1	Journal Article	eng	Hoppe S ; Rusicka T ; Klimowicz J ; Harat M	Medical Faculty of University of Science and Technology in Bydgoszcz, Bydgoszcz, Poland; Department of Neurosurgery, 10th Military Research Hospital in Bydgoszcz, Bydgoszcz, Poland. | Department of Cardiology, 10th Military Research Hospital in Bydgoszcz, Bydgoszcz, Poland. | Medical Faculty of University of Science and Technology in Bydgoszcz, Bydgoszcz, Poland; Department of Neurosurgery, 10th …	Humans ; Male ; Spinal Cord Stimulation/methods ; Spinal Cord Stimulation/trends ; Female ; Middle Aged ; Longitudinal Studies ; Angina Pectoris/therapy ; Angina Pectoris/psychology ; Prospective Studies ; Aged ; Time Factors ; Treatment Outcome ; Quality of Life ; Pain Measurement ; Cohort Studies	Angina ; cardiac ; cord ; depression ; stimulation
41341898	10.2147/JPR.S552361	Real-World Outcomes of Spinal Cord Stimulation: A Consecutive Institutional Experience with 505 Trials, Trial-to-Implant Ratio, Long-Term Efficacy, and Explantation Risk Factors.	This study aimed to evaluate the real-world outcomes of spinal cord stimulation (SCS) therapy in chronic pain management. Specifically, it investigated trial success rates, trial-to-permanent implant conversion, sustained post-implant efficacy, opioid use reduction, and risk factors for device explantation. In this single-center retrospective observational cohort study, 505 adult patients who und…	Journal of pain research	J Pain Res	1178-7090	2025		18		Journal Article	eng	Gheith R ; Wortmann M ; Najjar M ; Oliver C ; Whitlow B ; Raterman B ; Shackelford KR	Pain Management Department, Interventional Pain Institute, St. Louis, MO, USA.		chronic pain ; device outcomes ; explantation ; lead migration ; neuromodulation ; opioid reduction ; spinal cord stimulation ; trial-to-implant ratio
41337766		Impact of Glycemic Control on Surgical Site Infections in Neuromodulation Pain Procedures: A Retrospective Analysis.	Surgical site infections (SSIs) are common and preventable postoperative complications that contribute to increased morbidity, mortality, and health care costs. Diabetes mellitus (DM) is a known risk factor for SSIs across multiple surgical specialties, with poor perioperative glycemic control linked to higher infection rates. While neuromodulation procedures carry infection risks, optimal glycem…	Pain physician	Pain Physician	2150-1149	2025	Nov	28	6	Journal Article	eng	Mireles J ; Huh A ; Wang J ; Sun X ; Nalli S ; Javed S ; Huh BK	Department of Biostatistics, University of Texas MD Anderson Cancer Center, Houston, TX. | Department of Anesthesiology, Critical Care, and Pain Medicine, University of Texas MD Anderson Cancer Center, Houston, TX. | Tilman J. Fertitta Family College of Medicine at University of Houston, Houston, TX. | Department of Anesthesiology and Pain Management, University of Texas Southwestern Medical Cent…	Humans ; Retrospective Studies ; Surgical Wound Infection/epidemiology ; Surgical Wound Infection/etiology ; Male ; Female ; Glycemic Control ; Middle Aged ; Glycated Hemoglobin/metabolism ; Pain Management/methods ; Blood Glucose ; Aged ; Adult ; Insulin/therapeutic use ; Diabetes Mellitus, Type 2/complications ; Diabetes Mellitus, Type 1/complications	chronic pain ; dorsal root ganglion stimulation ; hemoglobin A1c ; hyperglycemia ; infection ; neuromodulation ; peripheral nerve stimulation ; spinal cord stimulation ; surgical site infection ; Diabetes
41337759		Advancements in MRI Conditionality of Spinal Cord Stimulation Systems: A Narrative Review of Recent SCS Systems and Their Associated Risks in MRI Operations.	Spinal cord stimulation (SCS) has become a vital therapy for managing intractable chronic pain, especially in patients unresponsive to conventional treatments. However, integrating SCS devices with magnetic resonance imaging (MRI) poses significant clinical challenges. The strong magnetic and radio frequency (RF) fields generated by MRI can interact with the implanted SCS devices, leading to pote…	Pain physician	Pain Physician	2150-1149	2025	Nov	28	6	Journal Article ; Review	eng	Birthi P ; Pattabiraman M ; Kalaivanan H ; Rajkumar A ; Nagar VR ; Dua A ; Prajapati MS ; Agarwal A ; Chandra S	Augusta University, Medical College of Georgia, GA. | St. Croix Regional Medical Center, St Croix Falls, WI. | TriCity Research Center, Grand Island, NE; University of Nebraska Kearney, Kearney, NE. | Creighton University, Omaha, NE. | TriCity Research Center, Grand Island, NE. | TriCity Research Center, Grand Island, NE; Grand Island Pain Relief Center, Grand Island, NE. | Bryan Health, Grand Is…	Humans ; Spinal Cord Stimulation/instrumentation ; Spinal Cord Stimulation/methods ; Spinal Cord Stimulation/adverse effects ; Magnetic Resonance Imaging/adverse effects ; Magnetic Resonance Imaging/methods ; Chronic Pain/therapy	Magnetic Resonance Imagine ; neuromodulation ; pain ; Spinal cord stimulator
41337336	10.1109/EMBC58623.2025.11254685	Fidelity of dorsal column axon activity in response to clinical spinal cord stimulation paradigms.	Many novel spinal cord stimulation (SCS) paradigms have been developed during the last decade. However, understanding of underlying neurophysiological mechanisms is well behind clinical application. Therefore, this study aims to investigate differences between two clinically applied low-frequency SCS paradigms applied at 40Hz and 90Hz. A SCS paddle lead was implanted under the T1 vertebra of seve…	Annual International Conference of the IEEE Engineering in Medicine and Biology Society. IEEE Engineering in Medicine and Biology Society. Annual International Conference	Annu Int Conf IEEE Eng Med Biol Soc	2694-0604	2025	Jul	2025		Journal Article	eng	Meijs S ; Bryson M ; Grill WM		Animals ; Spinal Cord Stimulation/methods ; Rats ; Axons/physiology ; Action Potentials/physiology ; Spinal Cord/physiology ; Rats, Sprague-Dawley ; Male
41337182	10.1109/EMBC58623.2025.11253794	A Cost-Benefits Analysis of Different Transducer Components for Simultaneous Trans-Spinal Magnetic and Low-Intensity Focal Ultrasound Stimulation.	Chronic neuropathic back and leg pain are among the leading indications for spinal cord stimulation (SCS) in the U.S. Although this approach has proven effective, it is highly invasive and sometimes associated with surgical risks and possible complications. A novel multimodal device was developed to expand the therapeutic options and provide a safer treatment alternative, combining the deep and f…	Annual International Conference of the IEEE Engineering in Medicine and Biology Society. IEEE Engineering in Medicine and Biology Society. Annual International Conference	Annu Int Conf IEEE Eng Med Biol Soc	2694-0604	2025	Jul	2025		Journal Article	eng	Bonmassar G ; Marturano F ; Pilitsis J		Transducers/economics ; Cost-Benefit Analysis ; Animals ; Rats ; Finite Element Analysis ; Spinal Cord ; Spinal Cord Stimulation/instrumentation ; Spinal Cord Stimulation/economics ; Ultrasonic Therapy/instrumentation ; Ultrasonic Therapy/economics ; Equipment Design
41336249	10.1109/EMBC58623.2025.11253317	DGPC-Net: Dual Branch Gaussian Process Constrained Network for Spinal Cord Stimulation Effect Prediction.	This paper presents DGPC-Net, a novel dual-branch Gaussian Process Constrained Network designed to predict muscle activation intensity resulting from spinal cord stimulation (SCS) across various electrode configurations and stimulation amplitudes. To evaluate the performance of the model, real world MRI scan, finite element simulation and NEURON simulation were used, creating a personalized virtu…	Annual International Conference of the IEEE Engineering in Medicine and Biology Society. IEEE Engineering in Medicine and Biology Society. Annual International Conference	Annu Int Conf IEEE Eng Med Biol Soc	2694-0604	2025	Jul	2025		Journal Article	eng	Liu J ; Zhang W ; Guo Y ; Yuan Y ; Wu Y ; Dai C ; Jiang X ; Jia F		Humans ; Spinal Cord Stimulation/methods ; Normal Distribution ; Spinal Cord/physiology ; Magnetic Resonance Imaging ; Computer Simulation ; Finite Element Analysis ; Algorithms
41336133	10.1109/EMBC58623.2025.11253087	PID Controlled Epidural Electrical Stimulation for Managing Orthostatic Hypotension in Individuals with Spinal Cord Injury.	Hemodynamic instabilities, such as orthostatic hypotension, are under-appreciated consequences of high-level spinal cord injuries (SCI), increasing cardiovascular disease risk and reducing quality of life. We previously demonstrated that epidural electrical stimulation (EES) has shown efficacy in managing hypotensive complications by eliciting pressor responses through targeted thoracic spinal co…	Annual International Conference of the IEEE Engineering in Medicine and Biology Society. IEEE Engineering in Medicine and Biology Society. Annual International Conference	Annu Int Conf IEEE Eng Med Biol Soc	2694-0604	2025	Jul	2025		Journal Article	eng	Gandhi AP ; Hankov N ; Intering N ; D'Ercole M ; Nes IV ; Squair JW ; Asboth L ; Demesmaeker R ; Bloch J ; Courtine G		Humans ; Spinal Cord Injuries/complications ; Spinal Cord Injuries/physiopathology ; Hypotension, Orthostatic/therapy ; Hypotension, Orthostatic/physiopathology ; Hypotension, Orthostatic/etiology ; Male ; Epidural Space ; Female ; Electric Stimulation Therapy/methods ; Middle Aged ; Adult ; Spinal Cord Stimulation ; Blood Pressure
41336112	10.1109/EMBC58623.2025.11253067	Exploring Tonic and Burst Stimulation in Neural Fibers: A Computational Modeling Approach.	Spinal cord stimulation (SCS) is an effective therapy for chronic pain, yet conventional approaches often cause paresthesia due to synchronized activation of neural fibers. This study computationally investigates the mechanisms underlying paresthesia reduction by evaluating activation thresholds and short-term fidelity across conventional, FAST, and burst waveforms. Using a modified McIntyre-Rich…	Annual International Conference of the IEEE Engineering in Medicine and Biology Society. IEEE Engineering in Medicine and Biology Society. Annual International Conference	Annu Int Conf IEEE Eng Med Biol Soc	2694-0604	2025	Jul	2025		Journal Article	eng	Atchuthan NA ; Grill WM ; Meijs S		Humans ; Models, Neurological ; Computer Simulation ; Action Potentials/physiology ; Nerve Fibers/physiology ; Spinal Cord Stimulation/methods ; Axons/physiology
41335088	10.1016/j.neurom.2025.10.067	Spinal-Cord Stimulation for Intractable, Visceral Pain Associated With Endometriosis: Positive Results of a Feasibility Study.	Endometriosis, an estrogen-dependent chronic inflammatory disease, can cause visceral pain. Owing to its chronic nature, treatment can be challenging and insufficient in reducing all symptoms despite adequate management. Spinal-cord stimulation (SCS), a well-established treatment, could be used in treating intractable, endometriosis-related visceral pain and thereby improve quality of life (QoL).…	Neuromodulation : journal of the International Neuromodulation Society	Neuromodulation	1525-1403	2025	Dec			Journal Article	eng	van Haaps AP ; Kallewaard JW ; Bieze M ; Erwteman M ; Nap A ; Hollmann MW ; Schreurs AMF ; Mijatovic V	Department of Reproductive Medicine, Amsterdam University Medical Centers, Amsterdam, The Netherlands; Amsterdam Reproduction and Development, Amsterdam University Medical Centers, Amsterdam, The Netherlands. Electronic address: a.vanhaaps@amsterdamumc.nl. | Department of Anesthesiology, Amsterdam University Medical Centers, Amsterdam, The Netherlands; Department of Anesthesiology, Rijnstate Ziek…		Endometriosis ; pain symptoms ; quality of life ; spinal-cord stimulation
41330601	10.1136/rapm-2025-107051	Clinical utility of ECAP dosing in a real-world population delivered via EVOKE therapy: the ECAP study.	The efficacy of EVOKE therapy, a closed-loop spinal cord stimulation (SCS) system, has been demonstrated in a double-blinded randomized controlled trial (RCT). RCT evidence, however, may not be generalizable to clinical practice, while limitations of real-world evidence may affect its validity. The aim of this study was to evaluate the effectiveness of EVOKE therapy in routine clinical practice e…	Regional anesthesia and pain medicine	Reg Anesth Pain Med	1532-8651	2025	Dec			Journal Article	eng	Pope JE ; Smith GL ; Goree JA ; Mekhail NA ; Levy RM ; Deer TR ; Vu CM ; Shah J ; Costandi SJ ; Rosen SM ; Bromberg TA ; Patel A ; Sayed D ; Lam CM ; Latif U ; Lad SP ; Jameson JB ; Calodney AK ; Falowski SM ; Smith J ; Hayek SM ; Guirguis M ; Boeding RB ; Hagedorn JM ; Sprintz M ; Antony A ; Patterson D ; Heros RD ; Laufer A ; Pilitsis JG ; Miller N ; Rosenfeld D ; Tate JL ; Raslan AM ; Kallewaa…	International Neuromodulation Society, San Francisco, California, USA. | The Orthopaedic Institute, Gainesville, FL, Florida, USA. | Center for Pain Medicine, Erasmus University Medical Center, Rotterdam, Netherlands. | Saluda Medical Pty Ltd, Macquarie Park, New South Wales, Australia rui.duarte@liverpool.ac.uk. | Interventional Pain Management Department, Ochsner Health System, New Orleans, Lou…		CHRONIC PAIN ; Pain Management ; Spinal Cord Stimulation
41324977	10.1152/jn.00463.2025	Characteristics of posterior root reflexes evoked by transcutaneous spinal stimulation with various pulse durations.	Posterior root reflexes elicited by transcutaneous spinal stimulation (TSS) are useful for assessing spinal excitability and guiding neuromodulation interventions. Although various stimulation parameters have been extensively studied, the effect of pulse duration on reflex characteristics has not been thoroughly examined. This study systematically characterized posterior root reflexes across eigh…	Journal of neurophysiology	J Neurophysiol	1522-1598	2026	Jan	135	1	Journal Article	eng	Gordineer EA ; Stokic DS ; Krenn MJ	Department of Neurosurgery, University of Mississippi Medical Center, Jackson, Mississippi, United States. | Program in Neuroscience, School of Graduate Studies in the Health Sciences, University of Mississippi Medical Center, Jackson, Mississippi, United States. | Center for Neuroscience and Neurological Recovery, Methodist Rehabilitation Center, Jackson, Mississippi, United States.	Humans ; Male ; Adult ; Female ; Reflex/physiology ; Transcutaneous Electric Nerve Stimulation/methods ; Spinal Nerve Roots/physiology ; Muscle, Skeletal/physiology ; Young Adult ; Spinal Cord Stimulation/methods ; Electromyography	chronaxie ; rheobase ; spinal reflex ; strength-duration curve ; transcutaneous spinal cord stimulation	U54 GM115428 (NIGMS NIH HHS) ; U54GM115428 (HHS | NIH | National Institute of General Medical Sciences (NIGMS)) ; WFLUS-07/19: 199 (Wings for Life (WFL))
41322118	10.3389/fpain.2025.1661520	A forgotten frontier: spinal cord stimulation for iatrogenic and traumatic peripheral neuropathic pain.	Peripheral neuropathy (PN) may cause severe, treatment-resistant pain, especially in traumatic and/or iatrogenic cases. In those with insufficient responses to conventional strategies, spinal cord stimulation (SCS) may be a useful treatment option. However, limited research has been performed on SCS for this indication. This study aims to assess the efficacy, satisfaction and safety of SCS in pat…	Frontiers in pain research (Lausanne, Switzerland)	Front Pain Res (Lausanne)	2673-561X	2025		6		Journal Article	eng	Kollenburg L ; Arnts H ; Arnts I ; van Dongen R ; Moser H ; van Haren F ; van Ooijen M ; Yong RJ ; Robinson CL ; Kurt E	Department of Anesthesiology, Perioperative, and Pain Medicine, Harvard Medical School, Brigham and Women's Hospital, Boston, MA, United States. | Department of Anesthesiology, Pain and Palliative Medicine, Radboud University Medical Center, Radboud University, Nijmegen, Netherlands. | Department of Neurosurgery, Radboud University Medical Center, Radboud University, Nijmegen, Netherlands. | Divi…		chronic pain ; neuropathic pain ; peripheral nerve injury ; peripheral neuropathy ; spinal cord stimulation
41314602	10.1016/j.wneu.2025.124666	Paddle Lead Spinal Cord Stimulation for Chronic Pain in Octogenarians: A Case Series.	Spinal cord stimulation (SCS) is a surgical technique for chronic pain involving the placement of percutaneous, or paddle leads into the spinal epidural for pain treatment. Paddle lead SCS is a more invasive procedure due to the requirement of bone removal (laminotomy/laminectomy) and may therefore be less commonly offered to older patients. A retrospective review was conducted of a database of a…	World neurosurgery	World Neurosurg	1878-8769	2026	Jan	205		Journal Article	eng	Jaffee S ; White G ; Kite T ; Perry M ; Li J ; Tomycz ND	Department of Neurosurgery, Neuroscience Institute, Allegheny Health Network, Pittsburgh, Pennsylvania, USA. | Department of Neurosurgery, Neuroscience Institute, Allegheny Health Network, Pittsburgh, Pennsylvania, USA. Electronic address: Griffin.White@ahn.org. | Research Institute, Allegheny Health Network, Pittsburgh, Pennsylvania, USA.	Humans ; Spinal Cord Stimulation/methods ; Spinal Cord Stimulation/instrumentation ; Chronic Pain/therapy ; Aged, 80 and over ; Male ; Female ; Retrospective Studies ; Electrodes, Implanted ; Treatment Outcome ; Postoperative Pain ; Pain Management/methods	Chronic pain ; Neuromodulation ; Pain ; SCS ; Stimulation
41313285	10.1016/j.neurom.2025.10.001	Systematic Review and Meta-Analysis of Spinal Cord Stimulation for Chronic Nonsurgical Refractory Back Pain With or Without Leg Pain (Persistent Spinal Pain Syndrome Type 1).	The aim of this systematic review and meta-analysis was to evaluate the safety and effectiveness of spinal cord stimulation (SCS) on pain intensity, physical function, and health-related quality of life (HRQoL) for people experiencing persistent spinal pain syndrome type 1 (PSPS-T1), also known as nonsurgical refractory back pain with or without leg pain, and to assess the durability of SCS treat…	Neuromodulation : journal of the International Neuromodulation Society	Neuromodulation	1525-1403	2025	Nov			Journal Article ; Review	eng	Kallewaard JW ; Nevitt S ; Maden M ; Thomson S ; Deer TR ; Hunter CW ; Kapural L ; Li S ; Huygen FJ ; Gilligan C ; Eldabe S ; Billet B ; Vallejo R ; Cedeño DL ; Moens M ; Goudman L ; Duarte RV	Capri Medical Limited, Dublin, Ireland. | Department of Pain Medicine, The James Cook University Hospital, Middlesbrough, UK. | Pain Clinic, AZ Delta, Roeselare, Belgium; STIMULUS research group, Vrije Universiteit Brussel, Brussels, Belgium. | STIMULUS research group, Vrije Universiteit Brussel, Brussels, Belgium; Department of Neurosurgery, Universitair Ziekenhuis Brussel, Brussels, Belgium; Re…		Chronic back pain without prior surgery ; low back pain ; neuromodulation
41313283	10.1016/j.neurom.2025.10.057	Management of Pregnancy in Patients With an Implanted Spinal Cord Stimulator: A European Expert Survey.	Spinal cord stimulation (SCS) is a surgical treatment for severe chronic neuropathic pain and is a common procedure in women of child-bearing age. Theoretical concerns about the safety of active SCS treatment during pregnancy have led to a widespread practice of recommending deactivation of SCS in pregnant women. The presence of an SCS device also has implications for anesthetic management during…	Neuromodulation : journal of the International Neuromodulation Society	Neuromodulation	1525-1403	2026	Jan	29	1	Journal Article ; Multicenter Study	eng	Meier K	Department of Anesthesiology, Aarhus University Hospital, Aarhus, Denmark; Department of Neurosurgery, Aarhus University Hospital, Aarhus, Denmark. Electronic address: kaamei@rm.dk.	Humans ; Female ; Pregnancy ; Spinal Cord Stimulation/methods ; Surveys and Questionnaires ; Europe/epidemiology ; Neuralgia/therapy ; Pregnancy Complications/therapy ; Adult ; Disease Management ; Implantable Neurostimulators	Obstetric anesthesia ; SCS ; pregnancy ; safety ; spinal cord stimulation
41309477	10.1136/bmjopen-2025-101647	Evaluating pain and neurological function with high frequency 10 kHz spinal cord stimulation in the treatment of painful diabetic neuropathy: design of a multicentre, randomised controlled trial (PDN-Sensory).	Current pharmacological treatment options for painful diabetic neuropathy (PDN) often fail to provide adequate pain relief. However, in the recent SENZA-PDN study, high-frequency 10 kHz spinal cord stimulation (SCS) demonstrated significant long-term improvements in lower limb pain and health-related quality of life (HRQoL) in a PDN population. Furthermore, more than half of 10 kHz SCS recipients…	BMJ open	BMJ Open	2044-6055	2025	Nov	15	11	Journal Article ; Clinical Trial Protocol	eng	Pop-Busui R ; Petersen EA ; Levy BL ; Tesfaye S ; Armstrong DG ; Grunberger G ; Boulton AJ ; Bharara M ; Edgar D ; Azalde RP ; Caraway D	NYU Grossman School of Medicine, New York, New York, USA. | Commexus Ltd, Dunblane, UK. | University of Arkansas for Medical Sciences, Little Rock, Arkansas, USA eapetersen@uams.edu. | Oregon Health and Science University, Portland, Oregon, USA. | Nevro Corp, Redwood City, California, USA. | Grunberger Diabetes Institute, Bloomfield Hills, Michigan, USA. | Department of Surgery, University of Sou…	Humans ; Diabetic Neuropathies/therapy ; Diabetic Neuropathies/physiopathology ; Spinal Cord Stimulation/methods ; Quality of Life ; Pain Measurement ; Prospective Studies ; Randomized Controlled Trials as Topic ; Pain Management/methods ; Multicenter Studies as Topic ; Male ; Female ; Middle Aged ; Treatment Outcome ; Adult	Chronic Pain ; Clinical Protocols ; Diabetic neuropathy ; PAIN MANAGEMENT
41307526	10.1016/j.neurom.2025.10.062	Cost-effectiveness of Traditional and Multimodal Spinal Cord Stimulation Systems Compared With Conventional Medical Management: A Swedish Analysis.	This study evaluates the cost-effectiveness of rechargeable (RC) and nonrechargeable, primary cell (PC) traditional and multimodal spinal cord stimulation (SCS) systems in combination with conventional medical management (CMM) compared with CMM alone in patients with persistent spinal pain syndrome type 2 (PSPS-2) with low back/leg pain that remains despite surgery. A state-transition Markov mode…	Neuromodulation : journal of the International Neuromodulation Society	Neuromodulation	1525-1403	2025	Nov			Journal Article	eng	Gustafsson A ; Andersson E ; Fridhammar A ; Gatzinsky K	Department of Neurosurgery, Sahlgrenska University Hospital, Gothenburg, Sweden; Department of Clinical Neuroscience and Physiology, Sahlgrenska Academy, University of Gothenburg, Gothenburg, Sweden. | The Swedish Institute for Health Economics, Lund, Sweden. | The Swedish Institute for Health Economics, Lund, Sweden. Electronic address: anna.gustafsson@ihe.se.		Chronic pain ; QALY ; cost-effectiveness ; spinal cord stimulation ; spine surgery
41303049	10.3390/jcm14228013	Device-Based Therapies for Refractory Angina.	A substantial proportion of patients with ischemic heart disease continue to experience recurrent or persistent angina despite optimized medical therapy and prior revascularization, highlighting the need for novel and effective treatment strategies. Device-based therapies have emerged as promising options to address this unmet clinical need. Among these, the Coronary Sinus Reducer™ (CSR) has gain…	Journal of clinical medicine	J Clin Med	2077-0383	2025	Nov	14	22	Journal Article ; Review	eng	Caffè A ; Montone RA	Department of Cardiovascular Medicine, Fondazione Policlinico Universitario A. Gemelli IRCCS, 00168 Rome, Italy. | Department of Cardiovascular and Pulmonary Sciences, Catholic University of the Sacred Heart, 00168 Rome, Italy.		Coronary Sinus Reducer ; chronic coronary syndromes ; device-based therapy ; enhanced external counter-pulsation ; extracorporeal shockwave myocardial revascularization ; ischemia with non-obstructive coronary arteries (INOCA) ; myocardial perfusion imaging ; refractory angina ; spinal cord stimulation ; stable angina
41293079	10.2147/JPR.S546617	Chronic Post-Surgical Pain After Hip and Knee Arthroplasty: An Update on Mechanisms, Risk Factors, and Interventional Treatment Modalities.	In the United States, hip and knee arthroplasties are amongst the most frequently performed elective surgeries. While generally effective, a subset of patients develop chronic post-surgical pain (CPSP) in the affected joint. The management of CPSP is an incredibly important area of ongoing research, as the prevalence of individuals with arthroplasties continues to climb. Currently, there is a lac…	Journal of pain research	J Pain Res	1178-7090	2025		18		Journal Article ; Review	eng	Banks DW ; Park H ; Oehlermarx W ; Suarez M ; Broachwala M ; D'Souza RS ; Reddy R	Department of Physical Medicine and Rehabilitation, New York University, New York, NY, USA. | Department of Physical Medicine and Rehabilitation, Johns Hopkins Medicine, Baltimore, MD, USA. | Department of Anesthesiology and Perioperative Medicine, Mayo Clinic, Rochester, MN, USA. | Department of Anesthesiology and Pain Medicine, University of California San Diego, San Diego, CA, USA.		arthroplasty ; chronic pain ; neuromodulator ; radiofrequency ablation ; spinal cord stimulation ; total joint replacement
41290222	10.1093/brain/awaf230	Non-invasive closed-loop spinal stimulation restores leg stepping control in humans with paraplegia.	Gait disturbance in individuals with spinal cord injury (SCI) at levels rostral to the lumbar locomotor centre results from disconnection between the supraspinal system and the spinal locomotor centre. Here, we present a non-invasive volition-controlled spinal stimulation paradigm that empowers paraplegic individuals to regain stepping control in their impaired legs. Using hand muscle-controlled …	Brain : a journal of neurology	Brain	1460-2156	2026	Jan	149	1	Journal Article	eng	Tazoe T ; Sasada S ; Murayama T ; Nakao Y ; Kato K ; Kadowaki S ; Yoshida S ; Tsuji H ; Ozaki A ; Komiyama T ; Ugawa Y ; Nishimura Y	Department of Rehabilitation Treatment, Chiba Rehabilitation Center, Chiba 266-0005, Japan. | School of Rehabilitation Sciences, Health Sciences University of Hokkaido, Tobetsu 061-0293, Japan. | Faculty of Education, Chiba University, Chiba 263-8522, Japan. | Department of Human Neurophysiology, School of Medicine, Fukushima Medical University, Fukushima 960-1295, Japan. | Department of Food and…	Humans ; Paraplegia/physiopathology ; Paraplegia/rehabilitation ; Paraplegia/etiology ; Paraplegia/therapy ; Male ; Female ; Adult ; Spinal Cord Injuries/complications ; Spinal Cord Injuries/physiopathology ; Middle Aged ; Electromyography ; Leg/physiopathology ; Spinal Cord Stimulation/methods ; Muscle, Skeletal/physiopathology ; Gait/physiology	closed-loop interface ; magnetic spinal stimulation ; plasticity ; spinal cord injury	(Precursory Research for Embryonic Science and Technology) ; (Japan Science and Technology Agency) ; 18H03141 (Japan Society for the Promotion of Science) ; 23K27989 (Japan Society for the Promotion of Science) ; 24700579 (Japan Society for the Promotion of Science) ; 22390181 (Japan Society for the Promotion of Science) ; 25293206 (Japan Society for the Promotion of Science) ; 15H05881 (Japan So…
41282831	10.1101/2025.10.29.25338778	Spinal Cord Stimulation Improves Feedback Control of Reaching Post-Stroke.	Cervical spinal cord stimulation (SCS) improves arm function in people with chronic post-stroke hemiparesis, yet its mechanism remains unclear. The leading hypothesis is that SCS enhances motor drive to agonist muscles. To test this, we developed a proportional-derivative (PD) control model of agonist-antagonist interactions and estimated feedback control gains in 12 healthy and 5 stroke particip…	medRxiv : the preprint server for health sciences	medRxiv		2025	Nov			Journal Article ; Preprint	eng	Refy O ; Borda L ; Hsu J ; Carranza E ; Verma N ; de Freitas R ; Sorensen E ; Boos A ; Powell M ; Fisher L ; Gerszten P ; Pirodini E ; Krakauer JW ; Wittenberg GF ; Geyer H ; Capogrosso M ; Weber DJ	Department of Neurology, Johns Hopkins University, Baltimore, USA. | Department of Physical and Rehabilitation Medicine, University of Pittsburgh, Pittsburgh, USA. | Rehabilitation and Neural Engineering Labs (RNEL), University of Pittsburgh, Pittsburgh, USA. | NeuroMechatronics Lab, Carnegie Mellon University, Pittsburgh, PA, USA. | Department of Neuroscience, Johns Hopkins University, Baltimore…			UG3 NS123135 (NINDS NIH HHS)
41273339	10.1113/EP093385	Postural control in humans: a study using transcutaneous spinal cord stimulation.	The aim of the study was to investigate the spinal mechanisms involved in regulating postural balance in humans. Participants stood in a normal stance, with their spinal postural networks either non-invasively activated or not stimulated by electrical stimulation. Postural sway, muscle activity, joint kinematics and respiratory movements were monitored. Half of the participants depended on extern…	Experimental physiology	Exp Physiol	1469-445X	2026	Apr	111	4	Journal Article	eng	Shamantseva N ; Sakun I ; Klishkovskaia T ; Aksenov A ; Lyakhovetskii V ; Moshonkina T	Laboratory of motion capture and simulation systems, Saint Petersburg Electrotechnical University 'LETI', Saint Petersburg, Russia. | Department of leather products design, Saint Petersburg State University of Industrial Technologies and Design, Saint Petersburg, Russia. | Laboratory of movement physiology, Pavlov Institute of Physiology Russian Academy of Sciences, St. Petersburg, Russia.	Humans ; Postural Balance/physiology ; Male ; Female ; Adult ; Spinal Cord/physiology ; Muscle, Skeletal/physiology ; Young Adult ; Spinal Cord Stimulation/methods ; Biomechanical Phenomena/physiology ; Posture/physiology ; Transcutaneous Electric Nerve Stimulation/methods ; Movement/physiology	body kinematics ; cognitive style ; electrical stimulation ; external breathing ; muscle coactivation ; postural control ; spinal cord	1021062411782-5-3.1.8 (the State funding of the Pavlov Institute of Physiology, Russian Academy of Sciences)
41272077	10.1038/s41598-025-25330-8	Spinal cord neuromodulation for blood pressure control using low-intensity focused ultrasound.	Focused ultrasound (FUS) is an innovative technology that delivers angled acoustic energy to a small target region. Previous FUS technology has demonstrated efficacy in applications such as tumor destruction, nerve modulation, and drug delivery in the brain. We investigated the effects of low-intensity FUS (LIFU) stimulation on the spinal cord and its ability to regulate mean arterial pressure (M…	Scientific reports	Sci Rep	2045-2322	2025	Nov	15	1	Journal Article	eng	Lopez AF ; Routkevitch D ; Kramer PJ ; Babu NA ; Jillala R ; Tandri A ; Soulé Z ; Baca EC ; Davidar AD ; Vattipally VN ; Perkins PL ; Krishnan S ; Bohluli RS ; Eberhart CG ; Tyler BM ; Theodore N ; Thakor NV ; Manbachi A	Department of Anesthesiology and Critical Care, Johns Hopkins University, Baltimore, MD, USA. amir.manbachi@jhu.edu. | Department of Electrical and Computer Engineering, Johns Hopkins University, Baltimore, MD, USA. | Department of Pediatrics, Johns Hopkins University, Baltimore, MD, USA. | Department of Biomedical Engineering, Johns Hopkins University, Baltimore, MD, USA. | Department of Biomedi…	Animals ; Spinal Cord/physiology ; Spinal Cord/radiation effects ; Rats ; Blood Pressure/physiology ; Male ; Rats, Sprague-Dawley ; Spinal Cord Stimulation/methods ; Hypertension/therapy	Blood pressure ; Focused ultrasound ; Mean arterial pressure ; Neuromodulation ; Spinal cord ; Stimulation	R01 HL071568 (NHLBI NIH HHS) ; T32 GM136577 (NIGMS NIH HHS) ; F30 HL168823 (NHLBI NIH HHS) ; KL2 TR003099 (NCATS NIH HHS) ; R01 HL139158 (NHLBI NIH HHS)
41271586	10.1021/acsabm.5c01442	High-Performance Magnetically Actuated MXene-Based Microelectrodes for Epineural Interfacing.	Spinal cord interfaces hold promise in restoring motor function following spinal cord injury (SCI), yet current designs face trade-offs between the degree of invasiveness and interfacial impedance. Here, we present a magnetically actuated robotic spinal cord probe (RSCP) composed of a composite material combining MXene (Ti<sub>3</sub>C<sub>2</sub>T<sub><i>x</i></sub>) with Poly(2,3-dihydrothieno-…	ACS applied bio materials	ACS Appl Bio Mater	2576-6422	2025	Dec	8	12	Journal Article	eng	Davis B ; Chen Z ; Zhang A ; Putcha A ; Xing S ; Doan H ; Gupta N ; Dang Q ; Giulumian G ; Song J ; Bai W	Department of Pharmacology, University of North Carolina at Chapel Hill, Chapel Hill, North Carolina 27599, United States. | Department of Biology, University of North Carolina at Chapel Hill, Chapel Hill, North Carolina 27599, United States. | Harvard-MIT Program in Health Sciences & Technology, Institute for Medical Engineering and Science, Massachusetts Institute of Technology, 77 Massachusett…	Animals ; Biocompatible Materials/chemistry ; Biocompatible Materials/chemical synthesis ; Materials Testing ; Microelectrodes ; Mice ; Particle Size ; Spinal Cord Injuries/therapy ; Nitrites ; Transition Elements	MXenes ; magnetic actuation ; neural interfacing ; soft magnetic robotics ; spinal cord stimulation
41268129	10.46292/sci24-00092	Participant Perspectives on an Invasive Spinal Neuromodulation Study for Functional Sensorimotor and Autonomic Restoration in Chronic Thoracic Spinal Cord Injury: A Qualitative Case Series.	Emerging neuromodulation approaches, including epidural electrical stimulation (EES), offer hope for restoration of function following chronic spinal cord injury (SCI). However, integrating neuromodulation therapies into clinical procedures is challenging due to the unique needs of the SCI population. The purpose of this study was to understand the experiences of participants during a first-in-hu…	Topics in spinal cord injury rehabilitation	Top Spinal Cord Inj Rehabil	1945-5763	2025		31	4	Journal Article ; Case Reports	eng	Calvert JS ; Fridley JS ; Solinsky R ; Shaaya E ; Parker SR ; Borton DA ; Resnik LJ	Department of Neurosurgery, Warren Alpert Medical School of Brown University, Providence, Rhode Island. | Spaulding Rehabilitation Hospital, Boston, Massachusetts. | Research Department, Providence VA Medical Center, Providence, Rhode Island. | Department of Physical Medicine and Rehabilitation, Harvard Medical School, Boston, Massachusetts. | Department of Physical Medicine and Rehabilitation, M…	Humans ; Spinal Cord Injuries/rehabilitation ; Spinal Cord Injuries/therapy ; Spinal Cord Injuries/physiopathology ; Male ; Adult ; Middle Aged ; Female ; Electric Stimulation Therapy/methods ; Thoracic Vertebrae ; Recovery of Function/physiology ; Qualitative Research ; Chronic Disease ; Spinal Cord Stimulation/methods	epidural electrical stimulation ; neurorehabilitation ; qualitative analysis ; sensorimotor restoration ; spinal cord injury	I01 RX002835 (RRD VA) ; T32 NS100663 (NINDS NIH HHS)
41265396	10.1016/j.neuron.2025.10.013	A circuit level investigation into the neuromodulatory effect of spinal cord stimulation for motor recovery.	Spinal cord stimulation (SCS), an established treatment for chronic pain, may also restore motor function after spinal cord injury or stroke. In this issue of Neuron, Balaguer et al.<sup>1</sup> dissect the circuit mechanism of SCS-enabled neuromodulation for motor recovery.	Neuron	Neuron	1097-4199	2025	Nov	113	22	Journal Article	eng	Rubin DB	Center for Neurotechnology and Neurorecovery, Department of Neurology, Massachusetts General Hospital, Harvard Medical School, Boston, MA, USA. Electronic address: drubin4@mgh.harvard.edu.	Spinal Cord Stimulation/methods ; Recovery of Function/physiology ; Spinal Cord Injuries/therapy ; Spinal Cord Injuries/physiopathology ; Animals ; Humans ; Spinal Cord/physiology
41256179	10.1101/2025.09.23.25336157	Spinal cord stimulation modulates post-synaptic inhibition improving neuromotor control of arm movement in people with chronic hemiparesis post-stroke.	Epidural spinal cord stimulation has been shown to be a promising neurotechnology to improve upper limb function in people affected by stroke. It is well established that SCS targeting the dorsal root entry zone increases excitatory drive to α-motoneurons via the monosynaptic reflex pathway. However, the effects of SCS on inhibitory neural pathways remain unexplored. We hypothesized that SCS impr…	medRxiv : the preprint server for health sciences	medRxiv		2025	Sep			Journal Article ; Preprint	eng	Borda L ; Verma N ; Sorensen E ; Carranza E ; de Freitas R ; Ensel S ; Boos A ; Gerszten PC ; Fields DP ; Wittenberg GF ; Fisher LE ; Pirodini E ; Capogrosso M ; Weber DJ	NeuroMechatronics Lab, Carnegie Mellon University, Pittsburgh, PA, USA. | Rehabilitation and Neural Engineering Labs, University of Pittsburgh, Pittsburgh, PA, USA. | Clinical and Translational Science Institute (CTSI), University of Pittsburgh, Pittsburgh, PA, USA. | TECH-GRECC & HERL, Veterans Affairs Pittsburgh Healthcare System, Pittsburgh, PA, USA. | The Neuroscience Institute, Carnegie Mell…			UG3 NS123135 (NINDS NIH HHS)
41252753	10.1088/1741-2552/ae20c2	OpenXstim: an open-source programmable electrical stimulator for transcutaneous spinal cord stimulation therapy.	<i>Objective.</i>Transcutaneous spinal cord stimulation, a non-invasive spinal cord neuromodulation method holds tremendous promise and hope to restore functions in individuals with paralysis resulting from spinal cord injury (SCI), cerebral palsy, stroke and other neurological conditions. Yet, there are relatively few options for such stimulation devices compared to conventional stimulators comm…	Journal of neural engineering	J Neural Eng	1741-2552	2025	Nov	22	6	Journal Article	eng	Alam M ; Nazari V ; Rahman MA ; Arumugam V ; Narayanan N ; Taoheed F ; Islam MS ; Thirunavukkarasu P ; Hossain MS ; McEwan A	Madras Medical College, Government Institute of Rehabilitation Medicine, Chennai, India. | Braintree Speciality Clinic, Chennai, India. | Bangladesh Health Professions Institute, Savar, Bangladesh. | School of Human Movement and Nutrition Sciences, University of Queensland, Brisbane, Queensland, Australia. | School of Biomedical Engineering, University of Sydney, Sydney, New South Wales, Australi…	Humans ; Spinal Cord Stimulation/instrumentation ; Spinal Cord Stimulation/methods ; Transcutaneous Electric Nerve Stimulation/instrumentation ; Transcutaneous Electric Nerve Stimulation/methods ; Spinal Cord Injuries/therapy ; Equipment Design ; Male ; Female ; Adult	neurological injury ; neuromodulation ; non-invasive electrical stimulation ; rehabilitation ; transcutaneous spinal cord stimulation (tSCS)
41248054	10.3791/68574	Noninvasive Temporal Interference Electrical Stimulation for Spinal Cord Rehabilitation.	Spinal cord injury (SCI) can lead to permanent loss of motor, sensory, and autonomic functions, presenting a significant clinical challenge for rehabilitation. In addition to conventional rehabilitation approaches, epidural spinal cord stimulation (eSCI) is often used to enhance recovery. However, the invasive nature of eSCI limits patient acceptance and widespread application. Compared to tradit…	Journal of visualized experiments : JoVE	J Vis Exp	1940-087X	2025	Oct		224	Journal Article ; Video-Audio Media ; Research Support, Non-U.S. Gov't	eng	Xie X ; Mou H ; Chen W ; Zhang S ; Xu Y ; Cheng R ; Wang M	Key Laboratory of Biomedical Engineering of Ministry of Education, Qiushi Academy for Advanced Studies, Zhejiang University; Department of Biomedical Engineering, Zhejiang University. | Key Laboratory of Biomedical Engineering of Ministry of Education, Qiushi Academy for Advanced Studies, Zhejiang University; Department of Computer Science and Technology, Zhejiang University. | Key Laboratory of …	Spinal Cord Injuries/rehabilitation ; Humans ; Spinal Cord Stimulation/methods ; Spinal Cord Stimulation/instrumentation ; Electric Stimulation Therapy/methods ; Electric Stimulation Therapy/instrumentation
41246918	10.1097/ACO.0000000000001592	Ethics, economics, and patient-centered outcomes of spinal cord stimulation.	With the widespread integration of spinal cord stimulation (SCS) into clinical practice, understanding its ethical, economic, and patient-centered implications has become increasingly important. This review critically examines recent evidence across these domains to illuminate challenges and opportunities for advancing transparent, ethical, patient-centered, and value-based neuromodulation practi…	Current opinion in anaesthesiology	Curr Opin Anaesthesiol	1473-6500	2026	Apr	39	2	Journal Article	eng	D'Souza RS ; Shanthanna H	Department of Anesthesia, McMaster University, Hamilton, Ontario, Canada. | Department of Anesthesiology and Perioperative Medicine, Mayo Clinic, Rochester, Minnesota, USA.		chronic pain ; cost-effectiveness ; ethics ; neuromodulation ; spinal cord stimulation
41235180	10.1016/j.inpm.2025.100648	Perioperative considerations for spinal cord stimulation devices: A practical guide.		Interventional pain medicine	Interv Pain Med	2772-5944	2025	Dec	4	4	Editorial	eng	Kavandi D ; Jin ET ; Hayek SM ; Hao D	University Hospitals Cleveland Medical Center, Case Western Reserve University School of Medicine, Cleveland, OH, USA. | Department of Anesthesiology, Mass General Brigham, Harvard Medical School, Boston, MA, USA.		Implanted devices ; Neuromodulation ; Spinal cord stimulator
41229898	10.2147/JPR.S577787	Advanced Age as a Consideration in Spinal Cord Stimulation.		Journal of pain research	J Pain Res	1178-7090	2025		18		Editorial	eng	McCormick RJ ; Schatman ME ; Brenner GJ	Department of Population Health - Division of Medical Ethics, NYU Grossman School of Medicine, New York, NY, USA. | Department of Anesthesiology, Perioperative Care and Pain Medicine, NYU Grossman School of Medicine, New York, NY, USA. | Department of Anesthesia, Critical Care, and Pain Medicine, Massachusetts General Hospital, Harvard Medical School, Boston, Massachusetts, USA.
41229248	10.5114/fn.2025.154628	Thoracic spinal cord compression due to excessive scarring around surgical paddle epidural electrodes. Report of two cases with literature review.	Spinal cord stimulation (SCS) is considered an efficient and safe method of treating intractable chronic pain from various origins such as persistent spinal pain syndrome (PSPS) or complex regional pain syndrome (CRPS). The complications related to SCS therapy are usually classified as mechanical or biological. Myelopathy related to dense scar tissue formation around epidural paddle electrodes im…	Folia neuropathologica	Folia Neuropathol	1509-572X	2025		63	3	Journal Article ; Case Reports ; Review	eng	Sobstyl M ; Karamon KS ; Sipowicz K ; Pietras T ; Stapińska-Syniec A	Department of Neurosurgery, Institute of Psychiatry and Neurology, Warsaw, Poland. | Department of Interdisciplinary Disability Studies, The Maria Grzegorzewska University in Warsaw, Poland. | Department of Psychiatry, Institute of Psychiatry and Neurology, Warsaw, Poland.	Humans ; Male ; Middle Aged ; Cicatrix/complications ; Cicatrix/etiology ; Cicatrix/pathology ; Electrodes, Implanted/adverse effects ; Epidural Space ; Spinal Cord Compression/etiology ; Spinal Cord Compression/surgery ; Spinal Cord Stimulation/adverse effects ; Thoracic Vertebrae	complex regional pain syndrome. ; epidural scarring ; myelopathy ; persistent spinal pain syndrome ; tolerance ; spinal cord stimulation
41222498	10.1111/papr.70104	The Implementation of Persistent Spinal Pain Syndrome (PSPS): Mechanism-Based Recommendations.	In 2021, the term persistent spinal pain syndrome (PSPS) was introduced. PSPS type 2 (PSPS-T2) replaced the unsatisfactory term failed back surgery syndrome (FBSS). PSPS type 1 (PSPS-T1) is a clinical picture of signs and symptoms of FBSS but without prior surgery. PSPS applies to any spinal level. There are multiple underlying mechanisms and treatments within PSPS. Therapeutic choices are not ba…	Pain practice : the official journal of World Institute of Pain	Pain Pract	1533-2500	2026	Jan	26	1	Journal Article ; Practice Guideline	eng	Thomson S ; Simpson B ; Huygen FJ ; Stanton-Hicks M ; North RB ; Barolat G ; Scott H ; Duarte RV	Barolat Neuroscience, Presbyterian/St Lukes Medical Center, Denver, Colorado, USA. | Saluda Medical Pty Ltd, Macquarie Park, New South Wales, Australia. | Center of Pain Medicine, Erasmus MC University Hospital, Rotterdam, the Netherlands. | UMCU, University Hospital Utrecht, Utrecht, the Netherlands. | Retired, Staff Consultant, Department of Pain Management, Cleveland Clinic, Cleveland, Ohio, U…	Humans ; Back Pain/diagnosis ; Back Pain/therapy ; Back Pain/physiopathology ; Failed Back Surgery Syndrome/diagnosis ; Failed Back Surgery Syndrome/therapy	international classification of disease ; multifidus nerve stimulation ; pain mechanisms ; persistent spinal pain syndrome ; radiofrequency ablation ; spinal cord stimulation ; spinal surgery
41220885	10.13004/kjnt.2025.21.e34	State-of-the-Art in Robotic Rehabilitation for Spinal Cord Injury Patients: A Literature Review.	Spinal cord injury (SCI) causes severe motor, sensory, and functional impairments, often leading to long-term disability. Conventional rehabilitation is labor-intensive and resource-demanding, whereas robotic rehabilitation enables repetitive, task-specific, and intensive training that promotes neuroplasticity. Evidence from clinical and randomized studies shows that upper limb robotic systems, i…	Korean journal of neurotrauma	Korean J Neurotrauma	2234-8999	2025	Oct	21	4	Journal Article ; Review	eng	Lee SH ; Ko MJ ; Lee YS ; Lee BJ ; Lee S ; Kwon WK ; Kang SH	Department of Neurosurgery, Chung-Ang University Hospital, Chung-Ang University College of Medicine, Seoul, Korea. | Department of Neurosurgery, Korea University Guro Hospital, Korea University College of Medicine, Seoul, Korea. | Department of Neurosurgery, Korea University Anam Hospital, Korea University College of Medicine, Seoul, Korea. | Department of Neurosurgery, Ilsan Paik Hospital, Inje …		Dependent ambulation ; Exoskeleton device ; Rehabilitation ; Robotics ; Spinal cord injuries
41216157	10.25259/SNI_871_2025	BurstDR spinal cord stimulation for chronic inflammatory demyelinating polyneuropathy.	Chronic Inflammatory Demyelinating Polyneuropathy (CIDP) is a neurological disorder in which the immune system attacks the myelin sheath, leading to progressive muscle weakness and sensory loss. Neuropathic pain is a common and often debilitating symptom in patients with CIDP. Treatment options include immunoglobulin therapy and, in refractory cases, spinal cord stimulation (SCS). We present the …	Surgical neurology international	Surg Neurol Int	2229-5097	2025		16		Case Reports ; Journal Article	eng	Iovenko D ; Jaffee S ; Patterson M ; Tomycz N	Department of Neuroscience, Allegheny Health Network Neuroscience Institute, Pittsburgh, Pennsylvania, United States. | College of Medicine, Drexel University, Philadelphia, Pennsylvania, United States.		Chronic inflammatory demyelinating polyneuropathy ; Neuropathic pain ; Peripheral neuropathy ; Spinal cord stimulation
41202159	10.1177/21925682251389598	Combined Epidural Stimulation and Virtual Reality Rehabilitation for Comprehensive Neuromotor Recovery Following Spinal Cord Injury: A Single Arm Study.	Study DesignProspective pre-post interventional study.ObjectivesTo evaluate the effects of epidural spinal cord stimulation (ESCS) combined with task-specific rehabilitation on mobility, sitting balance, bladder control, lower limb strength, and postural stability in individuals with spinal cord injury.MethodsFifteen participants with chronic thoracic SCI received daily ESCS sessions combined wit…	Global spine journal	Global Spine J	2192-5682	2026	May	16	4	Journal Article	eng	Kaura S ; Zafar S ; Majumdar P	NuRaX Centers for Neuromodulation NuRaX Centers. | Department of Physiotherapy, School of Allied Health Sciences Galgotias University, Greater Noida, India.		bladder ; epidural stimulation ; neuromodulation ; postural control ; rehabilitation ; sagittal balance ; spasticity ; spinal cord injury ; thoracic ; thoracolumbar ; tyromotion balance
41200443	10.3389/fneur.2025.1649163	Comparative efficacy of short-term spinal cord stimulation and pulsed radiofrequency in zoster-associated pain: a stratified database study.	Zoster-associated pain (ZAP) significantly impacts quality of life (QoL) and poses therapeutic challenges. However, there is limited comparative evidence on interventional strategies, particularly regarding short-term spinal cord stimulation (st-SCS) vs. pulsed radiofrequency (PRF), stratified by disease duration and dermatomal involvement. This retrospective study aimed to compare the efficacy a…	Frontiers in neurology	Front Neurol	1664-2295	2025		16		Journal Article	eng	Lu F ; Li J ; Zhong J ; Li X ; Song L ; Ye L ; Xiao H	Department of Pain Management, West China Hospital, Sichuan University, Chengdu, China. | Department of Anesthesia & Operation Center, West China Hospital, Sichuan University, Chengdu, China.		database ; pulsed radiofrequency ; spinal cord stimulation ; stratified analysis ; zoster-associated pain
41199738	10.1111/papr.70100	Author's Response to Letter to the Editor Regarding "Long-Term Efficacy of 10 kHz Spinal Cord Stimulation in Managing Painful Diabetic Neuropathy: A Post-Study Survey".		Pain practice : the official journal of World Institute of Pain	Pain Pract	1533-2500	2025	Nov	25	8	Letter	eng	Petersen E	University of Arkansas for Medical Sciences, College of Medicine, Little Rock, Arkansas, USA.		diabetic neuropathy ; painful ; spinal cord stimulation	(Nevro Corp.)
41196455	10.1186/s40798-025-00909-7	Strategies to Augment the Cardiovascular System and Acutely Enhance Exercise Performance in Individuals with Spinal Cord Injury: A Systematic Scoping Review.	Spinal cord injury (SCI) affects motor and autonomic functions that reduce exercise capacity. Specifically, the loss of sympathetic drive following SCI at or above the sixth thoracic segment (≥ T6) can impair cardiovascular responses to exercise. This systematic scoping review aimed to identify ergogenic strategies that may augment the cardiovascular system and acutely enhance exercise performanc…	Sports medicine - open	Sports Med Open	2199-1170	2025	Nov	11	1	Journal Article ; Systematic Review	eng	Hodgkiss DD ; Balthazaar SJT ; Gee CM ; Chiou SY ; Lucas SJE ; Nightingale TE	School of Sport, Exercise and Rehabilitation Sciences, College of Life and Environmental Sciences, University of Birmingham, Edgbaston, Birmingham, UK. | International Collaboration on Repair Discoveries, Faculty of Medicine, University of British Columbia (UBC), Vancouver, BC, Canada. | School of Sport, Exercise and Rehabilitation Sciences, College of Life and Environmental Sciences, University …			NRB123 (International Spinal Research Trust) ; RG2698/21/23 (Heart Research UK) ; SBF009\1126 (Academy of Medical Sciences)
41196260	10.1016/j.neurom.2025.09.310	Invasive Neuromodulation of the Central Nervous System in Painful Trigeminal Neuropathy: A Systematic Review.	Motor cortex stimulation (MCS), deep brain stimulation (DBS), and spinal cord stimulation (SCS) are invasive neuromodulatory techniques that can be trialed in medically and/or surgically refractory painful trigeminal neuropathy. We aimed to assess the outcomes of MCS, DBS, and SCS in the treatment of painful trigeminal neuropathy. MEDLINE, Embase, and Cochrane Library electronic databases were se…	Neuromodulation : journal of the International Neuromodulation Society	Neuromodulation	1525-1403	2026	Apr	29	3	Journal Article ; Systematic Review ; Review	eng	Cook WH ; Mahdiyar R ; Veremu M ; Gillespie CS ; Schweder PM	Division of Neurosurgery, University of Cambridge, Cambridge, UK. | Division of Neurosurgery, University of Cambridge, Cambridge, UK; Department of Neurosurgery, Auckland City Hospital, Auckland, New Zealand; Department of Surgery, University of Auckland, Auckland, New Zealand. Electronic address: whc35@cam.ac.uk. | School of Medicine, University of Lancaster, Preston, UK. | Department of Neurosu…	Humans ; Deep Brain Stimulation/methods ; Spinal Cord Stimulation/methods ; Trigeminal Neuralgia/therapy ; Pain Management/methods ; Motor Cortex/physiology ; Treatment Outcome	Deep brain stimulation ; motor cortex stimulation ; painful trigeminal neuropathy ; spinal cord stimulation
41191460	10.1109/TNSRE.2025.3628192	Improved Sensation With Transcutaneous Spinal Cord Stimulation Following Chronic Spinal Cord Injury.	Following spinal cord injury (SCI), recovery of sensation is often neglected despite its critical roles in motor task execution and injury prevention. The Up-LIFT trial recently found targeted transcutaneous spinal cord stimulation (tSCS) combined with rehabilitation significantly improved sensation in addition to upper extremity (UE) strength and function. Here, we explore the clinical and funct…	IEEE transactions on neural systems and rehabilitation engineering : a publication of the IEEE Engineering in Medicine and Biology Society	IEEE Trans Neural Syst Rehabil Eng	1558-0210	2026		34		Journal Article	eng	D'Amico J ; Gelenitis K ; Inanici F ; Field-Fote EC ; Tefertiller C ; Moritz C		Humans ; Spinal Cord Injuries/rehabilitation ; Spinal Cord Injuries/physiopathology ; Male ; Female ; Middle Aged ; Adult ; Spinal Cord Stimulation/methods ; Upper Extremity/physiopathology ; Sensation/physiology ; Treatment Outcome ; Chronic Disease ; Recovery of Function ; Aged ; Young Adult ; Linear Models
41188386	10.1038/s41598-025-22504-2	Specific recruitment properties of spinal reflex of thigh muscle in sprinter.	Thigh muscles activation pattern plays a key role in high-performance sprint running. We investigated spinal neural mechanisms underlying sprinters' specific thigh muscle control by examining spinal reflex recruitment properties and reciprocal inhibition of the thigh muscles in sprinters. Ten high-level national sprinters and ten controls participated in this study. Transcutaneous spinal cord sti…	Scientific reports	Sci Rep	2045-2322	2025	Nov	15	1	Journal Article	eng	Kakehata G ; Nakagawa K ; Kaneko N ; Masugi Y ; Iso S ; Nakazawa K	Faculty of Sport Sciences, Waseda University, Tokorozawa, Saitama, Japan. nakagawa.kento.22@gmail.com. | Faculty of Sport Sciences, Waseda University, Tokorozawa, Saitama, Japan. | Japan Society for the Promotion of Science, Chiyoda-Ku, Tokyo, Japan. | Department of Sports and Health Management, Jobu University, 634-1 Toyazukamachi, , Isesaki-Shi, Gunma, 372-8588, Japan. nakagawa.kento.22@gmail.c…	Humans ; Male ; Thigh/physiology ; Reflex/physiology ; Adult ; Muscle, Skeletal/physiology ; Running/physiology ; Young Adult ; Spinal Cord/physiology ; Female ; Recruitment, Neurophysiological/physiology ; Electromyography ; Muscle Contraction/physiology ; Electric Stimulation ; Spinal Cord Stimulation ; Hamstring Muscles/physiology		22KJ0713 (Japan Society for the Promotion of Science) ; 22H03498 (Japan Society for the Promotion of Science)
41186813	10.1007/s10439-025-03901-0	Micturition Control with Activation of EUS Nerves at the Spinal Cord Using Fiber Optic Stimulation.	This study combines optogenetics and retrograde transfection techniques to functionally target external urethral sphincter (EUS)-related neurons in the spinal cord and to demonstrate a proof-of-concept approach for modulating EUS activation, thereby influencing micturition. Experiments were conducted using C57BL/6 mice, in which an AAV vector (AAV2/6-eSyn-hChR2(H134R)-EGFP) was delivered to the E…	Annals of biomedical engineering	Ann Biomed Eng	1573-9686	2026	Jan	54	1	Journal Article	eng	Hong J ; Shin HJ	Bionics Research Center, Korea Institute of Science and Technology, 5, Hwarang-ro 14-gil, Seongbuk-gu, Seoul, 02792, Republic of Korea. kaiphy@kist.re.kr. | Bionics Research Center, Korea Institute of Science and Technology, 5, Hwarang-ro 14-gil, Seongbuk-gu, Seoul, 02792, Republic of Korea.	Animals ; Mice ; Spinal Cord/physiology ; Urination/physiology ; Mice, Inbred C57BL ; Urethra/innervation ; Urethra/physiology ; Female ; Optogenetics ; Motor Neurons/physiology ; Motor Neurons/metabolism ; Fiber Optic Technology ; Urinary Bladder/physiology ; Urinary Bladder/innervation	Electroceuticals ; Micturition control ; Neuromodulation ; Optogenetics	No.2E33771 (Korea Institute of Science and Technology)
41181760	10.7759/cureus.93664	Dorsal Root Ganglion Stimulation for Postherpetic Neuralgia: A Pilot Scoping Review of the Current Evidence.	This review synthesizes current evidence regarding the use of dorsal root ganglion (DRG) stimulation, a form of pain neuromodulation, for managing postherpetic neuralgia (PHN), a debilitating chronic neuropathic pain syndrome arising from herpes zoster virus infection. Comprehensive searches across multiple databases (MEDLINE, Embase, Cumulative Index to Nursing and Allied Health Literature (CINA…	Cureus	Cureus	2168-8184	2025	Oct	17	10	Journal Article ; Review	eng	Dorner A ; Dascalu I ; Osborn J ; Varshney V	Department of Anesthesia, Providence Health Care, University of British Columbia, Vancouver, CAN. | Faculty of Medicine, University of British Columbia, Vancouver, CAN. | Department of Anesthesiology, Pharmacology, and Therapeutics, University of British Columbia, Vancouver, CAN.		dorsal root ganglion stimulation ; neuromodulation ; neuropathic pain ; pain management ; postherpetic neuralgia
41177939	10.1002/ejp.70160	Societal Cost Analysis of Spinal Cord Stimulation in Chronic Pain Patients: A Danish Register-Based Study With 3 Years Follow-Up.	Spinal cord stimulation (SCS) constitutes a treatment option for patients with severe chronic pain responding insufficiently to pharmacological treatment. High device costs and expenses associated with surgical procedures and follow-up constitute a barrier to adoption. However, CNP patients also constitute a significant burden on public finances, with high public costs relating to health care uti…	European journal of pain (London, England)	Eur J Pain	1532-2149	2025	Nov	29	10	Journal Article	eng	Meier K ; Risør BW ; Poulsen DM ; Sørensen JCH ; Tayyari N	Department of Neurosurgery, Aarhus University Hospital, Aarhus, Denmark. | Department of Anesthesiology, Aarhus University Hospital, Aarhus, Denmark. | Department of Clinical Medicine, Danish Center for Health Services Research, Aalborg University, Aalborg, Denmark. | DEFACTUM, Aarhus, Central Denmark Region, Denmark. | Center for Experimental Neuroscience (CENSE), Institute of Clinical Medicine,…	Humans ; Chronic Pain/therapy ; Chronic Pain/economics ; Denmark ; Spinal Cord Stimulation/economics ; Male ; Female ; Middle Aged ; Registries ; Health Care Costs/statistics & numerical data ; Follow-Up Studies ; Aged ; Adult ; Cost of Illness
41171634	10.1097/SPC.0000000000000787	Recent advances and future directions in spinal cord stimulation for chronic pain: a multidisciplinary perspective.		Current opinion in supportive and palliative care	Curr Opin Support Palliat Care	1751-4266	2025	Dec	19	4	Journal Article	eng
41165631	10.1016/j.neurom.2025.09.314	Comparative Effectiveness of Dorsal Root Ganglion and Spinal Cord Stimulation in Chemotherapy-Induced Peripheral Neuropathy: A Single-Center Retrospective Case Series.	Chemotherapy-induced peripheral neuropathy (CIPN) is a debilitating consequence of many necessary oncologic treatments. Spinal cord stimulation (SCS) is the more common option for refractory cases, but growing evidence suggests dorsal root ganglion stimulation (DRG-S) is another viable option. This study aims to retrospectively compare the use of DRG-S and SCS to determine the modality chosen for…	Neuromodulation : journal of the International Neuromodulation Society	Neuromodulation	1525-1403	2026	Jan	29	1	Journal Article ; Comparative Study	eng	Blazek G ; Mamun N ; Javed S	Department of Physical Medicine and Rehabilitation, The University of Texas Health Science Center at Houston, McGovern Medical School, Houston, TX, USA. Electronic address: Gregory.m.blazek@uth.tmc.edu. | Department of Pain Medicine, Division of Anesthesiology, Critical Care & Pain Medicine, The University of Texas MD Anderson Cancer Center, Houston, TX, USA.	Humans ; Spinal Cord Stimulation/methods ; Retrospective Studies ; Ganglia, Spinal/physiology ; Female ; Middle Aged ; Male ; Peripheral Nervous System Diseases/therapy ; Peripheral Nervous System Diseases/chemically induced ; Treatment Outcome ; Antineoplastic Agents/adverse effects ; Aged ; Adult	Case series ; chemotherapy-induced peripheral neuropathy ; dorsal root ganglion stimulation ; neuromodulation ; spinal cord stimulation
41163991	10.1227/neuprac.0000000000000135	Study Protocol: Single-Blinded, Controlled, Clinical Trial Evaluating the Feasibility of Spinal Cord Stimulation for Improving Neuropathic Pain and Rehabilitation Outcomes in Patients With Thoracic Spinal Cord Injury.	Traumatic thoracic spinal cord injury (SCI) is complicated by chronic neuropathic pain and neurological deficits including bowel and bladder dysfunction. Treatment with spinal cord stimulation (SCS) has demonstrated possible utility in previous observational studies. In this article, we discuss the protocol for an actively enrolling, NIH-funded clinical trial investigating the use of dual lead (t…	Neurosurgery practice	Neurosurg Pract	2834-4383	2025	Jun	6	2	Journal Article	eng	Futch BG ; Venkatraman V ; Smith A ; Spell AW ; Seas A ; Warman PI ; Woo J ; Hon K ; Bullock S ; Thoreson C ; Liu B ; Lee HJ ; Chow SC ; Lindsay T ; Lott D ; Murphy DLK ; Davis SW ; Peterchev AV ; Song AW ; Zein M ; Peterson AC ; Nosé BD ; Parente B ; Abd-El-Barr MM ; Turner DA ; Lad SP	Department of Neurosurgery, Duke University Medical Center, Durham, North Carolina, USA. | Department of Radiology, Duke University Medical Center, Durham, North Carolina, USA. | Department of Psychiatry and Behavioral Sciences, Duke University Medical Center, Durham, North Carolina, USA. | Department of Biostatistics and Bioinformatics, Duke University Medical Center, Durham, North Carolina, USA…		Neuropathic pain ; Spinal cord injury ; Spinal cord injury clinical trial ; Spinal cord injury rehabilitation ; Spinal cord stimulation	T32 GM145449 (NIGMS NIH HHS) ; TL1 TR002555 (NCATS NIH HHS) ; UH3 NS115647 (NINDS NIH HHS)
41163710	10.52965/001c.145861	Neuromodulation for Multifocal Pain: Successful Use of Spinal Cord Stimulation in Lumbar Spine Pain and Chronic Pancreatitis.	Chronic pain involving both the spine and visceral organs can present significant treatment challenges, especially in patients refractory to pharmacologic and interventional modalities. We report a case of a male in his late 50s with chronic axial lumbar pain due to degenerative disc disease and spondylosis, in combination with severe abdominal pain related to chronic pancreatitis. The patient fa…	Orthopedic reviews	Orthop Rev (Pavia)	2035-8164	2025		17		Journal Article	eng	Hasoon J ; Orlando D ; Chavez V ; Viswanath O	Mountain View Headache and Spine Institute. | Anesthesiology, Critical Care, and Pain Medicine University of Texas Health Science Center at Houston. | Creighton University School of Medicine.		Spinal cord stimulation ; axial back pain ; chronic pain ; chronic pancreatitis ; degenerative disc disease ; lumbar spondylosis ; neuromodulation ; visceral pain
41163706	10.52965/001c.145863	Cylindrical Lead Spinal Cord Stimulators: Common Device-Related Issues.	A comprehensive review of device-related complications from cylindrical lead spinal cord stimulator (SCS) implants was previously published. [1] Although SCS remains a minimally invasive treatment for neuropathic pain, hardware-related problems such as lead migration, lead fracture, lead disconnection, generator malfunction, loss of charge, generator flipping, pocket pain, and paresthesia intoler…	Orthopedic reviews	Orthop Rev (Pavia)	2035-8164	2025		17		Journal Article	eng	Hasoon J ; Viswanath O ; Simopoulos TT ; Gill J	Department of Anesthesiology, Critical Care, and Pain Medicine Beth Israel Deaconess Medical Center. | Mountain View Headache and Spine Institute. | Creighton University School of Medicine. | 1. Department of Anesthesiology, Critical Care, and Pain Medicine University of Texas Health Science Center at Houston.		Spinal cord stimulation ; cylindrical lead ; device-related complications ; lead migration ; neuromodulation
41163672	10.1007/s40200-025-01750-1	Comprehensive insights into diabetic peripheral neuropathy: pathophysiology and therapeutic approaches.	Diabetic peripheral neuropathy is a common and debilitating complication of diabetes, resulting from prolonged hyperglycemia-induced peripheral nerve dysfunction. It leads to neuropathic pain, sensory impairment, and diminished quality of life. This review summarizes the current literature available on the pathophysiology and treatment approaches for DPN. The literature search was performed in Pu…	Journal of diabetes and metabolic disorders	J Diabetes Metab Disord	2251-6581	2025	Dec	24	2	Journal Article ; Review	eng	Kumar S ; Sethi VA ; Gupta C	Lloyd Institute of Management and Technology, Plot no. 11, Knowledge Park 2, Greater Noida, Uttar Pradesh, 201306 India.		Diabetic peripheral neuropathy ; Hexosamine biosynthetic pathway ; Local plantar vibration ; Polyol pathway ; Tonic spinal cord stimulation
41139722	10.1038/s41393-025-01133-6	The effect of device-based neuromodulation on the motor recovery of patients with spinal cord injury.	This paper systematically analyzes literature from PubMed, MEDLINE, Embase, and Cochrane databases over the past 10 years (up to May 25, 2025). It employs defined search terms, inclusion/exclusion criteria, and a documented search flow to evaluate mechanisms, efficacy, challenges, and future directions of neuromodulation technologies for spinal cord injury rehabilitation. The results synthesize f…	Spinal cord	Spinal Cord	1476-5624	2025	Dec	63	12	Journal Article ; Systematic Review ; Research Support, Non-U.S. Gov't	eng	Li J ; Chen T ; Yan X ; Luo L	Department of Orthopedics, The Affiliated Traditional Chinese Medicine Hospital, Southwest Medical University, NO.182, Chunhui Road, Longmatan District, Luzhou, Sichuan Province, 646000, P.R. China. luolin311@126.com. | Department of Orthopedics, The Affiliated Traditional Chinese Medicine Hospital, Southwest Medical University, NO.182, Chunhui Road, Longmatan District, Luzhou, Sichuan Province, …	Humans ; Spinal Cord Injuries/rehabilitation ; Spinal Cord Injuries/therapy ; Spinal Cord Injuries/physiopathology ; Recovery of Function/physiology ; Brain-Computer Interfaces ; Spinal Cord Stimulation/methods ; Electric Stimulation Therapy/methods ; Electric Stimulation Therapy/instrumentation ; Exoskeleton Device
41130382	10.1016/j.expneurol.2025.115519	Regeneration and remyelination promoting effects of spinal cord stimulation following spinal cord injury: A scoping review.	Spinal cord injury (SCI) disrupts crucial neural pathways and causes severe neurological deficits that impact the quality of life. Although preliminary research has shown some promise of Spinal Cord Stimulation (SCS) in promoting axonal regeneration and remyelination, a clear understanding of the pertinent literature remains lacking. This scoping review consolidates evidence on the effects of SCS…	Experimental neurology	Exp Neurol	1090-2430	2026	Feb	396		Journal Article ; Scoping Review	eng	Sachdeva R ; Dwivedi A ; Law M ; Lam C ; Wilcox JT ; Alilain WJ ; Houle J ; Samejima S ; Krassioukov AV	International Collaboration on Repair Discoveries, Faculty of Medicine, The University of British Columbia, Vancouver, Canada. | Department of Neurosurgery, University of Kentucky, Lexington, KY, USA. | International Collaboration on Repair Discoveries, Faculty of Medicine, The University of British Columbia, Vancouver, Canada; Department of Rehabilitation Medicine, University of Washington, Seat…	Spinal Cord Injuries/therapy ; Spinal Cord Injuries/physiopathology ; Animals ; Remyelination/physiology ; Nerve Regeneration/physiology ; Recovery of Function/physiology ; Spinal Cord Stimulation/methods ; Humans	Axonal regeneration ; Functional recovery ; Neuromodulation ; Neuroprotection ; Neurorehabilitation ; Remyelination ; Spinal cord injury ; Spinal cord stimulation
41130249	10.1088/1741-2552/ae16d7	Changes in muscle activation and joint motion during walking after transtibial amputation with sensory feedback from spinal cord stimulation: a case study.	<i>Objective</i>. The goal of this study was to examine the effects of spinal cord stimulation (SCS) on muscle activity during walking after lower-limb amputation. Amputation results in a loss of sensory feedback and alterations in gait biomechanics, including co-contractions of antagonist muscles about the knee and ankle, and reduced pelvic obliquity range-of-motion and pelvic drop. SCS can rest…	Journal of neural engineering	J Neural Eng	1741-2552	2025	Nov	22	6	Journal Article ; Case Reports	eng	Bose R ; Petersen BA ; Sarma D ; Barra B ; Nanivadekar AC ; Madonna TJ ; Liu MF ; Levy I ; Helm ER ; Miele VJ ; Fisher LE ; Weber DJ ; Dalrymple AN	Neuroscience Institute, New York University Langone Health, New York, NY, United States of America. | Department of Biomedical Engineering, Case Western Reserve University, Cleveland, OH, United States of America. | Department of Biomedical Engineering, University of Utah, Salt Lake City, UT, United States of America. | Neuroscience Institute, Carnegie Mellon University, Pittsburgh, PA, United St…	Humans ; Amputation, Surgical ; Electromyography ; Feedback, Sensory/physiology ; Gait/physiology ; Muscle, Skeletal/physiology ; Range of Motion, Articular/physiology ; Spinal Cord Stimulation/methods ; Tibia/surgery ; Walking/physiology	amputation ; electromyography ; neural prosthesis ; pelvic obliquity ; spinal cord stimulation
41129698	10.2196/80995	Effectiveness of Transcutaneous Spinal Cord Stimulation for Lower Limb Rehabilitation in Spinal Cord Injury: Protocol for a Systematic Review and Meta-Analysis.	Spinal cord injury (SCI) affects millions of people worldwide and often results in impaired lower limb function and reduced mobility. Transcutaneous spinal cord stimulation (tSCS) has emerged as a promising neuromodulation technique for enhancing motor recovery and walking ability in individuals with SCI. This systematic review and meta-analysis will determine the effectiveness of tSCS, compared …	JMIR research protocols	JMIR Res Protoc	1929-0748	2025	Oct	14		Journal Article	eng	Shankar R ; Sim WWK ; Chandran G	Department of Rehabilitation Medicine, Department of Medicine, National University Hospital, Singapore, Singapore. | Department of Rehabilitation Medicine, Alexandra Hospital, 378 Alexandra Road, Singapore, 159964, Singapore, 65 83797930. | Department of Rehabilitation Medicine, Tan Tock Seng Hospital, Singapore, Singapore.	Humans ; Spinal Cord Injuries/rehabilitation ; Spinal Cord Injuries/physiopathology ; Spinal Cord Injuries/therapy ; Systematic Reviews as Topic ; Meta-Analysis as Topic ; Lower Extremity/physiopathology ; Quality of Life ; Spinal Cord Stimulation/methods ; Research Design ; Recovery of Function ; Treatment Outcome ; Walking/physiology	lower limb rehabilitation ; motor function ; neuromodulation ; spasticity ; spinal cord injury ; tSCS ; transcutaneous spinal cord stimulation ; walking ability
41128507	10.1227/neu.0000000000003820	Mortality Outcomes After Spinal Cord Stimulation: A 10-Year Survival Analysis of 330 Patients With Chronic Neuropathic Pain.	Spinal cord stimulation (SCS) is an established but intricate therapy for neuropathic pain. Chronic pain is associated with increased mortality; however, the impact of successful SCS treatment on mortality remains unreported. In this retrospective case-controlled study, we present survival and cause-specific mortality data for patients trialed for SCS. The primary outcome was cause-specific morta…	Neurosurgery	Neurosurgery	1524-4040	2025	Oct			Journal Article	eng	Luikku AJ ; Martikainen A ; Ikäheimo TM ; Nissen M ; von Und Zu Fraunberg M ; Jyrkkänen HK ; Huttunen J	Substance Abuse Outpatient Clinic, Kuopio University Hospital, Kuopio, Finland. | Research Unit of Clinical Medicine, University of Oulu, Oulu, Finland. | Neurosurgery of NeuroCenter, Kuopio University Hospital, Kuopio, Finland. | Neurosurgery at Neurocenter, Oulu University Hospital, Oulu, Finland.		Chronic pain ; Mortality ; Pain neuromodulation ; Spinal cord stimulation
41123983	10.1080/17581869.2025.2577089	Spinal cord stimulation protocols for modern pain management: from two-stage models to direct-to-implant strategies.	The direct-to-implant (DTI) approach to spinal cord stimulation (SCS) represents an emerging paradigm in the treatment of chronic neuropathic pain. Unlike the conventional two-stage models, which include a preliminary trial phase, the DTI strategy involves immediate permanent implantation in carefully selected patients. This article explores the rationale, clinical outcomes, and practical implica…	Pain management	Pain Manag	1758-1877	2025	Dec	15	12	Journal Article ; Review	eng	De Negri P ; De Negri C ; Turco F	Department of Science, Cannabiscientia SA, Lugano, Switzerland. | Department of Anaesthesia, Intensive Care and Pain Medicine, Azienda Ospedaliera S.Anna e S.Sebastiano, Caserta, Italy.	Humans ; Spinal Cord Stimulation/methods ; Pain Management/methods ; Chronic Pain/therapy ; Neuralgia/therapy	Chronic Pain Management ; health economics ; neuromodulation ; patient selection ; single-Stage ; trial Phase
41118318	10.1080/14796694.2025.2577625	PERI-START: a phase II trial of perioperative TACE, tislelizumab, and lenvatinib in early-stage hepatocellular carcinoma.	The unsatisfactory prognosis of patients with early-stage hepatocellular carcinoma (HCC) emphasizes the urgent need for perioperative treatment to reduce recurrence after surgery. The combination of transarterial chemoembolization (TACE), tyrosine kinase inhibitor (TKI), and programmed cell death protein 1 (PD-1) inhibitor has emerged as a promising treatment for unresectable HCC, yet its periope…	Future oncology (London, England)	Future Oncol	1744-8301	2025	Dec	21	28	Journal Article ; Clinical Trial Protocol	eng	Kong D ; Tang Y ; Zhou Y ; Zhou J ; Li C ; Wen T ; Peng W	Division of Liver Surgery, Department of General Surgery, West China Hospital, Sichuan University, Chengdu, China. | Department of General Surgery (Hepatobiliary Surgery), The Affiliated Hospital of Southwest Medical University, Luzhou, China. | Laboratory of Liver Transplantation, Key Laboratory of Transplant Engineering and Immunology, NHC, West China Hospital, Sichuan University, Chengdu, Chin…	Humans ; Liver Neoplasms/therapy ; Liver Neoplasms/pathology ; Liver Neoplasms/mortality ; Carcinoma, Hepatocellular/therapy ; Carcinoma, Hepatocellular/pathology ; Carcinoma, Hepatocellular/mortality ; Quinolines/administration & dosage ; Quinolines/adverse effects ; Quinolines/therapeutic use ; Phenylurea Compounds/administration & dosage ; Phenylurea Compounds/adverse effects ; Phenylurea Comp…	Carcinoma; hepatocellular ; antineoplastic protocols ; immunotherapy ; lenvatinib ; neoadjuvant therapy ; perioperative period ; tislelizumab
41117884	10.1007/s11886-025-02288-7	Autonomic Imbalance in Cardiomyopathy and Heart Failure: From Neurobiology to Precision Neuromodulation.	This review provides a framework for understanding autonomic neural regulation of cardiac function and dysfunction, highlighting the anatomical and functional organization of the autonomic nervous system, from intrinsic cardiac neurons to central cortical control centers. We review pathways leading to autonomic dysregulation in heart failure (HF) and cardiomyopathy (CMY), and we discuss the poten…	Current cardiology reports	Curr Cardiol Rep	1534-3170	2025	Oct	27	1	Journal Article ; Review	eng	Talishinsky A ; Ajijola OA ; Khalsa SS	UCLA Department of Medicine, Los Angeles, CA, USA. | UCLA Department of Psychiatry, Los Angeles, CA, USA. skhalsa@mednet.ucla.edu. | UCLA Semel Institute for Neuroscience and Behavior, Los Angeles, CA, USA. skhalsa@mednet.ucla.edu. | UCLA Division of Cardiology, Los Angeles, CA, USA.	Humans ; Heart Failure/physiopathology ; Heart Failure/therapy ; Cardiomyopathies/physiopathology ; Cardiomyopathies/therapy ; Autonomic Nervous System/physiopathology ; Vagus Nerve Stimulation/methods ; Baroreflex/physiology ; Spinal Cord Stimulation/methods ; Autonomic Nervous System Diseases/physiopathology ; Autonomic Nervous System Diseases/therapy ; Sympathectomy/methods	Autonomic nervous system ; Cardiomyopathy ; Central autonomic network ; Heart failure ; Neurocardiology ; Neuromodulation	R01MH127225 (National Institutes of Health (NIH) National Institute of Mental Health) ; P01HL164311 (National Institutes of Health (NIH) National Heart, Lung and Blood Institute) ; R01 MH127225 (NIMH NIH HHS) ; P01 HL164311 (NHLBI NIH HHS) ; BSF2023143 (United States - Israel Binational Science Foundation)
41111920	10.1016/j.isci.2025.113580	Combining cortical and spinal stimulation maximizes the improvement of gait after spinal cord injury.	Most spinal cord injuries (SCI) spare descending and sublesional circuits that can be targeted through motor cortex and spinal cord stimulation to mitigate locomotor deficits. However, the potential synergy between cortical and spinal stimulation remains unknown. Here, we first investigated the phase-locked electrical stimulation of the motor cortex and lumbar spinal cord at 40 Hz in a rat model …	iScience	iScience	2589-0042	2025	Oct	28	10	Journal Article	eng	Drainville R ; Bonizzato M ; Burchielli D ; Guay-Hottin R ; Sheasby A ; Martinez M	Department of Electrical Engineering and Institute of Biomedical Engineering, Polytechnique Montréal, Montréal, QC, Canada. | Mila - Québec AI Institute, Montréal, QC, Canada. | Department of Neurosciences, Centre Interdisciplinaire de Recherche sur le Cerveau et l'Apprentissage (CIRCA), Groupe de Recherche sur la Signalisation Neurale et la Circuiterie, Centre d'innovation biomédicale, Universit…		Bioengineering ; Neuroscience ; Rehabilitation physics
41111676	10.7759/cureus.92430	Spinal Cord Stimulation Therapy for Phantom Limb Pain in the Left Lower Extremity 30 Years After Onset.	A male patient in his 70s underwent left hip disarticulation 34 years ago due to a malignant tumor in the left thigh. Phantom limb pain developed 30 years ago, with night pain worsening nine years ago. Despite increasing the codeine phosphate dosage and performing a caudal epidural block, his pain did not improve, leading him to visit our hospital. He experienced sharp, electric-like pain in the …	Cureus	Cureus	2168-8184	2025	Sep	17	9	Case Reports ; Journal Article	eng	Sasaki M ; Date H ; Ito H	Anesthesiology, Sendai Pain Clinic Center, Sendai, JPN. | Anesthesiology, Oita University Hospital, Oita, JPN.		exercise therapy ; mirror therapy ; phantom pain ; pulsed radiofrequency treatment ; rehabilitation ; spinal cord stimulation therapy (scs)
41108304	10.1016/j.neurom.2025.08.417	Use of High-Frequency 10-kHz Spinal Cord Stimulation in the Treatment of Persistent Spinal Pain Syndrome Type 2: A Systematic Review.	In 2015, 10-kHz high-frequency (10-kHz) spinal cord stimulation (SCS) received Food and Drug Administration approval to treat persistent spinal pain syndrome type 2 (PSPS-2). The outcomes of 10-kHz SCS on PSPS-2 have not been systematically reviewed. We systematically reviewed the relevant literature and hypothesized that 10-kHz SCS is safe and effective in managing pain in patients with PSPS-2. …	Neuromodulation : journal of the International Neuromodulation Society	Neuromodulation	1525-1403	2026	Jan	29	1	Journal Article ; Systematic Review	eng	Ravikumar S ; Stevens B ; Mehreteab T ; Erdek M	Department of Anesthesiology, Donald and Barbara Zucker School of Medicine At Hofstra/Northwell Health, Uniondale, NY, USA. | Department of Anesthesiology, Donald and Barbara Zucker School of Medicine At Hofstra/Northwell Health, Uniondale, NY, USA. Electronic address: sravikumar4296@gmail.com. | The Bronx High School of Science, New York, NY, USA.	Humans ; Spinal Cord Stimulation/methods ; Pain Measurement/methods ; Treatment Outcome ; Pain Management/methods ; Causalgia/therapy	Chronic back pain ; chronic neuropathic pain ; persistent spinal pain syndrome ; spinal cord stimulation
41108214	10.1111/papr.70087	Surgical Technique: Placement of Thoracic Spinal Cord Stimulator Paddle Leads.	Spinal cord stimulation (SCS) is a well-established treatment for chronic pain. Thoracic laminotomy is highly effective for placing thoracic epidural leads; however, safely placing paddle leads midline at the correct target level can be challenging because of anatomic constraints and the inherent difficulty in counting vertebral body levels in the thoracic spine. The authors outline three basic s…	Pain practice : the official journal of World Institute of Pain	Pain Pract	1533-2500	2025	Nov	25	8	Journal Article	eng	Ragel BT ; Raslan AM	Department of Neurological Surgery, Oregon Health and Science University, Oregon, Portland, USA. | Division of Neurosurgery, Rebound Orthopedics and Neurosurgery, Vancouver, Washington, USA.	Humans ; Middle Aged ; Spinal Cord Stimulation/methods ; Spinal Cord Stimulation/instrumentation ; Female ; Male ; Thoracic Vertebrae/surgery ; Aged ; Laminectomy/methods ; Adult ; Electrodes, Implanted ; Aged, 80 and over ; Retrospective Studies ; Chronic Pain/therapy	operative ; pain disorder ; spinal cord stimulation ; surgical procedures	(Abbott Laboratories)
41106070	10.1016/j.clinph.2025.2111372	Timing-dependent synergies between noninvasive motor cortex and spinal cord stimulation in chronic cervical spinal cord injury.	Spinal cord sensory networks strongly interact with descending motor circuits. We targeted this interaction by pairing motor cortex stimulation with coordinated cervical spinal cord stimulation. Using separate non-invasive and epidural experiments, we tested the hypothesis that the strongest muscle response would occur when paired brain and spinal cord stimuli simultaneously converge within the s…	Clinical neurophysiology : official journal of the International Federation of Clinical Neurophysiology	Clin Neurophysiol	1872-8952	2025	Dec	180		Journal Article	eng	Murray LM ; McIntosh JR ; Goldsmith JA ; Wu YK ; Liu M ; Sanford SP ; Joiner EF ; Mandigo C ; Tyagi V ; Virk MS ; Carmel JB ; Harel NY	Dept. of Rehabilitation and Human Performance, Icahn School of Medicine at Mount Sinai, One Gustave L. Levy Place, New York, NY 10029, USA; Spinal Cord Damage Research Center, James J. Peters VA Med. Ctr., 130 West Kingsbridge Road, Bronx, NY 10468, USA. | Dept. of Rehabilitation and Human Performance, Icahn School of Medicine at Mount Sinai, One Gustave L. Levy Place, New York, NY 10029, USA; Sp…	Humans ; Spinal Cord Injuries/physiopathology ; Spinal Cord Injuries/therapy ; Motor Cortex/physiopathology ; Motor Cortex/physiology ; Male ; Female ; Middle Aged ; Transcranial Magnetic Stimulation/methods ; Spinal Cord Stimulation/methods ; Evoked Potentials, Motor/physiology ; Adult ; Aged ; Cervical Cord/physiopathology ; Chronic Disease ; Time Factors	Cervical spinal cord ; Epidural ; Motor evoked potentials ; Spinal cord injury ; Spinal cord stimulation ; Transcranial magnetic stimulation ; Transcutaneous	R01 NS124224 (NINDS NIH HHS) ; R03 NS141040 (NINDS NIH HHS)
41105072	10.1016/j.neurom.2025.09.305	Quantitative Evaluation of Tonic Spinal Cord Stimulation in Treating Chemotherapy-Induced Peripheral Neuropathy: A Single-Center Prospective Cohort Exploratory Pilot Study.	Chemotherapy-induced peripheral neuropathy (CIPN), a prevalent and debilitating side effect of neurotoxic agents, affects a significant proportion of patients with cancer during and after treatment. Spinal cord stimulation (SCS) has shown limited efficacy in relieving the symptoms of chronic neuropathic pain. In this prospective, single-center pilot study, nine patients with lower-extremity CIPN …	Neuromodulation : journal of the International Neuromodulation Society	Neuromodulation	1525-1403	2026	Jan	29	1	Journal Article	eng	Kim SJ ; Dougherty PM ; Abdi S ; Javed S	Baylor College of Medicine, Houston, TX, USA. Electronic address: serenakim001208@gmail.com. | Department of Pain Medicine, Division of Anesthesiology, Critical Care & Pain Medicine, The University of Texas MD Anderson Cancer Center, Houston, TX, USA.	Humans ; Pilot Projects ; Male ; Female ; Middle Aged ; Spinal Cord Stimulation/methods ; Prospective Studies ; Peripheral Nervous System Diseases/therapy ; Peripheral Nervous System Diseases/chemically induced ; Aged ; Antineoplastic Agents/adverse effects ; Adult ; Pain Measurement/methods ; Cohort Studies ; Treatment Outcome ; Patient Reported Outcome Measures	Chemotherapy-induced peripheral neuropathy (CIPN) ; gait analysis ; patient-reported outcomes (PROs) ; quantitative sensory tests (QST) ; spinal cord stimulation (SCS)
41105070	10.1016/j.neurom.2025.09.307	Randomized Clinical Trials on Neurostimulation for Chronic Pain: Do They Comply With the Initiative on Methods, Measurement, and Pain Assessment in Clinical Trials (IMMPACT) Criteria?	Variability in outcome reporting among randomized clinical trials (RCTs) evaluating neurostimulation for chronic pain may hinder evidence synthesis and patient-centered care. This study aimed to assess the extent to which RCTs of implantable neurostimulation interventions adhere to the Initiative on Methods, Measurement, and Pain Assessment in Clinical Trials (IMMPACT) recommendations, which defi…	Neuromodulation : journal of the International Neuromodulation Society	Neuromodulation	1525-1403	2026	Jan	29	1	Journal Article ; Systematic Review	eng	D'Souza RS ; Ege E ; Zhitnitsky M ; Prokop L ; Hussain N	Department of Anesthesiology and Perioperative Medicine, Mayo Clinic, Rochester, MN, USA. | Department of Physical Medicine and Rehabilitation, Mayo Clinic, Rochester, MN, USA. | Department of Anesthesiology, The Ohio State Wexner Medical Center, Columbus, OH, USA. | Mayo Clinic Libraries, Mayo Clinic, Rochester, MN, USA. | Department of Anesthesiology and Perioperative Medicine, Mayo Clinic, Roc…	Humans ; Chronic Pain/therapy ; Chronic Pain/diagnosis ; Randomized Controlled Trials as Topic/standards ; Randomized Controlled Trials as Topic/methods ; Pain Measurement/methods ; Pain Measurement/standards ; Electric Stimulation Therapy/methods ; Electric Stimulation Therapy/standards ; Spinal Cord Stimulation/methods ; Spinal Cord Stimulation/standards ; Pain Management/methods ; Pain Managem…	functionality ; mental health ; neuromodulation ; pain intensity ; randomized clinical trial
41103525	10.3389/fpain.2025.1633424	Extreme pulse dosing of 10 kHz spinal cord stimulation: how low can you go?	Pulse dosing of high frequency spinal cord stimulation at 10 kHz (10 kHz SCS) may offer comparable clinical benefits as continuous 10 kHz SCS, but extreme pulse dosing (EPD) has not been studied. Patients using an implantable pulse generator (IPG) with 10 kHz SCS to treat chronic back or leg pain were enrolled. After baseline assessments, patients underwent "EPD titration" starting at an EPD sett…	Frontiers in pain research (Lausanne, Switzerland)	Front Pain Res (Lausanne)	2673-561X	2025		6		Journal Article	eng	Gupta M ; Reinert A ; West CO ; Province-Azalde R ; Bradley K	Neuroscience Research Center, LLC, Overland Park, KS, United States. | Nevro Corporation, Redwood City, CA, United States.		10 kHz ; chronic low back pain ; duty cycling ; high-frequency stimulation ; pulse dosing ; spinal cord stimulation
41099990	10.1186/s40981-025-00811-x	Pain reduction through combined spinal cord stimulation and exercise therapy after spinal extradural arachnoid cystectomy: a case report.	Spinal extradural arachnoid cysts (SEACs) can cause persistent pain after surgery. Combining spinal cord stimulation (SCS) with structured exercise therapy may aid long-term pain modulation. A teenage female with over two years of severe rib pain and bilateral leg pain/numbness was diagnosed with SEACs and underwent resection. A trial of SCS alleviated leg symptoms; rib pain persisted. After SCS …	JA clinical reports	JA Clin Rep	2363-9024	2025	Oct	11	1	Journal Article	eng	Ikemura A ; Shiroki D ; Ohga S ; Hattori T ; Sugiyama Y ; Kito Y ; Mizogami M ; Matsubara T ; Iida H	Faculty of Rehabilitation, Kobe Gakuin University Graduate School, 518 Arise, Ikawadani-cho, Nishi-ku, Kobe, Hyogo, 651-2180, Japan. | Department of Rehabilitation, Central Japan International Medical Center, 1-1 Kenkounomachi, Minokamo, Gifu, 505-8510, Japan. | Anesthesiology and Pain Relief Center, Central Japan International Medical Center, 1-1 Kenkounomachi, Minokamo, Gifu, 505-8510, Japan. h…		Exercise therapy ; Spinal cord stimulation ; Spinal extradural arachnoid cysts
41096093	10.3390/jcm14197013	Comparison Between Surgical and Percutaneous Paddles in Spinal Cord Stimulation for Chronic Neuropathic Pain.	<b>Background</b>: Spinal cord stimulation (SCS) is a well-established treatment for chronic neuropathic pain, offering a safe procedure with low complication rates. Both surgical and percutaneous leads can be effective, with similar complication rates. <b>Methods</b>: We analyzed all patients implanted at a reference center since 1996 to compare pain control and complications and determine wheth…	Journal of clinical medicine	J Clin Med	2077-0383	2025	Oct	14	19	Journal Article	eng	Gómez-González MA ; Cordero-Tous N ; Sánchez-Corral C ; Lechuga-Carrasco B ; Sánchez-García MA ; Gálvez-Mateos R ; Olivares-Granados G	Functional Neurosurgery Unit, Department of Neurosurgery, Hospital Universitario Virgen de las Nieves, Juan Pablo II Avenue, S/N, 4th Floor, 18013 Granada, Spain. | Pain Unit, Department of Anesthesiology, Reanimation and Pain Management, Hospital Universitario Virgen de las Nieves, Juan Pablo II Avenue, S/N, 2nd Floor, 18013 Granada, Spain. | Department of Anatomy, University of Granada, Doctor …		chronic pain ; complex regional pain syndrome ; failed back syndrome ; neuropathic pain ; pain surgery	(Boston Scientific (Spain))
41095797	10.3390/jcm14196718	Effectiveness of Electrical Stimulation on Upper Limb Function in Children and Young People with Hemiplegic Cerebral Palsy: A Systematic Review.	<b>Objectives</b>: This review seeks to evaluate the effectiveness of electrical stimulation (ES) in improving upper limb function in children and young people (CYP) with hemiplegic cerebral palsy (HCP). <b>Methods</b>: A systematic literature search from inception until May 2025 was conducted. Various study designs comparing the effect of different ES techniques such as functional electrical sti…	Journal of clinical medicine	J Clin Med	2077-0383	2025	Sep	14	19	Journal Article ; Review	eng	Nahhas O ; Astill SL ; Chakrabarty S ; Burdon J ; Capozio A	Leeds Teaching Hospitals NHS Trust, Leeds LS9 7TF, UK. | Health Rehabilitation Sciences, Faculty of Applied Medical Sciences, University of Tabuk, Tabuk 71491, Saudi Arabia. | School of Biomedical Sciences, Faculty of Biological Sciences, University of Leeds, Leeds LS2 9JT, UK. | Department of Psychology, Edge Hill University, Ormskirk L39 4QP, UK.		cerebral palsy ; electrical stimulation ; hemiplegic cerebral palsy ; motor function ; upper limb function
41095780	10.3390/jcm14196700	Short-Term Repeated Transcutaneous Spinal Cord Stimulation Yields Sustained Orthostatic Benefits in Chronic Cervical SCI: A Case Study.	<b>Background/Objectives:</b> Cardiovascular (CV) dysfunction and, specifically, orthostatic hypotension, may significantly impact the quality of life of individuals with spinal cord injuries (SCIs) at T6 or above. While spinal cord transcutaneous stimulation (scTS) has shown immediate effects on blood pressure regulation, its long-term effects remain largely unexplored. <b>Methods:</b> This case…	Journal of clinical medicine	J Clin Med	2077-0383	2025	Sep	14	19	Journal Article	eng	Engel-Haber E ; Bheemreddy A ; Bayram MB ; Ravi M ; Snider B ; Kirshblum S ; Forrest GF	Kessler Foundation, West Orange, NJ 07052, USA. | Kessler Institute for Rehabilitation, West Orange, NJ 07052, USA. | Department of Physical Medicine and Rehabilitation, Rutgers New Jersey Medical School, Newark, NJ 07103, USA.		adaptation ; blood pressure ; cardiovascular ; orthostatic hypotension ; spinal cord injury ; spinal cord stimulation ; spinal cord transcutaneous stimulation	PC 8-23 (New Jersey Health Foundation) ; (Tim Reynolds Foundation)
41092904	10.1016/j.crmeth.2025.101202	SpIC3D imaging for spinal in situ contrast 3D visualization.	High-definition visualization techniques are critical for understanding the neuroanatomy of the spinal cord, an essential structure for sensorimotor and autonomic functions, in both healthy and pathological conditions. Magnetic resonance imaging (MRI) is a common method for visualizing neural structures in 3D. However, techniques for spinal cord MRI have historically achieved limited visualizatio…	Cell reports methods	Cell Rep Methods	2667-2375	2025	Oct	5	10	Journal Article	eng	Liang L ; Fasse A ; Damiani A ; Jantz MK ; Agbor U ; Del Brocco M ; Monney R ; Rowland C ; Newton T ; Gopinath C ; Schaeffer DJ ; Kolarcik CL ; Pagiazitis JG ; Mentis GZ ; Fisher LE ; Neufeld E ; Capogrosso M ; Gaunt RA ; Hitchens TK ; Pirondini E	Department of Bioengineering, University of Pittsburgh, Pittsburgh, PA 15213, USA; Center for the Neural Basis of Cognition, Pittsburgh, PA 15213, USA; Department of Pathology, University of Pittsburgh, Pittsburgh, PA 15213, USA; University of Pittsburgh Clinical and Translational Science Institute (CTSI), Pittsburgh, PA 15232, USA. | Department of Bioengineering, University of Pittsburgh, Pittsb…	Imaging, Three-Dimensional/methods ; Humans ; Spinal Cord/diagnostic imaging ; Magnetic Resonance Imaging/methods ; Animals ; Ganglia, Spinal/diagnostic imaging	CP: Imaging ; CP: Neuroscience ; computational modeling ; dorsal root entry zone ; dorsal root ganglion ; fiber tractography ; in situ ; multi-segment ; multi-species ; multi-tissue ; spinal cord ; volumetric imaging	OT2 OD030537 (NIH HHS) ; OT3 OD025348 (NIH HHS) ; R01 NS078375 (NINDS NIH HHS) ; R01 NS125362 (NINDS NIH HHS)
41092286	10.1093/milmed/usaf486	Spinal Cord Stimulation for Painful Neuropathic Cauda Equina Syndrome Following Ballistic Penetrating Lumbar Spine Injury: Proof-of-Concept Case.	Modern warfare, as well as the rise of terrorist attacks on the mainland France, make military personnel deployed overseas but also civilians more prone to sustain wartime penetrating injury, the spine being involved in 6%-8% of the cases. In the long-term, some of these casualties may suffer from neuropathic pain of the lower limbs refractory to medical treatment. Thoracic spinal cord stimulatio…	Military medicine	Mil Med	1930-613X	2025	Oct			Journal Article	eng	Beucler N ; Tournebise H ; Fawaz R ; Fontaine D ; Desse N	Neurosurgery Department, Sainte-Anne Military Teaching Hospital, Toulon, 83800, France. | Neurosurgery Department, Percy Military Teaching Hospital, Clamart 92140, France. | Ecole du Val-de-Grâce, French Military Health Service Academy, Paris 75230, France. | Kermès 1 Spinal Cord Injury Rehabilitation Department, Renée-Sabran Hospital, Lyon University Hospital, Hyères 83400, France. | INSERM U110…
41091529	10.1113/EP092659	Temporal summation in human peripheral axons when stimulated transcutaneously with a 10-kHz waveform.	Transcutaneous spinal cord stimulation, as used for rehabilitation of impaired motor function after spinal cord injury, often involves a 10-kHz waveform modulated to produce repetitive bursts of stimulation. Kilohertz-frequency waveforms may facilitate the summation of subthreshold depolarisations, but the optimal burst duration for nerve stimulation has not been systematically investigated. In 1…	Experimental physiology	Exp Physiol	1469-445X	2026	Mar	111	3	Journal Article	eng	Luu BL ; Finn HT ; Trinh T ; Gandevia SC ; Héroux ME ; Butler JE	Prince of Wales Hospital, Randwick, New South Wales, Australia. | School of Clinical Medicine, Faculty of Medicine and Health, University of New South Wales, Sydney, New South Wales, Australia. | School of Biomedical Sciences, Faculty of Medicine and Health, University of New South Wales, Sydney, New South Wales, Australia. | Spinal Cord Injury Research Centre, Neuroscience Research Australia, Ra…	Humans ; Adult ; Male ; Axons/physiology ; Ulnar Nerve/physiology ; Female ; Action Potentials/physiology ; Transcutaneous Electric Nerve Stimulation/methods ; Middle Aged ; Muscle, Skeletal/physiology ; Muscle, Skeletal/innervation ; Young Adult ; Motor Neurons/physiology ; Electric Stimulation/methods	Gildemeister ; axonal membrane ; burst‐modulated currents ; subthreshold depolarisation	(National Health and Medical Research Council) ; (SpinalCure Australia) ; (CatWalk Spinal Cord Injury Research Trust)
41090928	10.1227/ons.0000000000001801	Minimally Invasive Spinal Cord Stimulator Paddle Electrode Placement: Technique and Complications in a Single Surgeon Cohort.	Spinal cord stimulation (SCS) is a widespread tool used to treat chronic pain. There are 2 primary methods for permanent implantation of SCS: electrode lead placement through percutaneous needle or paddle electrodes by open laminotomy. The goal of this report was to use a tubular, minimally invasive method to implant SCS paddles, describe the feasibility and safety of the method, and provide a co…	Operative neurosurgery (Hagerstown, Md.)	Oper Neurosurg	2332-4260	2025	Oct			Journal Article	eng	Cruz-Gordillo PG ; Gragg AL ; Ross DA	Current Affiliation: Department of Neurosurgery, Oregon Health Sciences University and the Operative Care Division, Section of Neurosurgery at the Portland Veterans Affairs Medical Center, Portland, Oregon, USA. | Department of Neurosurgery, Oregon Health Sciences University, Portland, Oregon, USA. | Current Affiliation: Department of Neurology, Oregon Health Sciences University, Portland, Oregon…		Minimally invasive surgery ; Paddle electrode ; Spinal cord stimulator
41090031	10.3389/fneur.2025.1637647	Electroencephalogram prediction of propofol effects on neuromodulation in disorders of consciousness.	This study aimed to characterize electroencephalogram (EEG) responses to low-dose propofol anesthesia in patients with disorders of consciousness (DoC) of distinct etiologies-traumatic brain injury (TBI), anoxic ischemic encephalopathy (AIE), and cerebrovascular accident (CVA)-and explore their prognostic relevance for recovery after spinal cord stimulation (SCS). A retrospective cohort of 40 DoC…	Frontiers in neurology	Front Neurol	1664-2295	2025		16		Journal Article	eng	Qin X ; Chen X ; Zhao X ; Yao L ; Niu H ; Li K ; Zhao Y ; Liang Z ; Lan Z ; Wang Y ; Guo X ; Huang J ; Li X	Institute of Electrical Engineering, Yanshan University, Qinhuangdao, China. | Department of Neurosurgery, Peking University International Hospital, Beijing, China. | Department of Anesthesiology, Peking University International Hospital, Beijing, China. | Department of Anesthesiology and Perioperative Medicine, University of Louisville, Louisville, KY, United States. | State Key Laboratory of Co…		Coma Recovery Scale-Revised ; disorders of consciousness ; electroencephalogram ; propofol pharmacodynamics ; spinal cord stimulation ; unresponsive wakefulness syndrome
41083692	10.1038/s41598-025-19555-w	Comparison of activation and selectivity in dorsal and ventral epidural spinal cord stimulation in rats: a computational modeling study.	Epidural electrical stimulation (EES) enhances motor function recovery after spinal cord injury (SCI) by modulating distinct spinal pathways through dorsal epidural electrical stimulation (dEES) and ventral epidural electrical stimulation (vEES). The characteristics between dEES and vEES remain insufficiently explored. To address this, a rat spinal computational model was developed, integrating f…	Scientific reports	Sci Rep	2045-2322	2025	Oct	15	1	Journal Article ; Comparative Study	eng	Yan D ; Guo Z ; Liu H ; Wang X ; Liang F ; Jie J ; Yin M	Centre for Intelligent Healthcare, Coventry University, Coventry, UK. | National Medical Research Association, Leicester, UK. | State Key Laboratory of Digital Medical Engineering, Key Laboratory of Biomedical Engineering of Hainan Province, Sanya Research Institute of Hainan Univiersity, School of Biomedical Engineering, Hainan University, Sanya, 572024, P R China. | State Key Laboratory of Digi…	Animals ; Rats ; Spinal Cord Stimulation/methods ; Computer Simulation ; Spinal Cord/physiology ; Spinal Cord Injuries/therapy ; Spinal Cord Injuries/physiopathology ; Epidural Space ; Electric Stimulation/methods ; Rats, Sprague-Dawley ; Finite Element Analysis	Axon model ; Epidural electrical stimulation ; Finite element model ; Selectivity ; Spinal cord injury ; Spinal cord stimulation	Grant No. 2022ZD0208600, 2022ZD0208602 (the STI 2030-Major Projects) ; Grant No. 2022ZD0208600, 2022ZD0208602 (the STI 2030-Major Projects) ; Grant No. 2022ZD0208600, 2022ZD0208602 (the STI 2030-Major Projects) ; Grant No. 2022ZD0208600, 2022ZD0208602 (the STI 2030-Major Projects) ; Grant No. 2022ZD0208600, 2022ZD0208602 (the STI 2030-Major Projects) ; Grant No. 2022ZD0208600, 2022ZD0208602 (the …
41082173	10.1007/s40279-025-02331-1	Electroceuticals for Paralympic Athletes: A Fair Play and Classification Concern?	Electroceuticals such as brain computer interfaces and spinal cord stimulation (SCS) represent transformative strategies for neuromodulation. Research has demonstrated that SCS can ameliorate motor and autonomic cardiovascular dysfunctions, particularly in individuals with spinal cord injury (SCI). Notably, SCS has been shown to augment aerobic exercise performance. Owing to the nature of their i…	Sports medicine (Auckland, N.Z.)	Sports Med	1179-2035	2026	Feb	56	2	Journal Article ; Review ; Research Support, Non-U.S. Gov't	eng	Hodgkiss DD ; Balthazaar SJT ; Gee CM ; Boardley ID ; Janssen TWJ ; Krassioukov AV ; Nightingale TE	International Collaboration on Repair Discoveries (ICORD), Faculty of Medicine, University of British Columbia, Vancouver, BC, Canada. | Faculty of Behavioral and Movement Sciences, Vrije Universiteit Amsterdam, Amsterdam Movement Sciences, Amsterdam, The Netherlands. | Amsterdam Institute of Sport Science, Amsterdam, The Netherlands. | School of Sport, Exercise and Rehabilitation Sciences, Colle…	Humans ; Doping in Sports/prevention & control ; Para-Athletes ; Athletic Performance ; Spinal Cord Injuries/therapy ; Spinal Cord Injuries/physiopathology ; Brain-Computer Interfaces ; Sports for Persons with Disabilities ; Electric Stimulation Therapy/adverse effects ; Autonomic Dysreflexia/etiology		NRB123 (International Spinal Research Trust) ; RG2698/21/23 (Heart Research UK) ; SBF009\1126 (Academy of Medical Sciences)
41079152	10.1007/s12152-025-09619-z	To Explant or not to Explant Neural Implants: an Empirical Study into Deliberations of Dutch Research Ethics Committees.	Neural implants such as brain-computer interfaces and spinal cord stimulation offer therapeutic prospects for people with neurological and psychiatric disorders. As neural devices are increasingly tested in clinical research, the decision to explant requires carefully weighing both known and unknown medical and psychological risks, necessitating a thorough evaluation of the benefits and risks of …	Neuroethics	Neuroethics	1874-5490	2025		18	3	Journal Article	eng	Bassil K ; Jongsma K	Department of Bioethics and Health Humanities, Julius Center, University Medical Center Utrecht, Utrecht, The Netherlands.		Brain computer interfaces ; Explantation ; Neurotechnology ; Research ethics
41079020	10.1016/j.eclinm.2025.103489	Spinal cord stimulation for the treatment of painful diabetic neuropathy and risk of major adverse cardiovascular events, mortality, amputation, infection and suicide: a retrospective cohort study.	Spinal cord stimulation (SCS) has recently been approved by the US Food and Drug Administration (FDA) for the treatment of refractory painful diabetic neuropathy (PDN), although the current evidence for efficacy is limited by small sample sizes and short follow-up. We aimed to assess the benefits of SCS, compared to combination pharmacotherapy (gabapentinoid plus duloxetine), in a large populatio…	EClinicalMedicine	EClinicalMedicine	2589-5370	2025	Nov	89		Journal Article	eng	Henney AE ; Frank B ; Riley DR ; Anson M ; Burgess J ; Hernadez G ; Lip GYH ; Malik RA ; Tesfaye S ; Cuthbertson DJ ; Alam U	Pain Research Institute, Clinical Sciences Centre, Aintree University Hospital, University of Liverpool, Liverpool, UK. | Diabetes Research Unit, Sheffield Teaching Hospitals NHS Foundation Trust, Sheffield, United Kingdom. | Department of Pain Medicine, The Walton Centre, NHS Foundation Trust, Liverpool, UK. | Liverpool Centre for Cardiovascular Science at University of Liverpool, Liverpool John…		Cardiovascular disease ; Painful diabetic neuropathy ; Spinal cord stimulation ; Type 2 diabetes
41076564	10.1097/WCO.0000000000001433	Overlapping mechanisms of epidural spinal cord stimulation for pain control and movement recovery.	Spinal cord stimulation (SCS) for pain control and movement recovery have developed under parallel conceptual frameworks. SCS for pain has traditionally targeted the dorsal columns, while SCS for movement recovery has targeted the large-diameter afferent fibers near the dorsal root entry zone. We review the evidence to support these parallel mechanistic frameworks and explore potential mechanisti…	Current opinion in neurology	Curr Opin Neurol	1473-6551	2025	Dec	38	6	Journal Article ; Review	eng	Joiner EF ; Bikson M ; Carmel JB	Department of Neurological Surgery, Columbia University Vagelos College of Physicians and Surgeons. | Department of Neurology, Columbia University Vagelos College of Physicians and Surgeons, New York, New York, USA. | Department of Biomedical Engineering, The City College of New York.	Humans ; Spinal Cord Stimulation/methods ; Pain Management/methods ; Spinal Cord/physiology ; Movement/physiology ; Recovery of Function/physiology	movement recovery ; pain management ; spinal cord stimulation	UE5 NS070697 (NINDS NIH HHS)
41069191	10.1097/WCO.0000000000001431	Electrical and optogenetic spinal cord stimulation for movement recovery after spinal cord injury.	In this review, we discuss electrical and optogenetic technologies for stimulating the spinal cord to improve movement after spinal cord injury (SCI). Paralysis or paresis following SCI severely impairs control and movement of the extremities. Restoring movement in the upper and lower extremities is a top priority for this population. Invasive and noninvasive electrical stimulation of the spinal …	Current opinion in neurology	Curr Opin Neurol	1473-6551	2025	Dec	38	6	Journal Article ; Review	eng	Henderson RP ; Mondello SE ; Moritz CT	Department of Electrical and Computer Engineering, University of Washington. | Center for Neurotechnology. | Department of Rehabilitation Medicine. | Department of Neurobiology and Biophysics, University of Washington, Seattle, Washington, USA.	Spinal Cord Injuries/therapy ; Spinal Cord Injuries/physiopathology ; Spinal Cord Injuries/complications ; Humans ; Optogenetics/methods ; Recovery of Function/physiology ; Spinal Cord Stimulation/methods ; Animals ; Movement/physiology	electrical stimulation ; motor function ; optogenetic stimulation ; paralysis ; spinal cord injury	R01 NS115025 (NINDS NIH HHS) ; R01 NS134713 (NINDS NIH HHS)
41066061	10.1007/s40122-025-00782-y	First Objective Evidence Characterizing Differences in Cervical and Thoracic Spinal Cord Neurophysiology Using ECAP-Controlled Closed-Loop Technology.	Spinal cord stimulation (SCS) is a widely accepted therapy in patients with chronic intractable neuropathic pain in the trunk and limbs. However, open-loop (OL) SCS systems, which rely on fixed stimulation parameters and subjective feedback, face limitations in delivering consistent neural activation and durable pain relief. Anatomical and physiological characteristics of the cervical spinal cord…	Pain and therapy	Pain Ther	2193-8237	2025	Dec	14	6	Journal Article	eng	Goree JH ; Nijhuis H ; Smith GL ; Petersen EA ; Pope JE ; Antony AB ; Vu CM ; Sayed D ; Lam CM ; Latif U ; Costandi SJ ; Verrills P ; Venkatesan L ; Ge W ; Gould I ; Kallewaard JW	Department of Anesthesiology and Pain Medicine, Amsterdam University Medical Center, Amsterdam, North Holland, The Netherlands. | Department of Anesthesiology and Pain Medicine, Rijnstate, Arnhem, The Netherlands. | The Orthopaedic Institute, Gainesville, FL, USA. | Saluda Medical, Minnetonka, MN, USA. | Metro Pain Group, Melbourne, VIC, Australia. | Department of Anesthesiology, University of Ar…		Chronic pain ; Closed-loop ; ECAP ; SCS
41052711	10.1016/j.brs.2025.10.004	Post-inhibitory rebound excitation drives extensor activity following spinal cord stimulation.	Neural circuits throughout the CNS can exhibit rebound excitation following prolonged periods of inhibition. However, the potential to control this phenomenon and harness it for clinical applications remains largely unexplored. We investigate rebound excitatory responses evoked by spinal cord stimulation (SCS) that can generate functional motor output, providing a testable model of circuit-level …	Brain stimulation	Brain Stimul	1876-4754	2025		18	6	Journal Article	eng	Mahrous AA ; Chardon MK ; Johnson MD ; Miller JF ; Heckman CJ	Department of Neuroscience, Feinberg School of Medicine, Northwestern University, Chicago, IL, 60611, USA; Department of Physical Therapy and Human Movement Sciences, Feinberg School of Medicine, Northwestern University, Chicago, IL, 60611, USA; Department of Physical Medicine and Rehabilitation, Feinberg School of Medicine, Northwestern University, Chicago, IL, 60611, USA; Shirley Ryan AbilityLa…	Animals ; Cats ; Spinal Cord Stimulation/methods ; Spinal Cord/physiology ; Muscle, Skeletal/physiology ; Motor Neurons/physiology ; Electromyography ; Hindlimb/physiology ; Neural Inhibition/physiology ; Electric Stimulation ; Male ; Female ; Interneurons/physiology	Extensor motoneurons ; Motor rehabilitation ; Neuromodulation ; Post-inhibitory rebound excitation ; Proprioceptive afferents ; Reciprocal inhibition ; Spinal cord stimulation	R37 NS135820 (NINDS NIH HHS)
41047246	10.1136/rapm-2024-106335	Spinal cord stimulation plus conventional medical management versus conventional medical management alone for severe, non-surgical, refractory back pain: a randomized clinical trial followed by crossover.	Chronic low back pain is a major contributor to long-term disability. Many patients lack a clearly identifiable source for their pain on physical examination or imaging or present with multiple pain generators. This subset of patients, who do not have surgical pathology, relies on conservative medical management (CMM) in the absence of effective and lasting treatment alternatives. For those who f…	Regional anesthesia and pain medicine	Reg Anesth Pain Med	1532-8651	2025	Oct			Journal Article	eng	North J ; Calodney A ; Trainor D ; McCormick ZL ; Paez J ; Loudermilk E ; Christopher A ; Noles J ; Phillips G ; Jolly S ; Yang MI ; Guirguis M ; Kloster D ; Pak DJ ; Peacock J ; Engle M ; Shah B ; Wilson D ; Anitescu M ; Atallah J ; Chatas J ; Leier T ; Rosen S ; Goldberg E	Saint Louis Pain Consultants, Chesterfield, Montana, USA. | Precision Spine Care, Tyler, Texas, USA. | Novant Health - Hawthorne, Winston-Salem, North Carolina, USA. | Carolinas Research Institute, PPLC, Huntersville, North Carolina, USA. | Goodman Campbell Brain and Spine, St. Vincent Health, Indianapolis, Indiana, USA. | Fox Chase Pain Management, Trevose, Pennsylvania, USA. | Carolinas Pain In…		Back Pain ; CHRONIC PAIN ; Pain Management ; Spinal Cord Stimulation
41034988	10.1186/s12984-025-01720-x	Characterizing spinal reflexes evoked by sensory spinal cord stimulation in people with lower-limb amputation.	People with lower-limb amputation lack sensory inputs from their missing limb, which increases their risk of falling. We recently demonstrated that spinal cord stimulation (SCS) can restore sensation in the missing lower limb. Previous studies have shown that SCS can affect motor control by exciting spinal reflex pathways after stroke or spinal cord injury. The effects of SCS on spinal reflex act…	Journal of neuroengineering and rehabilitation	J Neuroeng Rehabil	1743-0003	2025	Oct	22	1	Journal Article	eng	Bose R ; Dalrymple AN ; Sarma D ; Petersen BA ; Barra B ; Nanivadekar AC ; Madonna TJ ; Liu MF ; Levy I ; Helm ER ; Miele VJ ; Capogrosso M ; Fisher LE ; Weber DJ	Allen Institute, University of Washington, Seattle, USA. | Department of Biomedical Engineering, Case Western Reserve University, Cleveland, OH, USA. | Neuroscience Institute, Carnegie Mellon University, 5000 Forbes Ave, Wean 1323, Pittsburgh, PA, USA. dougweber@cmu.edu. | Rehab Neural Engineering Labs, University of Pittsburgh, Pittsburgh, PA, USA. | Department of Bioengineering, University of P…	Humans ; Spinal Cord Stimulation/methods ; Male ; Middle Aged ; Reflex/physiology ; Female ; Electromyography ; Lower Extremity ; Walking/physiology ; Adult ; Spinal Cord/physiology ; Gait/physiology ; Aged ; Amputation, Surgical/rehabilitation	Amputation ; Electromyography ; Neural prosthesis ; Posterior root muscle reflexes ; Spinal cord stimulation	UH3NS100541 (NINDS NIH HHS) ; UH3NS100541 (NINDS NIH HHS) ; UH3NS100541 (NINDS NIH HHS) ; UH3NS100541 (NINDS NIH HHS) ; UH3NS100541 (NINDS NIH HHS) ; F30HD0987984 (National Institute of Child Health and Human Development)
41033924	10.1016/j.neurot.2025.e00758	Neuroprosthetic closed-loop strategy for sustained blood pressure reduction via simultaneous stimulation and recording from the spinal cord.	Sympathetic hyperactivity is a common feature observed in both primary and secondary hypertension, and neuromodulation-based therapies targeting this overactivity are under active investigation. The intermediolateral nucleus (IML) in the spinal cord plays a central role in sympathetic regulation, and its direct stimulation induces a transient, frequency-dependent reduction in blood pressure. Howe…	Neurotherapeutics : the journal of the American Society for Experimental NeuroTherapeutics	Neurotherapeutics	1878-7479	2025	Oct	22	6	Journal Article	eng	Cho M ; Choo M ; Koh M ; Hong S ; Mun J ; Koo J ; Oh C ; Park SM	Biomedical Engineering Research Center, Samsung Medical Center, Seoul, 06351, South Korea. | Department of Convergence IT Engineering, Pohang University of Science and Technology (POSTECH), Pohang, South Korea. | Department of Medical Science and Engineering, Pohang University of Science and Technology (POSTECH), Pohang, South Korea. | Department of Mechanical Engineering, Pohang University of Sc…	Animals ; Blood Pressure/physiology ; Rats ; Hypertension/therapy ; Hypertension/physiopathology ; Hypertension/chemically induced ; Spinal Cord/physiology ; Male ; Spinal Cord Stimulation/methods ; Spinal Cord Stimulation/instrumentation ; Rats, Sprague-Dawley ; Baroreflex/physiology	Closed-loop ; Hypertension ; Neuromodulation ; Spinal cord stimulation
41033839	10.3340/jkns.2025.0051	Minimally Invasive Biportal Endoscopic Spinal Cord Stimulation : Technical Report and Case Series.	The insertion of a surgical paddle lead for spinal cord stimulation (SCS) is a cornerstone therapy for chronic refractory pain, with lower impedance and reduced battery usage than a percutaneous lead. However, the greater invasiveness of this procedure can cause complications. This study introduces a novel SCS technique using the unilateral biportal endoscopy (UBE) approach, illustrated through i…	Journal of Korean Neurosurgical Society	J Korean Neurosurg Soc	2005-3711	2026	Jan	69	1	Journal Article	eng	Ko YS ; Cho DC	Department of Neurosurgery, Kyungpook National University Hospital, School of Medicine, Kyungpook National University, Daegu, Korea.		Chronic pain ; Endoscopes ; Failed back surgery syndrome ; Spinal cord stimulation
41031869		An Unusual Challenging Case of Complex Regional Pain Syndrome Involving all 4 Limbs: A Case Report.	Complex regional pain syndrome (CRPS) is characterized by disproportionate pain along with autonomic signs and trophic changes. In rare instances, it can spread to other extremities. We report an unusual case of gradual progression of CRPS to all 4 extremities in a patient who developed CRPS following a traumatic event. Despite receiving adequate medical management, her pain pattern spread to her…	Pain medicine case reports	Pain Med Case Rep	2768-5152	2025	Sep	9	5	Case Reports ; Journal Article	eng	Singh N ; Husu EN	H. Ben Taub Department of Physical Medicine and Rehabilitation, Baylor College of Medicine, Houston, TX. | Department of Clinical Sciences, Rosalind Franklin University of Medicine and Science, Chicago Medical School, North Chicago, IL.	Humans ; Complex Regional Pain Syndromes/therapy ; Complex Regional Pain Syndromes/diagnosis ; Spinal Cord Stimulation/methods ; Stellate Ganglion	Budapest criteria ; CRPS ; Complex regional pain syndrome ; case report ; spinal cord stimulators ; stellate ganglion blocks
41030771	10.2147/JPR.S533951	The Optimal Patient Profile and Appropriate Role of Spinal Cord Stimulation (SCS) for Patients with Persistent Spinal Pain Syndrome-Type 1 (PSPS-T1) Not Suitable for Spine Surgery: A European Modified Delphi Consensus.	Chronic lower back pain (CLBP) is a debilitating condition, and a leading cause of disability associated with significant negative impacts on patients' quality of life (QoL) and mental health. In both Persistent Spinal Pain Syndrome Types 1 and 2 (PSPS-T1/2) patients, spinal cord stimulation (SCS) therapy has shown favorable outcomes including improved QoL and patient satisfaction, reductions in …	Journal of pain research	J Pain Res	1178-7090	2025		18		Journal Article	eng	Schulte TL ; Fernández-Marín MR ; Gazzeri R ; Hamel O ; Kallewaard JW ; Poply K ; Smet I ; Vesper J ; Van de Kelft E	Department of Neurosurgery, VITAZ Hospital, Sint-Niklaas, Belgium. | Orthopedic Surgery and Traumatology Department, Hospital Universitario Virgen Del Rocío, Sevilla, Spain. | Queen Mary University of London, London, UK. | Pain & Anaesthesia Research Centre, Department of Anaesthesia & Pain Medicine, St Bartholomew's and the Royal London Hospital, Barts Health NHS Trust, London, UK. | Neurosurgic…		Delphi consensus ; Europe ; SCS ; chronic back pain ; spinal cord stimulation
41024200	10.1186/s42234-025-00186-5	Efficacy and mechanisms of neuromodulation in the treatment of irritable bowel syndrome.	Disorders of gut-brain interaction (DGBI), including irritable bowel syndrome (IBS), have a significant impact on patients, reducing their quality of life and work efficiency. Pharmacological therapy is primarily used as a frontline treatment option for treating IBS. However, owing to the heterogeneous characteristics of IBS and its limited pathophysiological understanding, pharmacological therap…	Bioelectronic medicine	Bioelectron Med	2332-8886	2025	Sep	11	1	Journal Article ; Review	eng	Wang K ; Alam MJ ; Lan X ; Li F ; Chen JDZ	Shengli Clinical Medical College of Fujian Medical University, Fuzhou, China. | Division of Gastroenterology and Hepatology, Department of Internal Medicine, University of Michigan, 1150 E Medical Center Dr, Ann Arbor, MI, 48109, USA. cjiande@med.umich.edu. | Division of Gastroenterology and Hepatology, Department of Internal Medicine, University of Michigan, 1150 E Medical Center Dr, Ann Arbor, …		Irritable bowel syndrome ; Neuromodulation ; Percutaneous electrical nerve field stimulation ; Sacral nerve stimulation ; Spinal cord stimulation ; Transcutaneous auricular vagal nerve stimulation ; Transcutaneous electrical acustimulation
41019413	10.46292/sci24-00070	Percutaneous Spinal Cord Stimulator Enables Novel Clonus Biomarker and Management in Persons With Spinal Cord Injury and Multiple Sclerosis: An Exploratory Study.	Spasticity is common in spinal cord injury (SCI) and multiple sclerosis (MS), and it can manifest as repeated, rhythmic muscle contractions called clonus. The spontaneous nature of clonus can disrupt independent performance of activities of daily living and negatively impact overall health and quality of life. To quantify biomarkers of clonus and explore management of clonus in individuals with S…	Topics in spinal cord injury rehabilitation	Top Spinal Cord Inj Rehabil	1945-5763	2025		31	2	Journal Article ; Case Reports	eng	Asp AJ ; Gill ML ; Veith DD ; Jahanian O ; Fernandez KA ; Mills CJ ; Thoreson AR ; Hagedorn JM ; Bendel MA ; Solinsky RJ ; Tobin WO ; Zhao KD ; Grahn PJ	Department of Neurology, Mayo Clinic, Rochester, Minnesota. | Pain Medicine, Mayo Clinic, Rochester, Minnesota. | Assistive and Restorative Technology Laboratory, Rehabilitation Medicine Research Center, Mayo Clinic, Rochester, Minnesota. | Center for Multiple Sclerosis and Autoimmune Neurology, Mayo Clinic, Rochester, Minnesota. | Mayo Clinic Graduate School of Biomedical Sciences, Mayo Clinic, …	Humans ; Male ; Spinal Cord Injuries/complications ; Spinal Cord Injuries/therapy ; Spinal Cord Injuries/physiopathology ; Spinal Cord Stimulation/methods ; Adult ; Multiple Sclerosis/complications ; Multiple Sclerosis/therapy ; Middle Aged ; Biomarkers ; Muscle Spasticity/etiology ; Muscle Spasticity/therapy ; Muscle Spasticity/physiopathology ; Electromyography	biomarkers ; clonus ; dorsal root ganglion stimulation ; epidural dorsal column spinal cord ; multiple sclerosis ; spasticity ; spinal cord injury	R01 NS115877 (NINDS NIH HHS)
41019097	10.1212/CPJ.0000000000200537	Home-Based Noninvasive Spinal Cord Stimulation Safely Enhances Hand and Arm Function in People With Spinal Cord Injury.	The Up-LIFT Trial demonstrated that in-clinic rehabilitation augmented by noninvasive spinal cord stimulation (ARC<sup>EX</sup> Therapy) safely and effectively improved upper extremity strength and function in people with chronic incomplete cervical spinal cord injury (SCI). As a follow-up study, LIFT Home, a single-arm interventional trial, investigated the safety, usability, and benefits of ARC…	Neurology. Clinical practice	Neurol Clin Pract	2163-0402	2025	Dec	15	6	Journal Article	eng	Tefertiller C ; Trumbower RD ; Morse L ; Pradarelli J ; Gelenitis K ; D'Amico JM ; Moritz C ; Field-Fote EC	Research Department, Craig Hospital, Denver, CO. | Department of Physical Medicine and Rehabilitation Medicine, University of Miami Miller School of Medicine, FL. | Department of Medicine, University of Alberta, Edmonton, Canada. | Department of Physical Medicine and Rehabilitation, Harvard Medical School, Cambridge, MA. | Departments of Rehabilitation Medicine, Electrical & Computer Engineering,…
41018189	10.3389/fneur.2025.1648616	Exploring the feasibility of combining transcutaneous electrical spinal cord stimulation and overground robotic exoskeleton for gait rehabilitation in patients with spinal cord injury.	Spinal cord injury (SCI) is a traumatic condition that causes severe sensory and mobility impairments, including gait dysfunction. Combining exoskeleton-assisted gait training (EGT) with transcutaneous spinal cord stimulation (tSCS) may enhance motor recovery in SCI patients. This study explores the feasibility and immediate effects of combining these two neurorehabilitation strategies, without p…	Frontiers in neurology	Front Neurol	1664-2295	2025		16		Journal Article	eng	Algaba-Vidoy M ; Pérez-Nombela S ; Megía-García Á ; Montero-Pardo C ; Redondo-Galán C ; de Los Reyes-Guzmán A ; Serrano-Muñoz D ; Gómez-Soriano J ; Del-Ama AJ ; Moreno JC	Toledo Physiotherapy Research Group (GIFTO), Instituto de Investigación Sanitaria de Castilla-La Mancha (IDISCAM), Toledo, Spain. | Biomechanics and Technical Aids Unit, National Hospital for Paraplegics, Toledo, Spain. | Bioengineering Systems and Technologies Research Group (BeST), Rey Juan Carlos University, Móstoles, Madrid, Spain. | E.T.S. Ingenieros de Telecomunicación, Universidad Politécn…		electromyography ; exoskeleton ; locomotion rehabilitation ; non-invasive neuromodulation ; spinal cord injury ; transcutaneous spinal cord stimulation
41017692	10.4103/NRR.NRR-D-25-00553	Spinal cord stimulation: An emerging strategy for chronic pain relief after spinal cord injury.	Chronic pain following a spinal cord injury refers to pain that persists or recurs after the injury. This pain can manifest as burning, stinging, or sensations similar to electric shocks. Recent studies have shown that spinal cord stimulation is an effective way to treat chronic pain after spinal cord injury. The purpose of this review is to introduce the technique of spinal cord stimulation, the…	Neural regeneration research	Neural Regen Res	1673-5374	2026	Aug	21	8	Journal Article	eng	Wang Q ; Zhang Y ; Zhang H ; Li Z	Department of Orthopedics, First Affiliated Hospital of Dalian Medical University, Dalian, Liaoning Province, China. | Dalian Medical University, Dalian, Liaoning Province, China.		GABAergic neurons ; chronic pain ; electric stimulation therapy ; nerve regeneration ; neuroinflammatory diseases ; neuronal plasticity ; neuropathic pain ; neuroprotection ; pain management ; spinal cord injuries ; spinal cord stimulation
[truncated: 5,402 more rows]
