# Supplementary material for: From Pain Relief to Multidimensional Outcomes: A Structured Narrative Review of Success Language in a PubMed/MEDLINE Spinal Cord Stimulation Corpus
Source: J Clin Med. 2026 Jul 3;15(13):5216. doi: 10.3390/jcm15135216 (PMC13362755; doi:10.3390/jcm15135216)
Supplement: Supplementary file 1 [file jcm-15-05216-s001.zip › Supplementary File S3_title_and_abstract_screening_classification_output.csv]

PMID	DOI	Year	Journal	Title	Abstract_Available	AI_Assisted_Decision	Final_Decision	Human_Verification_Status	Outcome_Domains	Primary_Outcome_Domain	Exclusion_Reason	Screening_Notes	Relevance_Score
42171550	10.1016/j.neurom.2026.03.013	2026	Neuromodulation : journal of the International Neuromodulation Society	Burst Spinal Cord Stimulation for Refractory Angina Pectoris: A Prospective Pilot Study-The BAP Study.	Yes	Include	Include	Confirmed by two independent researchers	Pain relief / analgesic response | Paresthesia coverage / technical control | Trial stimulation / screening | Patient selection / predictors / psychological | Durability / long-term follow-up | Function / quality of life / sleep | Complications / revision / explantation / device burden | Patient preference / experience / satisfaction | Stimulation paradigm / waveform	Pain relief / analgesic response			26
42159521	10.1016/j.neurom.2026.03.016	2026	Neuromodulation : journal of the International Neuromodulation Society	Differential Target Multiplexed Spinal Cord Stimulation in Persistent Spinal Pain Syndrome Type II: A Multicenter Prospective Study.	Yes	Include	Include	Confirmed by two independent researchers	Pain relief / analgesic response | Patient selection / predictors / psychological | Durability / long-term follow-up | Function / quality of life / sleep | Stimulation paradigm / waveform | Physiological feedback / mechanism	Pain relief / analgesic response			20
42158167	10.5812/aapm-168719	2026	Anesthesiology and pain medicine	The Role of Diagnostic Targeted Epidural Injection in the Diagnosis and Management of Chronic Spinal Pain: A Retrospective Analysis on 99 Patients.	Yes	Include	Include	Confirmed by two independent researchers	Pain relief / analgesic response | Patient selection / predictors / psychological | Durability / long-term follow-up | Function / quality of life / sleep | Medication / opioid use | Economic / occupational outcomes	Pain relief / analgesic response			20
42152702	10.2174/0113895575431374260420210102	2026	Mini reviews in medicinal chemistry	Trends in Pain Relief in Cancer Patients: Pharmacotherapy and Medical Device Therapy.	Yes	Include	Include	Confirmed by two independent researchers	Pain relief / analgesic response | Function / quality of life / sleep | Medication / opioid use | Complications / revision / explantation / device burden	Pain relief / analgesic response			16
42152086	10.1186/s12984-026-02011-9	2026	Journal of neuroengineering and rehabilitation	Non-invasive spinal cord neuromodulation enables volitional anti-gravity leg movements after motor-complete spinal cord injury: responders vs. non-responders.	Yes	Exclude	Exclude	Confirmed by two independent researchers	Pain relief / analgesic response | Trial stimulation / screening | Function / quality of life / sleep | Physiological feedback / mechanism		Non-pain spinal cord injury rehabilitation or motor-function focus		0
42151670	10.1007/s11916-026-01511-6	2026	Current pain and headache reports	P2X7 Receptor as a Therapeutic Target for Neuropathic Pain: From Mechanisms to Translational Strategies.	Yes	Include	Include	Confirmed by two independent researchers	Pain relief / analgesic response | Function / quality of life / sleep | Stimulation paradigm / waveform | Physiological feedback / mechanism	Pain relief / analgesic response			16
42149411	10.1111/papr.70166	2026	Pain practice : the official journal of World Institute of Pain	Efficacy of Closed Loop Spinal Cord Stimulation for Chronic Back and Leg Pain: A Systematic Review.	Yes	Include	Include	Confirmed by two independent researchers	Pain relief / analgesic response | Trial stimulation / screening | Patient selection / predictors / psychological | Durability / long-term follow-up | Function / quality of life / sleep | Medication / opioid use | Complications / revision / explantation / device burden | Economic / occupational outcomes | Stimulation paradigm / waveform | Physiological feedback / mechanism	Pain relief / analgesic response			28
42134463	10.1016/j.neuroimage.2026.122002	2026	NeuroImage	EEG-based clustering shows distinct separation of chronic pain patients before spinal cord stimulation surgery.	Yes	Include	Include	Confirmed by two independent researchers	Pain relief / analgesic response | Patient selection / predictors / psychological | Function / quality of life / sleep | Economic / occupational outcomes | Physiological feedback / mechanism	Pain relief / analgesic response			18
42126579	10.1007/s00482-026-00939-4	2026	Schmerz (Berlin, Germany)	[German guideline on spinal cord stimulation for chronic neuropathic pain].	Yes	Include	Include	Confirmed by two independent researchers	Pain relief / analgesic response | Trial stimulation / screening | Complications / revision / explantation / device burden	Pain relief / analgesic response			14
42126345	10.1002/cns.70890	2026	CNS neuroscience & therapeutics	Esketamine Preserves Network Connectivity and Promotes Recovery in Consciousness Disorders.	Yes	Exclude	Exclude	Confirmed by two independent researchers	Pain relief / analgesic response | Trial stimulation / screening | Patient selection / predictors / psychological | Durability / long-term follow-up | Function / quality of life / sleep | Economic / occupational outcomes | Stimulation paradigm / waveform | Physiological feedback / mechanism		Non-pain spinal cord injury rehabilitation or motor-function focus		0
42124665	10.64898/2026.02.23.707488	2026	bioRxiv : the preprint server for biology	A modular, high-bandwidth, bidirectional implantable device for neural interrogation.	Yes	Exclude	Exclude	Confirmed by two independent researchers	Durability / long-term follow-up | Function / quality of life / sleep | Physiological feedback / mechanism		Lower-centrality record after conservative historical-outcome mapping threshold		7
42122468	10.3390/s26092746	2026	Sensors (Basel, Switzerland)	Webcam-Based Pain Measurement Using Pupillary Diameter.	Yes	Include	Include	Confirmed by two independent researchers	Pain relief / analgesic response | Economic / occupational outcomes | Physiological feedback / mechanism	Pain relief / analgesic response			12
42120752	10.1038/s41551-026-01684-w	2026	Nature biomedical engineering	Fundamental limitations of kilohertz-frequency carriers in afferent fibre recruitment with transcutaneous spinal cord stimulation.	Yes	Exclude	Exclude	Confirmed by two independent researchers	Paresthesia coverage / technical control | Function / quality of life / sleep | Economic / occupational outcomes | Stimulation paradigm / waveform | Physiological feedback / mechanism		Non-pain spinal cord injury rehabilitation or motor-function focus		0
42120103	10.1136/rapm-2026-107603	2026	Regional anesthesia and pain medicine	Change in opioid use following spinal cord stimulation: a systematic review and meta-analysis.	Yes	Include	Include	Confirmed by two independent researchers	Pain relief / analgesic response | Trial stimulation / screening | Patient selection / predictors / psychological | Durability / long-term follow-up | Function / quality of life / sleep | Medication / opioid use | Complications / revision / explantation / device burden | Economic / occupational outcomes	Pain relief / analgesic response			24
42112095	10.1177/20552173261432301	2026	Multiple sclerosis journal - experimental, translational and clinical	Percutaneous spinal stimulation to enhance gait and alleviate functional impairments in multiple sclerosis: A pilot study.	Yes	Exclude	Exclude	Confirmed by two independent researchers	Trial stimulation / screening | Patient selection / predictors / psychological | Function / quality of life / sleep | Complications / revision / explantation / device burden | Patient preference / experience / satisfaction		Non-pain spinal cord injury rehabilitation or motor-function focus		0
42108248	10.1097/CM9.0000000000004117	2026	Chinese medical journal	Neurophysiological mechanisms of spinal cord stimulation: From the perspective of disorder of consciousness.	No	Exclude	Exclude	Confirmed by two independent researchers	Physiological feedback / mechanism		No relevant success/outcome domain identifiable at title/abstract level	No abstract available; screened using title and metadata only	4
42099432	10.64898/2026.04.25.720749	2026	bioRxiv : the preprint server for biology	Axonal spike-count regimes link spinal cord stimulation periodicity to artificial sensory detection and discrimination in rodents.	Yes	Include	Include	Confirmed by two independent researchers	Paresthesia coverage / technical control | Trial stimulation / screening | Durability / long-term follow-up | Function / quality of life / sleep | Economic / occupational outcomes | Physiological feedback / mechanism	Paresthesia coverage / technical control			17
42091758	10.1007/s10571-026-01739-1	2026	Cellular and molecular neurobiology	Spinal Cord Stimulation Alleviates Neuropathic Pain Involves Regulation of the Ca<sup>2+</sup>/CaN/NFAT4 Pathway in Spinal Dorsal Horn Astrocytes.	Yes	Exclude	Exclude	Confirmed by two independent researchers	Pain relief / analgesic response | Physiological feedback / mechanism		Preclinical or animal-only record without clinical outcome relevance		0
42091086	10.1088/1741-2552/ae697b	2026	Journal of neural engineering	Neural mechanisms underlying leg muscle responses during cervical transcutaneous spinal cord stimulation.	Yes	Exclude	Exclude	Confirmed by two independent researchers	Paresthesia coverage / technical control | Patient selection / predictors / psychological | Function / quality of life / sleep | Economic / occupational outcomes | Physiological feedback / mechanism		Non-pain spinal cord injury rehabilitation or motor-function focus		0
42081072	10.1007/s40122-026-00841-y	2026	Pain and therapy	Supraspinal Correlates of Patients with Chronic Pain Under Burst Spinal Cord Stimulation: A Proof-of-Concept Functional MRI Study.	Yes	Include	Include	Confirmed by two independent researchers	Pain relief / analgesic response | Paresthesia coverage / technical control | Trial stimulation / screening | Patient selection / predictors / psychological | Durability / long-term follow-up | Function / quality of life / sleep | Economic / occupational outcomes | Stimulation paradigm / waveform | Physiological feedback / mechanism	Pain relief / analgesic response			26
42080524	10.1227/ons.0000000000002039	2026	Operative neurosurgery (Hagerstown, Md.)	Real-Time Pressure Sensing Is Associated With Reduced Complication Rates in Percutaneous Spinal Cord Lead Implantation: A Retrospective Cohort Analysis.	Yes	Include	Include	Confirmed by two independent researchers	Pain relief / analgesic response | Function / quality of life / sleep | Complications / revision / explantation / device burden	Pain relief / analgesic response			12
42071279	10.1097/NPT.0000000000000558	2026	Journal of neurologic physical therapy : JNPT	Transcutaneous Spinal Cord Stimulation for Spasticity in Primary Lateral Sclerosis: A Case Series.	Yes	Exclude	Exclude	Confirmed by two independent researchers	Pain relief / analgesic response | Trial stimulation / screening | Durability / long-term follow-up | Function / quality of life / sleep | Complications / revision / explantation / device burden		Non-pain spinal cord injury rehabilitation or motor-function focus		0
42066272		2026	Pain medicine case reports	Neuromodulation for Treating Adolescent Complex Regional Pain Syndrome: A Case Series.	Yes	Include	Include	Confirmed by two independent researchers	Pain relief / analgesic response | Function / quality of life / sleep | Complications / revision / explantation / device burden | Physiological feedback / mechanism	Pain relief / analgesic response			16
42066271		2026	Pain medicine case reports	Dual-Lead Spinal Cord Stimulation for Refractory Diabetic Small Fiber Neuropathy With Erythromelalgia-Like Features: A Case Report.	Yes	Include	Include	Confirmed by two independent researchers	Pain relief / analgesic response | Trial stimulation / screening | Function / quality of life / sleep | Medication / opioid use | Complications / revision / explantation / device burden | Economic / occupational outcomes | Physiological feedback / mechanism	Pain relief / analgesic response			22
42066270		2026	Pain medicine case reports	Combined Dorsal and Ventral Spinal Cord Stimulation for Treatment of Refractory Neuropathic Pain After Spinal Cord Injury: A Case Report.	Yes	Include	Include	Confirmed by two independent researchers	Pain relief / analgesic response | Paresthesia coverage / technical control | Durability / long-term follow-up | Complications / revision / explantation / device burden | Patient preference / experience / satisfaction	Pain relief / analgesic response			16
42063808	10.3389/fresc.2026.1789774	2026	Frontiers in rehabilitation sciences	Neurosurgery to restore function in cerebral palsy: current practice and emerging therapies.	Yes	Include	Include	Confirmed by two independent researchers	Pain relief / analgesic response | Patient selection / predictors / psychological | Durability / long-term follow-up | Function / quality of life / sleep | Complications / revision / explantation / device burden | Physiological feedback / mechanism	Pain relief / analgesic response			18
42063802	10.2147/JPR.S551667	2026	Journal of pain research	Psychometric and Molecular Profiling to Predict Outcomes of Spinal Cord Stimulation for Chronic Pain: A Pilot Study.	Yes	Include	Include	Confirmed by two independent researchers	Pain relief / analgesic response | Paresthesia coverage / technical control | Trial stimulation / screening | Patient selection / predictors / psychological | Durability / long-term follow-up | Function / quality of life / sleep | Economic / occupational outcomes | Physiological feedback / mechanism	Pain relief / analgesic response			24
42059049	10.1080/17581869.2026.2663948	2026	Pain management	BurstDR and multi-area Burst DR spinal cord stimulation for the treatment of chronic pain: "less is more".	Yes	Include	Include	Confirmed by two independent researchers	Pain relief / analgesic response | Trial stimulation / screening | Function / quality of life / sleep | Stimulation paradigm / waveform | Physiological feedback / mechanism	Pain relief / analgesic response			18
42058530	10.1093/jscr/rjag304	2026	Journal of surgical case reports	A case series of two patients using closed-loop spinal cord stimulation: demonstration of the impact of real-time adjustments.	Yes	Include	Include	Confirmed by two independent researchers	Pain relief / analgesic response | Paresthesia coverage / technical control | Trial stimulation / screening | Patient selection / predictors / psychological | Function / quality of life / sleep | Complications / revision / explantation / device burden | Patient preference / experience / satisfaction | Stimulation paradigm / waveform | Physiological feedback / mechanism	Pain relief / analgesic response			26
42057082	10.1186/s13063-026-09741-0	2026	Trials	Efficacy of transcutaneous spinal cord stimulation combined with resistance training on motor function in motor-incomplete spinal cord injury: protocol for an open-label, single-blind randomized controlled trial.	Yes	Exclude	Exclude	Confirmed by two independent researchers	Trial stimulation / screening | Function / quality of life / sleep | Physiological feedback / mechanism		Non-pain spinal cord injury rehabilitation or motor-function focus		0
42055600	10.1136/rapm-2026-107607	2026	Regional anesthesia and pain medicine	Dose-dependent dorsal column activation drives analgesic effects of spinal cord stimulation in a rat model of neuropathic pain.	Yes	Include	Include	Confirmed by two independent researchers	Pain relief / analgesic response | Paresthesia coverage / technical control | Durability / long-term follow-up | Function / quality of life / sleep | Stimulation paradigm / waveform | Physiological feedback / mechanism	Pain relief / analgesic response			20
42052783	10.31083/RN48384	2026	Revista de neurologia	Peripheral Neuropathy: A Phenotype-Driven Review for Diagnosis and Management.	Yes	Include	Include	Confirmed by two independent researchers	Pain relief / analgesic response | Trial stimulation / screening | Durability / long-term follow-up | Function / quality of life / sleep | Medication / opioid use | Economic / occupational outcomes | Stimulation paradigm / waveform | Physiological feedback / mechanism	Pain relief / analgesic response			22
42051777	10.3389/fneur.2026.1781709	2026	Frontiers in neurology	Advances in the diagnosis and management of post-stroke limb spasticity: a narrative review.	Yes	Exclude	Exclude	Confirmed by two independent researchers	Trial stimulation / screening | Durability / long-term follow-up		Non-pain spinal cord injury rehabilitation or motor-function focus		0
42046795	10.2147/JPR.S583921	2026	Journal of pain research	Spinal Cord Stimulation and DREZ Lesioning for Refractory Postherpetic Neuralgia: An Exploratory Case Series.	Yes	Include	Include	Confirmed by two independent researchers	Pain relief / analgesic response | Trial stimulation / screening | Patient selection / predictors / psychological | Durability / long-term follow-up | Function / quality of life / sleep | Complications / revision / explantation / device burden | Economic / occupational outcomes | Physiological feedback / mechanism	Pain relief / analgesic response			24
42045793	10.1097/CM9.0000000000004062	2026	Chinese medical journal	Comparison of spinal cord stimulation and dorsal root entry zone lesioning for intractable neuropathic pain after cauda equina injury.	No	Exclude	Exclude	Confirmed by two independent researchers	Pain relief / analgesic response		Lower-centrality record after conservative historical-outcome mapping threshold	No abstract available; screened using title and metadata only	7
42043910	10.1080/10790268.2026.2657699	2026	The journal of spinal cord medicine	The reticulospinal tracts are significant for the control of the anus and bladder: Insights from a complicated spinal cord stimulation case.	Yes	Exclude	Exclude	Confirmed by two independent researchers	Function / quality of life / sleep | Complications / revision / explantation / device burden		Non-pain spinal cord injury rehabilitation or motor-function focus		0
42040330	10.3389/fpain.2026.1760565	2026	Frontiers in pain research (Lausanne, Switzerland)	Safety of combined exercise and spinal cord stimulation therapy in persistent spinal pain syndrome: a case report.	Yes	Include	Include	Confirmed by two independent researchers	Pain relief / analgesic response | Function / quality of life / sleep | Complications / revision / explantation / device burden	Pain relief / analgesic response			14
42040248	10.52965/001c.160191	2026	Orthopedic reviews	Abrupt Loss of Spinal Cord Stimulation After Trauma: A Case-Based Approach to Evaluation and Management.	Yes	Include	Include	Confirmed by two independent researchers	Pain relief / analgesic response | Paresthesia coverage / technical control | Durability / long-term follow-up | Function / quality of life / sleep | Medication / opioid use | Complications / revision / explantation / device burden | Patient preference / experience / satisfaction	Pain relief / analgesic response			22
42040188	10.34133/cbsystems.0539	2026	Cyborg and bionic systems (Washington, D.C.)	Graph-Theoretical Signature from Neural and Vascular Signals Reveals Spinal Cord Stimulation Frequency-Specific Brain Network in Disorders of Consciousness Patients.	Yes	Include	Include	Confirmed by two independent researchers	Pain relief / analgesic response | Paresthesia coverage / technical control | Trial stimulation / screening | Function / quality of life / sleep | Economic / occupational outcomes | Physiological feedback / mechanism	Pain relief / analgesic response			17
42032959	10.11817/j.issn.1672-7347.2026.250502	2026	Zhong nan da xue xue bao. Yi xue ban = Journal of Central South University. Medical sciences	[Pulmonary branch embolism after short<b>-</b>term spinal cord stimulation for zoster<b>-</b>associated pain: Two cases and a literature review].	Yes	Include	Include	Confirmed by two independent researchers	Pain relief / analgesic response | Trial stimulation / screening | Patient selection / predictors / psychological | Durability / long-term follow-up | Complications / revision / explantation / device burden | Patient preference / experience / satisfaction	Pain relief / analgesic response			20
42032958	10.11817/j.issn.1672-7347.2026.250504	2026	Zhong nan da xue xue bao. Yi xue ban = Journal of Central South University. Medical sciences	[Staging<b>-</b>based integrative treatment strategies of traditional Chinese and Western Medicine for zoster<b>-</b>associated pain].	Yes	Include	Include	Confirmed by two independent researchers	Pain relief / analgesic response | Patient selection / predictors / psychological | Function / quality of life / sleep | Complications / revision / explantation / device burden | Physiological feedback / mechanism	Pain relief / analgesic response			18
42032955	10.11817/j.issn.1672-7347.2026.250053	2026	Zhong nan da xue xue bao. Yi xue ban = Journal of Central South University. Medical sciences	[Effects of spinal cord stimulation implantation on heart rate variability in patients with postherpetic neuralgia].	Yes	Include	Include	Confirmed by two independent researchers	Pain relief / analgesic response | Patient selection / predictors / psychological | Durability / long-term follow-up | Function / quality of life / sleep | Complications / revision / explantation / device burden | Stimulation paradigm / waveform | Physiological feedback / mechanism	Pain relief / analgesic response			22
42032954	10.11817/j.issn.1672-7347.2026.250554	2026	Zhong nan da xue xue bao. Yi xue ban = Journal of Central South University. Medical sciences	[Application of support vector machine in identifying neuromodulation states in patients with zoster-associated pain].	Yes	Include	Include	Confirmed by two independent researchers	Pain relief / analgesic response | Patient selection / predictors / psychological | Durability / long-term follow-up | Function / quality of life / sleep | Complications / revision / explantation / device burden | Stimulation paradigm / waveform | Physiological feedback / mechanism	Pain relief / analgesic response			22
42028365	10.46292/sci25-00116	2026	Topics in spinal cord injury rehabilitation	Feasibility of a Home-based Transcutaneous Spinal Stimulation Program on Autonomic-Cardiovascular Safety After Incomplete Tetraplegia.	Yes	Exclude	Exclude	Confirmed by two independent researchers	Pain relief / analgesic response | Trial stimulation / screening | Patient selection / predictors / psychological | Durability / long-term follow-up | Function / quality of life / sleep | Complications / revision / explantation / device burden | Physiological feedback / mechanism		Non-pain spinal cord injury rehabilitation or motor-function focus		0
42017322	10.1161/JAHA.125.048556	2026	Journal of the American Heart Association	Pulsed Ultrahigh Frequency Spinal Cord Stimulation for Arrhythmia After Myocardial Infarction.	Yes	Exclude	Exclude	Confirmed by two independent researchers	Patient selection / predictors / psychological | Function / quality of life / sleep | Complications / revision / explantation / device burden | Stimulation paradigm / waveform | Physiological feedback / mechanism		Preclinical or animal-only record without clinical outcome relevance		0
42013322		2026	Pain physician	Technical Strategies in Spinal Cord Stimulation for Refractory Angina: A Narrative Review.	Yes	Include	Include	Confirmed by two independent researchers	Pain relief / analgesic response | Paresthesia coverage / technical control | Trial stimulation / screening | Function / quality of life / sleep | Patient preference / experience / satisfaction | Stimulation paradigm / waveform	Pain relief / analgesic response			20
42008493	10.1371/journal.pone.0347211	2026	PloS one	Effects of non-invasive spinal cord stimulation on autonomic function in individuals with subacute spinal cord injury: A pilot clinical trial protocol.	Yes	Exclude	Exclude	Confirmed by two independent researchers	Pain relief / analgesic response | Trial stimulation / screening | Patient selection / predictors / psychological | Durability / long-term follow-up | Function / quality of life / sleep | Complications / revision / explantation / device burden | Patient preference / experience / satisfaction | Physiological feedback / mechanism		Non-pain spinal cord injury rehabilitation or motor-function focus		0
42001326	10.1016/j.neurom.2026.02.007	2026	Neuromodulation : journal of the International Neuromodulation Society	Utility of an e-Health Tool in the Selection of Patients to Be Treated With Spinal Cord Stimulation: Experience of an Italian Pain Unit.	Yes	Include	Include	Confirmed by two independent researchers	Pain relief / analgesic response | Trial stimulation / screening | Patient selection / predictors / psychological | Durability / long-term follow-up | Function / quality of life / sleep | Patient preference / experience / satisfaction	Pain relief / analgesic response			20
41996751	10.1016/j.clinph.2026.2111882	2026	Clinical neurophysiology : official journal of the International Federation of Clinical Neurophysiology	Brief protocol to improve ataxia symptoms via cerebello-spinal direct current stimulation during gait training.	Yes	Include	Include	Confirmed by two independent researchers	Pain relief / analgesic response | Trial stimulation / screening | Patient selection / predictors / psychological | Function / quality of life / sleep | Physiological feedback / mechanism	Pain relief / analgesic response			13
41994782	10.7759/cureus.105136	2026	Cureus	Spinal Cord Stimulation for Chronic Pelvic Pain Secondary to Oncologic Complications: A Case Report.	Yes	Include	Include	Confirmed by two independent researchers	Pain relief / analgesic response | Durability / long-term follow-up | Medication / opioid use | Complications / revision / explantation / device burden	Pain relief / analgesic response			16
41987849	10.1002/mco2.70739	2026	MedComm	Emerging Neural Recording and Neurostimulation Technologies Based on Brain-Computer Interface: A Promising Approach for Neuropsychiatric Disorders.	Yes	Exclude	Exclude	Confirmed by two independent researchers	Pain relief / analgesic response | Patient selection / predictors / psychological | Economic / occupational outcomes | Stimulation paradigm / waveform | Physiological feedback / mechanism		Non-pain spinal cord injury rehabilitation or motor-function focus		0
41985682	10.1016/j.spinee.2026.04.006	2026	The spine journal : official journal of the North American Spine Society	The impact of preoperative central sensitization and novel mitigation strategies on outcomes following spinal surgery: a comprehensive narrative review.	Yes	Include	Include	Confirmed by two independent researchers	Pain relief / analgesic response | Paresthesia coverage / technical control | Trial stimulation / screening | Patient selection / predictors / psychological | Function / quality of life / sleep | Complications / revision / explantation / device burden | Physiological feedback / mechanism	Pain relief / analgesic response			22
41984559	10.17116/jnevro202612603187	2026	Zhurnal nevrologii i psikhiatrii imeni S.S. Korsakova	[Neurourology in neurorehabilitation: experience in implementing and analyzing the effectiveness of a new diagnosis-related group in patients with detrusor hyperactivity and spinal cord injury].	Yes	Exclude	Exclude	Confirmed by two independent researchers	Pain relief / analgesic response | Durability / long-term follow-up | Function / quality of life / sleep | Complications / revision / explantation / device burden | Economic / occupational outcomes | Patient preference / experience / satisfaction		Non-pain spinal cord injury rehabilitation or motor-function focus		0
41984006	10.1016/j.neurom.2026.03.008	2026	Neuromodulation : journal of the International Neuromodulation Society	Spinal Cord Stimulation Improves Pain and Quality of Life in Painful Diabetic Neuropathy: A Meta-Analysis of Randomized Trials.	Yes	Include	Include	Confirmed by two independent researchers	Pain relief / analgesic response | Trial stimulation / screening | Durability / long-term follow-up | Function / quality of life / sleep | Complications / revision / explantation / device burden | Patient preference / experience / satisfaction	Pain relief / analgesic response			20
41983032	10.2147/JPR.S547502	2026	Journal of pain research	Spinal Cord Stimulators' Displacement: Systematic Review and Single-Institution Case Series with Anchoring Technique.	Yes	Include	Include	Confirmed by two independent researchers	Pain relief / analgesic response | Paresthesia coverage / technical control | Trial stimulation / screening | Durability / long-term follow-up | Function / quality of life / sleep | Complications / revision / explantation / device burden	Pain relief / analgesic response			18
41980601	10.1055/a-2820-0792	2026	Seminars in musculoskeletal radiology	Controversies and Efficacy of Percutaneous Spinal Interventions.	Yes	Exclude	Exclude	Confirmed by two independent researchers	Pain relief / analgesic response | Stimulation paradigm / waveform		Lower-centrality record after conservative historical-outcome mapping threshold		10
41978902	10.2147/CPAA.S506172	2026	Clinical pharmacology : advances and applications	Chronic Pain in Elderly Patients: Pathophysiology, Pharmacologic and Non-Pharmacologic Therapies, and Interventional Management.	Yes	Include	Include	Confirmed by two independent researchers	Pain relief / analgesic response | Function / quality of life / sleep | Medication / opioid use | Complications / revision / explantation / device burden | Physiological feedback / mechanism	Pain relief / analgesic response			18
41971894	10.1016/j.inpm.2026.100755	2026	Interventional pain medicine	Fluoroscopic radiation exposure during spinal cord stimulation procedures: A systematic review and meta-analysis.	Yes	Include	Include	Confirmed by two independent researchers	Pain relief / analgesic response | Paresthesia coverage / technical control | Trial stimulation / screening	Pain relief / analgesic response			14
41970636	10.3389/fpain.2026.1751694	2026	Frontiers in pain research (Lausanne, Switzerland)	Case Report: Spinal cord stimulation for phantom limb pain facilitates upper limb myoelectric prosthesis use.	Yes	Include	Include	Confirmed by two independent researchers	Pain relief / analgesic response | Function / quality of life / sleep | Stimulation paradigm / waveform	Pain relief / analgesic response			12
41967178	10.1016/j.neurot.2026.e00902	2026	Neurotherapeutics : the journal of the American Society for Experimental NeuroTherapeutics	Neuromodulation of the central nervous system for facial pain.	Yes	Include	Include	Confirmed by two independent researchers	Pain relief / analgesic response | Patient selection / predictors / psychological | Durability / long-term follow-up | Function / quality of life / sleep | Complications / revision / explantation / device burden | Economic / occupational outcomes	Pain relief / analgesic response			20
41963069	10.1152/jn.00438.2025	2026	Journal of neurophysiology	Therapy-specific motoneuron activation with epidural and dorsal root ganglion stimulation in spinal cord injury.	Yes	Exclude	Exclude	Confirmed by two independent researchers	Paresthesia coverage / technical control | Trial stimulation / screening | Function / quality of life / sleep | Physiological feedback / mechanism		Non-pain spinal cord injury rehabilitation or motor-function focus		0
41961042	10.1016/j.neurom.2026.03.006	2026	Neuromodulation : journal of the International Neuromodulation Society	Spinal Cord Stimulation for Chronic Refractory Pruritus: A Case Report.	No	Exclude	Exclude	Confirmed by two independent researchers			Lower-centrality record after conservative historical-outcome mapping threshold	No abstract available; screened using title and metadata only	5
41959040	10.64898/2026.04.01.715924	2026	bioRxiv : the preprint server for biology	Hypoglossal motor output is altered by C4 epidural electrical stimulation via ascending spinal and peripheral feedback pathways.	Yes	Exclude	Exclude	Confirmed by two independent researchers	Function / quality of life / sleep | Complications / revision / explantation / device burden | Physiological feedback / mechanism		Non-pain spinal cord injury rehabilitation or motor-function focus		0
41957247	10.1038/s41393-026-01197-y	2026	Spinal cord	Motivations and expectations for spinal cord epidural stimulation study participation: perspectives from individuals with spinal cord injury and caregivers.	Yes	Exclude	Exclude	Confirmed by two independent researchers	Trial stimulation / screening | Patient selection / predictors / psychological | Durability / long-term follow-up | Function / quality of life / sleep | Economic / occupational outcomes | Patient preference / experience / satisfaction | Physiological feedback / mechanism		Non-pain spinal cord injury rehabilitation or motor-function focus		0
41948474	10.1097/PR9.0000000000001429	2026	Pain reports	Psychological determinants and predictors of outcomes in spinal cord stimulation: a systematic review.	Yes	Include	Include	Confirmed by two independent researchers	Pain relief / analgesic response | Patient selection / predictors / psychological | Durability / long-term follow-up | Function / quality of life / sleep	Pain relief / analgesic response			16
41948168	10.2147/JPR.S566042	2026	Journal of pain research	Quantum Mechanical Mechanisms in the Therapeutic Effects of Spinal Cord Stimulation to Treat Chronic Neuropathic Pain: A Quantum Computational Model.	Yes	Include	Include	Confirmed by two independent researchers	Pain relief / analgesic response | Patient selection / predictors / psychological | Function / quality of life / sleep | Physiological feedback / mechanism	Pain relief / analgesic response			14
41945489	10.1159/000551467	2026	Stereotactic and functional neurosurgery	Safety of 3 Tesla MRI in active peripheral nerve field stimulation device for facial pain.	Yes	Include	Include	Confirmed by two independent researchers	Pain relief / analgesic response | Paresthesia coverage / technical control | Patient selection / predictors / psychological | Function / quality of life / sleep | Complications / revision / explantation / device burden	Pain relief / analgesic response			16
41942120	10.4097/kja.25954	2026	Korean journal of anesthesiology	Impact of spinal cord stimulation on healthcare utilization and costs in complex regional pain syndrome: analysis of South Korea's National Health Insurance claims data.	Yes	Include	Include	Confirmed by two independent researchers	Pain relief / analgesic response | Trial stimulation / screening | Durability / long-term follow-up | Function / quality of life / sleep | Medication / opioid use | Economic / occupational outcomes	Pain relief / analgesic response			20
41938223	10.2147/JPR.S573333	2026	Journal of pain research	Spinal Cord Stimulation for Pain Management Following Spinal Cord Injury: A Systematic Review.	Yes	Include	Include	Confirmed by two independent researchers	Pain relief / analgesic response | Paresthesia coverage / technical control | Trial stimulation / screening | Patient selection / predictors / psychological | Function / quality of life / sleep | Complications / revision / explantation / device burden | Economic / occupational outcomes	Pain relief / analgesic response			22
41937366	10.1002/ejp.70254	2026	European journal of pain (London, England)	Alpha Oscillations and Conditioned Pain Modulation Is Associated With Treatment Resistance to Spinal Cord Stimulation for Neuropathic Pain.	Yes	Include	Include	Confirmed by two independent researchers	Pain relief / analgesic response | Trial stimulation / screening | Patient selection / predictors / psychological | Function / quality of life / sleep | Economic / occupational outcomes | Physiological feedback / mechanism	Pain relief / analgesic response			20
41930429	10.17116/neiro20269002162	2026	Zhurnal voprosy neirokhirurgii imeni N. N. Burdenko	[Epidural spinal cord stimulation in hereditary spastic paraplegia: preliminary results].	Yes	Include	Include	Confirmed by two independent researchers	Trial stimulation / screening | Patient selection / predictors / psychological | Durability / long-term follow-up | Function / quality of life / sleep	Trial stimulation / screening			14
41929291	10.64898/2026.03.24.26348827	2026	medRxiv : the preprint server for health sciences	Recovery of Dexterous Motor Control via Non-Monosynaptic Corticospinal Pathways.	Yes	Exclude	Exclude	Confirmed by two independent researchers	Function / quality of life / sleep | Physiological feedback / mechanism		Lower-centrality record after conservative historical-outcome mapping threshold		5
41926493	10.2147/JPR.S541843	2026	Journal of pain research	The American Society of Pain and Neuroscience (ASPN) Evidence-Based Consensus Recommendations on Programming and Coding Implantable Spinal Cord Stimulation Devices for Treatment of Chronic Intractable Pain.	Yes	Include	Include	Confirmed by two independent researchers	Pain relief / analgesic response | Paresthesia coverage / technical control | Function / quality of life / sleep | Economic / occupational outcomes | Stimulation paradigm / waveform | Physiological feedback / mechanism	Pain relief / analgesic response			20
41926484	10.1371/journal.pone.0345287	2026	PloS one	Directional leads applied to spinal cord stimulation: A computational modelling study.	Yes	Include	Include	Confirmed by two independent researchers	Pain relief / analgesic response | Paresthesia coverage / technical control | Function / quality of life / sleep | Stimulation paradigm / waveform | Physiological feedback / mechanism	Pain relief / analgesic response			18
41921228	10.3171/2026.1.FOCUS251086	2026	Neurosurgical focus	Are ambulatory surgery centers a safe and effective setting for spinal cord stimulator placement?	Yes	Include	Include	Confirmed by two independent researchers	Pain relief / analgesic response | Paresthesia coverage / technical control | Patient selection / predictors / psychological | Durability / long-term follow-up | Function / quality of life / sleep | Patient preference / experience / satisfaction	Pain relief / analgesic response			18
41920160	10.23736/S0390-5616.26.06678-6	2026	Journal of neurosurgical sciences	Large language models in artificial intelligence to answer patient questions in spine surgery: an evaluation of current evidence.	Yes	Exclude	Exclude	Confirmed by two independent researchers			No relevant success/outcome domain identifiable at title/abstract level		1
41915027	10.1093/pm/pnag049	2026	Pain medicine (Malden, Mass.)	Spinal Cord Stimulation, Peripheral Nerve Stimulation, and Pulsed Radiofrequency in the Management of Herpes Zoster-Related Pain: A Network Meta-Analysis.	Yes	Include	Include	Confirmed by two independent researchers	Pain relief / analgesic response | Trial stimulation / screening | Function / quality of life / sleep | Economic / occupational outcomes	Pain relief / analgesic response			16
41909378	10.7759/cureus.104195	2026	Cureus	Spinal Cord Stimulation for Refractory Chest Pain Without Objective Ischemia in a Patient With Prior Coronary Artery Bypass Grafting: A Case Report.	Yes	Include	Include	Confirmed by two independent researchers	Pain relief / analgesic response | Trial stimulation / screening | Durability / long-term follow-up | Function / quality of life / sleep | Medication / opioid use | Complications / revision / explantation / device burden | Patient preference / experience / satisfaction	Pain relief / analgesic response			22
41890343	10.3389/fnhum.2026.1754152	2026	Frontiers in human neuroscience	Lumbar enlargement spinal cord stimulation for severe spasticity and motor function improvement after traumatic brain injury: a case report.	Yes	Include	Include	Confirmed by two independent researchers	Pain relief / analgesic response | Trial stimulation / screening | Durability / long-term follow-up | Function / quality of life / sleep | Physiological feedback / mechanism	Pain relief / analgesic response			18
41890254	10.1007/s13534-025-00531-2	2026	Biomedical engineering letters	Transcutaneous interference spinal cord stimulation: leadfield-based pareto optimization of electrode montages for improved focality.	Yes	Exclude	Exclude	Confirmed by two independent researchers	Pain relief / analgesic response | Patient selection / predictors / psychological		Preclinical or animal-only record without clinical outcome relevance		0
41887754	10.3344/kjp.25161	2026	The Korean journal of pain	Clinical practice guidelines for the management of refractory postherpetic neuralgia by the Korean Pain Society.	Yes	Include	Include	Confirmed by two independent researchers	Pain relief / analgesic response | Patient selection / predictors / psychological | Function / quality of life / sleep | Medication / opioid use | Economic / occupational outcomes | Patient preference / experience / satisfaction	Pain relief / analgesic response			20
41884511	10.1016/j.mtbio.2026.103018	2026	Materials today. Bio	Customized ultra-flexible and adhesive spinal cord stimulation electrode for chronic pain management.	Yes	Exclude	Exclude	Confirmed by two independent researchers	Pain relief / analgesic response | Durability / long-term follow-up | Function / quality of life / sleep		Preclinical or animal-only record without clinical outcome relevance		0
41883362	10.3389/fnins.2026.1816472	2026	Frontiers in neuroscience	Correction: Long-term relief of refractory trigeminal neuropathy using high-frequency spinal cord stimulation at the cervicomedullary junction: a 6-year follow-up case report.	Yes	Include	Include	Confirmed by two independent researchers	Pain relief / analgesic response | Durability / long-term follow-up | Stimulation paradigm / waveform	Pain relief / analgesic response			14
41880257	10.1109/JBHI.2026.3677372	2026	IEEE journal of biomedical and health informatics	Awareness- and Arousal-specific Brain Analysis Predicts Spinal Cord Stimulation Effectiveness in Disorders of Consciousness.	Yes	Include	Include	Confirmed by two independent researchers	Patient selection / predictors / psychological | Function / quality of life / sleep | Economic / occupational outcomes | Physiological feedback / mechanism	Patient selection / predictors / psychological			13
41876656	10.1038/s41598-026-42212-9	2026	Scientific reports	A fully implantable intraspinal microstimulation device for early preclinical evaluation of feasibility, stability, and functionality.	Yes	Exclude	Exclude	Confirmed by two independent researchers	Pain relief / analgesic response | Durability / long-term follow-up | Function / quality of life / sleep | Complications / revision / explantation / device burden | Economic / occupational outcomes | Patient preference / experience / satisfaction | Physiological feedback / mechanism		Non-pain spinal cord injury rehabilitation or motor-function focus		0
41868294	10.2147/JPR.S559514	2026	Journal of pain research	Smart Processing and Intelligent Navigation for Evaluation (SPINE): Comparing Clinicians and AI Language Model (GPT-4) in Spinal Cord Stimulation Candidate Selection.	Yes	Include	Include	Confirmed by two independent researchers	Pain relief / analgesic response | Patient selection / predictors / psychological | Function / quality of life / sleep | Economic / occupational outcomes	Pain relief / analgesic response			16
41866084	10.1016/j.toxicon.2026.109073	2026	Toxicon : official journal of the International Society on Toxinology	Effects of apomorphine, spinal rTMS, and BoNT on camptocormia: an exploratory wearable sensor-based analysis in a patient with MSA.	Yes	Include	Include	Confirmed by two independent researchers	Pain relief / analgesic response | Durability / long-term follow-up | Function / quality of life / sleep | Medication / opioid use | Complications / revision / explantation / device burden | Physiological feedback / mechanism	Pain relief / analgesic response			15
41859681	10.1016/j.eclinm.2026.103802	2026	EClinicalMedicine	Transcutaneous spinal cord stimulation plus locomotor training versus sham-stimulation plus locomotor training in chronic spinal cord injury (eWALK): a multicentre, triple-blind, randomised, sham-controlled trial.	Yes	Include	Include	Confirmed by two independent researchers	Pain relief / analgesic response | Trial stimulation / screening | Patient selection / predictors / psychological | Durability / long-term follow-up | Function / quality of life / sleep | Complications / revision / explantation / device burden	Pain relief / analgesic response			20
41859591	10.7759/cureus.103728	2026	Cureus	Structural and Functional Impact of Spinal Cord Stimulation in Diabetic Peripheral Neuropathy.	Yes	Include	Include	Confirmed by two independent researchers	Pain relief / analgesic response | Trial stimulation / screening | Patient selection / predictors / psychological | Durability / long-term follow-up | Function / quality of life / sleep | Complications / revision / explantation / device burden | Physiological feedback / mechanism	Pain relief / analgesic response			22
41848601	10.1002/adma.72820	2026	Advanced materials (Deerfield Beach, Fla.)	An Immunocompatible Conductive Hydrogel Via Anion-π Interlocking as an Injectable Bridge for Sustained Bioelectronic Interfacing.	Yes	Exclude	Exclude	Confirmed by two independent researchers	Pain relief / analgesic response | Durability / long-term follow-up | Economic / occupational outcomes		Preclinical or animal-only record without clinical outcome relevance		0
41827178	10.3390/jcm15051760	2026	Journal of clinical medicine	Spinal Cord Stimulation for Non-Reconstructable Chronic Limb-Threatening Ischemia: A Real-World, Multidisciplinary, Single-Center Experience.	Yes	Include	Include	Confirmed by two independent researchers	Pain relief / analgesic response | Patient selection / predictors / psychological | Durability / long-term follow-up | Function / quality of life / sleep | Complications / revision / explantation / device burden | Patient preference / experience / satisfaction	Pain relief / analgesic response			20
41825062	10.3171/2025.11.JNS241759	2026	Journal of neurosurgery	Surgical neuromodulation: prevalence of Staphylococcus aureus, decolonization, and rates of infection.	Yes	Include	Include	Confirmed by two independent researchers	Trial stimulation / screening | Durability / long-term follow-up | Function / quality of life / sleep | Complications / revision / explantation / device burden	Trial stimulation / screening			11
41824110	10.1007/s11064-026-04725-7	2026	Neurochemical research	Spinal Cord Stimulation Alleviates Spinal Cord Injury-Induced Neuropathic Pain Via m<sup>5</sup>C-Dependent Regulation of TRAF2.	No	Exclude	Exclude	Confirmed by two independent researchers	Pain relief / analgesic response		Lower-centrality record after conservative historical-outcome mapping threshold	No abstract available; screened using title and metadata only	7
41822347	10.1063/5.0298057	2026	APL bioengineering	Improving muscle recruitment via multi-electrode transcutaneous spinal cord stimulation using automated selectivity-driven algorithms.	Yes	Exclude	Exclude	Confirmed by two independent researchers	Pain relief / analgesic response | Paresthesia coverage / technical control | Patient selection / predictors / psychological | Function / quality of life / sleep		Non-pain spinal cord injury rehabilitation or motor-function focus		0
41822105	10.1097/PR9.0000000000001426	2026	Pain reports	Analgesic strategies for ischaemic pain in chronic limb-threatening ischaemia: a systematic review and meta-analysis.	Yes	Exclude	Exclude	Confirmed by two independent researchers	Pain relief / analgesic response | Durability / long-term follow-up		Lower-centrality record after conservative historical-outcome mapping threshold		10
41819250	10.1016/j.neulet.2026.138577	2026	Neuroscience letters	Efficacy of a Gaussian-frequency charge-imbalanced biphasic waveform for facilitating swallowing via thoracic epidural spinal cord stimulation.	Yes	Include	Include	Confirmed by two independent researchers	Function / quality of life / sleep | Economic / occupational outcomes | Stimulation paradigm / waveform | Physiological feedback / mechanism	Function / quality of life / sleep			13
41815492	10.3389/fnins.2026.1742006	2026	Frontiers in neuroscience	Case Report: Spinal cord stimulation for neuropathic pain from spinal cysticercosis.	Yes	Include	Include	Confirmed by two independent researchers	Pain relief / analgesic response | Paresthesia coverage / technical control | Durability / long-term follow-up | Function / quality of life / sleep | Medication / opioid use | Complications / revision / explantation / device burden	Pain relief / analgesic response			20
41806217	10.1007/s11325-026-03638-7	2026	Sleep & breathing = Schlaf & Atmung	Neuromodulation for Restless Legs Syndrome: A Systematic Review and Mechanistic Considerations for Spinal Cord Stimulation.	Yes	Include	Include	Confirmed by two independent researchers	Pain relief / analgesic response | Trial stimulation / screening | Patient selection / predictors / psychological | Function / quality of life / sleep | Medication / opioid use | Economic / occupational outcomes | Patient preference / experience / satisfaction | Physiological feedback / mechanism	Pain relief / analgesic response			24
41803851	10.1186/s12916-026-04697-z	2026	BMC medicine	Transcutaneous spinal cord stimulation combined with robot-assisted gait training to improve mobility and balance in spinal cord injury: intramuscular electromyography as a biomarker for functional recovery.	Yes	Exclude	Exclude	Confirmed by two independent researchers	Pain relief / analgesic response | Trial stimulation / screening | Patient selection / predictors / psychological | Function / quality of life / sleep | Stimulation paradigm / waveform | Physiological feedback / mechanism		Non-pain spinal cord injury rehabilitation or motor-function focus		0
41803572	10.1007/s40122-026-00823-0	2026	Pain and therapy	Pain Relief and Multidimensional Outcomes of Fast-Acting Subperception Spinal Cord Stimulation Therapy for Chronic Pain: The FAST Prospective, Multicenter Study.	Yes	Include	Include	Confirmed by two independent researchers	Pain relief / analgesic response | Paresthesia coverage / technical control | Trial stimulation / screening | Patient selection / predictors / psychological | Durability / long-term follow-up | Function / quality of life / sleep | Stimulation paradigm / waveform | Physiological feedback / mechanism	Pain relief / analgesic response			24
41802692	10.1016/j.brainres.2026.150256	2026	Brain research	Hormonal modulation after deep brain stimulation and spinal cord stimulation: a scoping review mapping evidence across targets and indications.	Yes	Include	Include	Confirmed by two independent researchers	Pain relief / analgesic response | Paresthesia coverage / technical control | Trial stimulation / screening | Patient selection / predictors / psychological | Function / quality of life / sleep | Economic / occupational outcomes | Physiological feedback / mechanism	Pain relief / analgesic response			22
41799889	10.3389/fnins.2026.1665633	2026	Frontiers in neuroscience	Long-term relief of refractory trigeminal neuropathy using high-frequency spinal cord stimulation at the cervicomedullary junction: a 6-year follow-up case report.	Yes	Include	Include	Confirmed by two independent researchers	Pain relief / analgesic response | Durability / long-term follow-up | Function / quality of life / sleep | Complications / revision / explantation / device burden | Stimulation paradigm / waveform | Physiological feedback / mechanism	Pain relief / analgesic response			20
41794172	10.1016/j.neuchi.2026.101796	2026	Neuro-Chirurgie	Application Spinal Chord Stimulation (SCS) for management Tromboangiitis obliterans (Burger disease). Clinical observation study.	Yes	Include	Include	Confirmed by two independent researchers	Pain relief / analgesic response | Trial stimulation / screening | Durability / long-term follow-up | Function / quality of life / sleep	Pain relief / analgesic response			16
41793406	10.1016/j.neurom.2026.02.001	2026	Neuromodulation : journal of the International Neuromodulation Society	Risk Factors for Spinal Cord Stimulator Explant After Implantation for Neuropathic Pain: A Systematic Review.	Yes	Include	Include	Confirmed by two independent researchers	Pain relief / analgesic response | Trial stimulation / screening | Patient selection / predictors / psychological | Durability / long-term follow-up | Function / quality of life / sleep | Medication / opioid use | Complications / revision / explantation / device burden	Pain relief / analgesic response			22
41792332	10.1038/s41393-026-01190-5	2026	Spinal cord	Study design considerations in clinical trials testing transcutaneous stimulation for spinal cord injury.	Yes	Exclude	Exclude	Confirmed by two independent researchers	Trial stimulation / screening | Function / quality of life / sleep | Physiological feedback / mechanism		Non-pain spinal cord injury rehabilitation or motor-function focus		0
41790094	10.1016/j.neurom.2026.01.012	2026	Neuromodulation : journal of the International Neuromodulation Society	Three Decades of Continuous Medical Education in Neuromodulation: The Strategic Evolution of the European Continuing Medical Training Organization.	Yes	Exclude	Exclude	Confirmed by two independent researchers	Durability / long-term follow-up | Function / quality of life / sleep | Patient preference / experience / satisfaction		Lower-centrality record after conservative historical-outcome mapping threshold		9
41790092	10.1016/j.neurom.2025.12.013	2026	Neuromodulation : journal of the International Neuromodulation Society	A Multicenter Analysis of Baseline Patient-Reported Outcome Measures as Predictors of Progression From Spinal Cord Stimulator Trial to Implantation.	Yes	Include	Include	Confirmed by two independent researchers	Pain relief / analgesic response | Trial stimulation / screening | Patient selection / predictors / psychological | Function / quality of life / sleep	Pain relief / analgesic response			16
41788866	10.3389/fpain.2026.1728339	2026	Frontiers in pain research (Lausanne, Switzerland)	Variational free energy as a conceptual framework for understanding habituation in spinal cord stimulation.	Yes	Include	Include	Confirmed by two independent researchers	Pain relief / analgesic response | Paresthesia coverage / technical control | Patient selection / predictors / psychological | Durability / long-term follow-up | Function / quality of life / sleep | Economic / occupational outcomes | Stimulation paradigm / waveform | Physiological feedback / mechanism	Pain relief / analgesic response			24
41788118	10.7759/cureus.102799	2026	Cureus	Impact of Evoked Compound Action Potential (ECAP)-Controlled Closed-Loop Spinal Cord Stimulation in Refractory Lumbar Radiculopathy: A Case Report.	Yes	Include	Include	Confirmed by two independent researchers	Pain relief / analgesic response | Trial stimulation / screening | Patient selection / predictors / psychological | Durability / long-term follow-up | Function / quality of life / sleep | Patient preference / experience / satisfaction | Stimulation paradigm / waveform | Physiological feedback / mechanism	Pain relief / analgesic response			24
41788111	10.7759/cureus.102825	2026	Cureus	Therapeutic and Diagnostic Landscape of Diabetic Neuropathy: A Systematic Review of Clinical Studies.	Yes	Include	Include	Confirmed by two independent researchers	Pain relief / analgesic response | Trial stimulation / screening | Durability / long-term follow-up | Function / quality of life / sleep | Complications / revision / explantation / device burden | Stimulation paradigm / waveform | Physiological feedback / mechanism	Pain relief / analgesic response			20
41785512	10.1088/2057-1976/ae4df4	2026	Biomedical physics & engineering express	Computational modeling of paresthesia generated by SCS using a percutaneous lead: a proof-of-concept theoretical model based on an arbitrary somatotopic distribution.	Yes	Include	Include	Confirmed by two independent researchers	Pain relief / analgesic response | Paresthesia coverage / technical control | Patient selection / predictors / psychological | Function / quality of life / sleep | Complications / revision / explantation / device burden | Economic / occupational outcomes | Physiological feedback / mechanism	Pain relief / analgesic response			22
41784600	10.1016/j.neurom.2026.01.008	2026	Neuromodulation : journal of the International Neuromodulation Society	An Observational Electrophysiologic Study for Optimizing Targeting of Monopolar Lumbar Spinal Foraminal Neural Structures: Would Spinal Transforaminal Stimulation Be a More Appropriate Classification?	Yes	Include	Include	Confirmed by two independent researchers	Pain relief / analgesic response | Paresthesia coverage / technical control | Patient preference / experience / satisfaction | Physiological feedback / mechanism	Pain relief / analgesic response			14
41781150	10.1136/rapm-2025-107507	2026	Regional anesthesia and pain medicine	Evaluation of a mental health screening tool to determine the need for psychological interview for patients offered neuromodulation implant therapies for pain.	Yes	Include	Include	Confirmed by two independent researchers	Pain relief / analgesic response | Paresthesia coverage / technical control | Trial stimulation / screening | Patient selection / predictors / psychological | Durability / long-term follow-up | Function / quality of life / sleep | Medication / opioid use | Complications / revision / explantation / device burden | Economic / occupational outcomes | Stimulation paradigm / waveform	Pain relief / analgesic response			28
41779996		2026	Pain medicine case reports	Uncommon Dermatological Reaction to Spinal Cord Stimulation-Prurigo Nodularis.	Yes	Include	Include	Confirmed by two independent researchers	Pain relief / analgesic response | Complications / revision / explantation / device burden | Physiological feedback / mechanism	Pain relief / analgesic response			14
41779995		2026	Pain medicine case reports	Simultaneous Closed-Loop Inceptiv Spinal Cord Stimulator and Bladder InterStim Implantation - A Case Report.	Yes	Include	Include	Confirmed by two independent researchers	Pain relief / analgesic response | Durability / long-term follow-up | Function / quality of life / sleep | Complications / revision / explantation / device burden | Stimulation paradigm / waveform | Physiological feedback / mechanism	Pain relief / analgesic response			20
41779991		2026	Pain medicine case reports	Spinal Cord Stimulation for Chronic Neuropathic Pain in Adrenomyeloneuropathy: A Case Report.	Yes	Include	Include	Confirmed by two independent researchers	Pain relief / analgesic response | Trial stimulation / screening | Durability / long-term follow-up | Function / quality of life / sleep | Medication / opioid use | Complications / revision / explantation / device burden | Economic / occupational outcomes	Pain relief / analgesic response			22
41779982		2026	Pain medicine case reports	Externally Powered Peripheral Nerve Stimulator With a Separate Receiver at the Median Nerve for the Treatment of Postoperative Carpal Tunnel Release-Related Chronic Pain in the Upper Extremity: A Case Report.	Yes	Include	Include	Confirmed by two independent researchers	Pain relief / analgesic response | Paresthesia coverage / technical control | Trial stimulation / screening | Patient selection / predictors / psychological | Durability / long-term follow-up | Function / quality of life / sleep | Medication / opioid use | Complications / revision / explantation / device burden	Pain relief / analgesic response			24
41774424	10.1007/s40122-026-00821-2	2026	Pain and therapy	Objective, Same-Day SCS Trials with ECAP-Controlled Closed-Loop Therapy: Depth of Response is Maintained from Trial to 12 months.	Yes	Include	Include	Confirmed by two independent researchers	Pain relief / analgesic response | Trial stimulation / screening | Durability / long-term follow-up | Function / quality of life / sleep | Complications / revision / explantation / device burden | Economic / occupational outcomes | Patient preference / experience / satisfaction | Stimulation paradigm / waveform | Physiological feedback / mechanism	Pain relief / analgesic response			26
41766570	10.1080/02688697.2026.2620405	2026	British journal of neurosurgery	A long-term follow-up of cauda equina stimulation for chronic pelvic pain - case report.	Yes	Include	Include	Confirmed by two independent researchers	Pain relief / analgesic response | Paresthesia coverage / technical control | Durability / long-term follow-up | Medication / opioid use | Patient preference / experience / satisfaction | Physiological feedback / mechanism	Pain relief / analgesic response			20
41756455	10.21203/rs.3.rs-8752608/v1	2026	Research square	Spinal Cord Stimulation Improves Deceleration Phase Control during Targeted Reaching Post-Stroke.	Yes	Exclude	Exclude	Confirmed by two independent researchers	Patient selection / predictors / psychological | Function / quality of life / sleep | Economic / occupational outcomes | Physiological feedback / mechanism		Preclinical or animal-only record without clinical outcome relevance		0
41752864	10.3390/life16020226	2026	Life (Basel, Switzerland)	Modulation of Forward Propulsion and Foot Dorsiflexion by Spinal and Muscular Stimulation During Human Stepping.	Yes	Exclude	Exclude	Confirmed by two independent researchers	Function / quality of life / sleep | Economic / occupational outcomes		Non-pain spinal cord injury rehabilitation or motor-function focus		0
41745716	10.3390/neurolint18020031	2026	Neurology international	Transcutaneous Spinal Cord Stimulation Improves Upper and Lower Limbs' Motor and Sensory Function in a Subject with Central Cord Syndrome: A Case Report.	Yes	Exclude	Exclude	Confirmed by two independent researchers	Pain relief / analgesic response | Patient selection / predictors / psychological | Function / quality of life / sleep | Physiological feedback / mechanism		Non-pain spinal cord injury rehabilitation or motor-function focus		0
41742831	10.1177/15459683261417269	2026	Neurorehabilitation and neural repair	Blood Pressure Increases in Spinal Stimulation: Reviewing Autonomic Dysreflexia and the Necessity for its Redefinition.	Yes	Exclude	Exclude	Confirmed by two independent researchers	Pain relief / analgesic response | Paresthesia coverage / technical control | Complications / revision / explantation / device burden | Physiological feedback / mechanism		Non-pain spinal cord injury rehabilitation or motor-function focus		0
41738018	10.46292/sci25-00028	2026	Topics in spinal cord injury rehabilitation	Protocol for Safety, Feasibility, and Efficacy of Using Targeted Transcutaneous Spinal Cord Stimulation to Treat Hypotension During Acute Inpatient Rehabilitation in Individuals With SCI.	Yes	Include	Include	Confirmed by two independent researchers	Pain relief / analgesic response | Paresthesia coverage / technical control | Trial stimulation / screening | Complications / revision / explantation / device burden | Stimulation paradigm / waveform | Physiological feedback / mechanism	Pain relief / analgesic response			20
41736909	10.3389/fneur.2025.1755822	2025	Frontiers in neurology	Neurostimulation device infection control in China and the United States: a comparative analysis using the MCS framework.	Yes	Include	Include	Confirmed by two independent researchers	Pain relief / analgesic response | Function / quality of life / sleep | Complications / revision / explantation / device burden | Economic / occupational outcomes | Patient preference / experience / satisfaction | Physiological feedback / mechanism	Pain relief / analgesic response			18
41735055	10.1523/JNEUROSCI.1691-25.2026	2026	The Journal of neuroscience : the official journal of the Society for Neuroscience	Spinal Processing of Spatiotemporally Diverse Tactile Stimuli: Computational Insights into Allodynia and Spinal Cord Stimulation.	Yes	Include	Include	Confirmed by two independent researchers	Pain relief / analgesic response | Complications / revision / explantation / device burden | Stimulation paradigm / waveform | Physiological feedback / mechanism	Pain relief / analgesic response			14
41734459	10.1088/1741-2552/ae49fc	2026	Journal of neural engineering	Effect of noninvasive transspinal direct current electrical stimulation of cervical enlargement on the excitability of different hand muscles.	Yes	Exclude	Exclude	Confirmed by two independent researchers	Pain relief / analgesic response | Function / quality of life / sleep | Economic / occupational outcomes | Physiological feedback / mechanism		Non-pain spinal cord injury rehabilitation or motor-function focus		0
41728476	10.7759/cureus.101924	2026	Cureus	Acute Uremic Encephalopathy in an Adult Patient Due to Urinary Retention After Spinal Cord Stimulation: A Case Report and Literature Review.	Yes	Include	Include	Confirmed by two independent researchers	Pain relief / analgesic response | Paresthesia coverage / technical control | Function / quality of life / sleep | Complications / revision / explantation / device burden | Physiological feedback / mechanism	Pain relief / analgesic response			16
41727009	10.64898/2026.02.06.702847	2026	bioRxiv : the preprint server for biology	Neural mechanisms underlying leg muscle responses during cervical transcutaneous spinal cord stimulation.	Yes	Exclude	Exclude	Confirmed by two independent researchers	Patient selection / predictors / psychological | Economic / occupational outcomes | Physiological feedback / mechanism		Preclinical or animal-only record without clinical outcome relevance		0
41718837	10.1007/s10143-025-04123-7	2026	Neurosurgical review	Clinical effectiveness of spinal cord stimulation in managing refractory upper-extremity pain.	Yes	Include	Include	Confirmed by two independent researchers	Pain relief / analgesic response | Trial stimulation / screening | Patient selection / predictors / psychological | Durability / long-term follow-up | Function / quality of life / sleep | Complications / revision / explantation / device burden | Patient preference / experience / satisfaction	Pain relief / analgesic response			22
41718492	10.1227/neu.0000000000003959	2026	Neurosurgery	Value of Inpatient Neuromodulation: A National Analysis of Paddle Spinal Cord Stimulation Outcomes.	Yes	Include	Include	Confirmed by two independent researchers	Pain relief / analgesic response | Paresthesia coverage / technical control | Durability / long-term follow-up | Function / quality of life / sleep | Complications / revision / explantation / device burden | Economic / occupational outcomes	Pain relief / analgesic response			20
41707123	10.1097/PHM.0000000000002779	2026	American journal of physical medicine & rehabilitation	Ventral Column Spinal Cord Stimulation for Refractory Back and Leg Pain: A Case Series.	Yes	Include	Include	Confirmed by two independent researchers	Pain relief / analgesic response | Trial stimulation / screening | Function / quality of life / sleep | Patient preference / experience / satisfaction | Physiological feedback / mechanism	Pain relief / analgesic response			18
41704662	10.3389/fpain.2026.1737302	2026	Frontiers in pain research (Lausanne, Switzerland)	Long-term efficacy of neuromodulation in chronic pain management: a single-center retrospective study.	Yes	Include	Include	Confirmed by two independent researchers	Pain relief / analgesic response | Trial stimulation / screening | Durability / long-term follow-up | Function / quality of life / sleep | Patient preference / experience / satisfaction	Pain relief / analgesic response			18
41691675	10.2174/0115680266417188251106114042	2026	Current topics in medicinal chemistry	Navigating through Neuropathic Pain: From Pathophysiology to Present and Future Treatments.	Yes	Include	Include	Confirmed by two independent researchers	Pain relief / analgesic response | Trial stimulation / screening | Patient selection / predictors / psychological | Durability / long-term follow-up | Function / quality of life / sleep | Medication / opioid use | Physiological feedback / mechanism	Pain relief / analgesic response			20
41688122	10.1136/bmjopen-2025-107661	2026	BMJ open	Effect of Cervical Epidural STimulation After Neurological Damage: protocol for phase I/II open label controlled CE-STAND trial.	Yes	Exclude	Exclude	Confirmed by two independent researchers	Trial stimulation / screening | Durability / long-term follow-up | Function / quality of life / sleep | Economic / occupational outcomes | Physiological feedback / mechanism		Non-pain spinal cord injury rehabilitation or motor-function focus		0
41686708	10.1177/08830738251413830	2026	Journal of child neurology	Motor Recovery After a Hemispherectomy: Review of Mechanisms and the Potential of Neuromodulation to Enhance Motor Outcomes.	Yes	Include	Include	Confirmed by two independent researchers	Pain relief / analgesic response | Trial stimulation / screening | Function / quality of life / sleep | Physiological feedback / mechanism	Pain relief / analgesic response			16
41686107	10.1016/j.neurom.2026.01.002	2026	Neuromodulation : journal of the International Neuromodulation Society	Analgesic Effects of Novel Spinal Cord Stimulation Waveforms in Rats With Painful Tibial Nerve Injury.	Yes	Exclude	Exclude	Confirmed by two independent researchers	Pain relief / analgesic response | Paresthesia coverage / technical control | Function / quality of life / sleep | Patient preference / experience / satisfaction | Stimulation paradigm / waveform | Physiological feedback / mechanism		Preclinical or animal-only record without clinical outcome relevance		0
41685265	10.3389/fragi.2026.1710432	2026	Frontiers in aging	Combined spinal cord stimulation and intrathecal Morphine-Sufentanil therapy for refractory cancer pain: a case report.	Yes	Include	Include	Confirmed by two independent researchers	Pain relief / analgesic response | Function / quality of life / sleep | Medication / opioid use	Pain relief / analgesic response			14
41681083	10.1080/14737175.2026.2632285	2026	Expert review of neurotherapeutics	Advances in targeted closed loop spinal cord stimulation to treat pain of the trunk and limbs.	Yes	Include	Include	Confirmed by two independent researchers	Pain relief / analgesic response | Paresthesia coverage / technical control | Durability / long-term follow-up | Function / quality of life / sleep | Economic / occupational outcomes | Stimulation paradigm / waveform | Physiological feedback / mechanism	Pain relief / analgesic response			22
41662709	10.1097/BSD.0000000000001990	2025	Clinical spine surgery	Complications Associated With Removal of Paddle and Cylindrical Spinal Cord Stimulator Electrodes.	Yes	Exclude	Exclude	Confirmed by two independent researchers	Pain relief / analgesic response | Complications / revision / explantation / device burden | Patient preference / experience / satisfaction		Lower-centrality record after conservative historical-outcome mapping threshold		10
41661120	10.1016/j.neurom.2026.01.001	2026	Neuromodulation : journal of the International Neuromodulation Society	Electrophysiologic Characteristics of Epidural Spinal Signals in Preclinical Models of Spinal Cord Stimulation.	Yes	Include	Include	Confirmed by two independent researchers	Paresthesia coverage / technical control | Function / quality of life / sleep | Stimulation paradigm / waveform | Physiological feedback / mechanism	Paresthesia coverage / technical control			13
41660959	10.1002/mdc3.70553	2026	Movement disorders clinical practice	Objective Improvement in Orthostatic Tremor Following Spinal Cord Stimulation Demonstrated Using Posturography.	No	Exclude	Exclude	Confirmed by two independent researchers			Preclinical or animal-only record without clinical outcome relevance	No abstract available; screened using title and metadata only	0
41660188	10.21037/jss-25-137	2026	Journal of spine surgery (Hong Kong)	Thoracic spinal subdural hematoma after spinal cord stimulation trial: a case report.	Yes	Include	Include	Confirmed by two independent researchers	Pain relief / analgesic response | Paresthesia coverage / technical control | Trial stimulation / screening | Function / quality of life / sleep	Pain relief / analgesic response			13
41658795	10.7759/cureus.100919	2026	Cureus	Spinal Cord Stimulation in Complex Regional Pain Syndrome: A Narrative Review.	Yes	Include	Include	Confirmed by two independent researchers	Pain relief / analgesic response | Patient selection / predictors / psychological | Function / quality of life / sleep | Complications / revision / explantation / device burden | Physiological feedback / mechanism	Pain relief / analgesic response			18
41650439	10.1109/TNSRE.2026.3661849	2026	IEEE transactions on neural systems and rehabilitation engineering : a publication of the IEEE Engineering in Medicine and Biology Society	Transcutaneous Spinal Cord Stimulation Provides Sensations to the Missing Hand of Individuals With Upper Limb Amputation.	Yes	Exclude	Exclude	Confirmed by two independent researchers	Pain relief / analgesic response | Paresthesia coverage / technical control | Trial stimulation / screening | Function / quality of life / sleep | Stimulation paradigm / waveform		Non-pain spinal cord injury rehabilitation or motor-function focus		0
41648352	10.64898/2026.01.22.701010	2026	bioRxiv : the preprint server for biology	Virtual prototyping of non-invasive spinal cord electrical stimulation targeting upper limb motor function.	Yes	Exclude	Exclude	Confirmed by two independent researchers	Pain relief / analgesic response | Paresthesia coverage / technical control | Function / quality of life / sleep | Stimulation paradigm / waveform | Physiological feedback / mechanism		Non-pain spinal cord injury rehabilitation or motor-function focus		0
41642157	10.1016/j.neurom.2025.12.008	2026	Neuromodulation : journal of the International Neuromodulation Society	Health Care Providers' Opinions on Decision-Making During the Spinal Cord Stimulation Journey: An Online Survey.	Yes	Include	Include	Confirmed by two independent researchers	Pain relief / analgesic response | Paresthesia coverage / technical control | Patient selection / predictors / psychological | Economic / occupational outcomes	Pain relief / analgesic response			16
41628205		2026	Pain physician	Spinal Cord Stimulation Tolerance and Treatment by Waveform Conversion Using Externalized Trialing: A Retrospective Review.	Yes	Include	Include	Confirmed by two independent researchers	Pain relief / analgesic response | Paresthesia coverage / technical control | Trial stimulation / screening | Patient selection / predictors / psychological | Durability / long-term follow-up | Function / quality of life / sleep | Medication / opioid use | Complications / revision / explantation / device burden | Economic / occupational outcomes | Stimulation paradigm / waveform	Pain relief / analgesic response			28
41628204		2026	Pain physician	Selecting Neuromodulation Devices For Chronic Pain Conditions: A Narrative Review.	Yes	Include	Include	Confirmed by two independent researchers	Pain relief / analgesic response | Paresthesia coverage / technical control | Trial stimulation / screening | Patient selection / predictors / psychological | Durability / long-term follow-up | Function / quality of life / sleep | Medication / opioid use | Economic / occupational outcomes | Patient preference / experience / satisfaction | Stimulation paradigm / waveform | Physiological feedback /…	Pain relief / analgesic response			30
41626028	10.3389/fneur.2025.1687276	2025	Frontiers in neurology	Mechanisms and clinical progress of spinal cord stimulation in refractory chronic pain: an overview.	Yes	Include	Include	Confirmed by two independent researchers	Pain relief / analgesic response | Stimulation paradigm / waveform | Physiological feedback / mechanism	Pain relief / analgesic response			14
41615362	10.1016/j.neurom.2025.12.007	2026	Neuromodulation : journal of the International Neuromodulation Society	The Effects of Tonic and Burst Spinal Cord Stimulation on Cortical Pain Processing and Their Interaction With Conditioned Pain Modulation.	Yes	Include	Include	Confirmed by two independent researchers	Pain relief / analgesic response | Function / quality of life / sleep | Stimulation paradigm / waveform | Physiological feedback / mechanism	Pain relief / analgesic response			16
41612997	10.52965/001c.155104	2026	Orthopedic reviews	Improved Pain and Function Using Multiphase Spinal Cord Stimulation in a Nonsurgical Spine Patient.	Yes	Include	Include	Confirmed by two independent researchers	Pain relief / analgesic response | Trial stimulation / screening | Patient selection / predictors / psychological | Durability / long-term follow-up | Function / quality of life / sleep | Medication / opioid use | Patient preference / experience / satisfaction	Pain relief / analgesic response			22
41612341	10.1186/s12984-025-01811-9	2026	Journal of neuroengineering and rehabilitation	Brain-computer interface commercialization.	Yes	Exclude	Exclude	Confirmed by two independent researchers	Pain relief / analgesic response | Durability / long-term follow-up | Function / quality of life / sleep | Economic / occupational outcomes		Non-pain spinal cord injury rehabilitation or motor-function focus		0
41611672	10.1038/s41467-026-68782-w	2026	Nature communications	Spinal cord stimulation therapy for gait impairment in Parkinson's disease: a double-blinded, randomised feasibility trial with an open extension.	Yes	Include	Include	Confirmed by two independent researchers	Trial stimulation / screening | Patient selection / predictors / psychological | Durability / long-term follow-up | Function / quality of life / sleep | Complications / revision / explantation / device burden | Stimulation paradigm / waveform | Physiological feedback / mechanism	Trial stimulation / screening			19
41607406	10.3389/fnins.2025.1744783	2025	Frontiers in neuroscience	Central effects of short-term spinal cord stimulation in postherpetic neuralgia: a longitudinal fMRI and DTI study.	Yes	Include	Include	Confirmed by two independent researchers	Pain relief / analgesic response | Patient selection / predictors / psychological | Function / quality of life / sleep | Physiological feedback / mechanism	Pain relief / analgesic response			16
41605141	10.1109/TNSRE.2026.3658636	2026	IEEE transactions on neural systems and rehabilitation engineering : a publication of the IEEE Engineering in Medicine and Biology Society	Biphasic Electrostimulation Artifact Model for ECAP Extraction in Spinal Cord Stimulation.	Yes	Include	Include	Confirmed by two independent researchers	Function / quality of life / sleep | Stimulation paradigm / waveform | Physiological feedback / mechanism	Function / quality of life / sleep			11
41598333	10.3390/life16010179	2026	Life (Basel, Switzerland)	Cervical Spinal Cord Stimulation for Functional Rehabilitation After Spinal Cord Injury: A Systematic Review of Preclinical and Clinical Studies.	Yes	Exclude	Exclude	Confirmed by two independent researchers	Function / quality of life / sleep | Complications / revision / explantation / device burden | Physiological feedback / mechanism		Non-pain spinal cord injury rehabilitation or motor-function focus		0
41595760	10.3390/biomedicines14010225	2026	Biomedicines	Emerging Nonpharmacologic Analgesic Technologies in Anesthesia: Mechanisms, Evidence, and Future Directions for Pharmacologic Alternatives.	Yes	Include	Include	Confirmed by two independent researchers	Pain relief / analgesic response | Patient selection / predictors / psychological | Function / quality of life / sleep | Medication / opioid use | Economic / occupational outcomes | Physiological feedback / mechanism	Pain relief / analgesic response			18
41594839	10.3390/brainsci16010118	2026	Brain sciences	High-Frequency Spinal Cord Stimulation for the Treatment of Spasticity: A Preliminary Case Series.	Yes	Include	Include	Confirmed by two independent researchers	Pain relief / analgesic response | Trial stimulation / screening | Durability / long-term follow-up | Function / quality of life / sleep | Complications / revision / explantation / device burden | Stimulation paradigm / waveform	Pain relief / analgesic response			20
41593817	10.1186/s42234-025-00195-4	2026	Bioelectronic medicine	The sixth bioelectronic medicine summit: Neurotechnologies for individuals and communities.	Yes	Exclude	Exclude	Confirmed by two independent researchers	Complications / revision / explantation / device burden | Stimulation paradigm / waveform | Physiological feedback / mechanism		Non-pain spinal cord injury rehabilitation or motor-function focus		0
41592338	10.1097/PHM.0000000000002920	2026	American journal of physical medicine & rehabilitation	Early Application of Cervical and Thoracic Transcutaneous Spinal Cord Stimulation During Acute Inpatient Rehabilitation for High Cervical Spinal Cord Injury: A Case Report.	Yes	Exclude	Exclude	Confirmed by two independent researchers	Function / quality of life / sleep | Complications / revision / explantation / device burden		Non-pain spinal cord injury rehabilitation or motor-function focus		0
41588899	10.2174/0126673878372806251128113526	2026	Recent advances in drug delivery and formulation	Novel Approaches in Targeted Drug Delivery for Treatment of Neuropathy.	Yes	Include	Include	Confirmed by two independent researchers	Pain relief / analgesic response | Durability / long-term follow-up | Function / quality of life / sleep | Complications / revision / explantation / device burden | Economic / occupational outcomes	Pain relief / analgesic response			16
41581018	10.1097/MCC.0000000000001365	2026	Current opinion in critical care	Strategies for improving recovery of consciousness after acute brain injury.	Yes	Exclude	Exclude	Confirmed by two independent researchers	Patient selection / predictors / psychological | Durability / long-term follow-up | Function / quality of life / sleep | Medication / opioid use | Complications / revision / explantation / device burden | Economic / occupational outcomes | Patient preference / experience / satisfaction | Physiological feedback / mechanism		Non-pain spinal cord injury rehabilitation or motor-function focus		0
41579132	10.1016/j.neurom.2025.12.002	2026	Neuromodulation : journal of the International Neuromodulation Society	Closed-loop Spinal Cord Stimulation for Chronic Pain: A Systematic Review and Meta-Analysis.	Yes	Include	Include	Confirmed by two independent researchers	Pain relief / analgesic response | Paresthesia coverage / technical control | Trial stimulation / screening | Durability / long-term follow-up | Function / quality of life / sleep | Medication / opioid use | Complications / revision / explantation / device burden | Economic / occupational outcomes | Patient preference / experience / satisfaction | Stimulation paradigm / waveform | Physiological f…	Pain relief / analgesic response			30
41574223	10.52965/001c.155096	2026	Orthopedic reviews	Functional Recovery Following Spinal Cord Stimulation in a Patient Utilizing Prospera Spinal Cord Stimulation System with Multiphase Stimulation.	Yes	Include	Include	Confirmed by two independent researchers	Pain relief / analgesic response | Trial stimulation / screening | Patient selection / predictors / psychological | Function / quality of life / sleep | Medication / opioid use | Patient preference / experience / satisfaction	Pain relief / analgesic response			20
41574095	10.1063/5.0297307	2026	APL bioengineering	Decoding lower-limb movement attempts from electro-encephalographic signals in spinal cord injury patients.	Yes	Exclude	Exclude	Confirmed by two independent researchers	Pain relief / analgesic response | Patient selection / predictors / psychological | Function / quality of life / sleep		Non-pain spinal cord injury rehabilitation or motor-function focus		0
41566149	10.1093/pm/pnag007	2026	Pain medicine (Malden, Mass.)	Comments on Early outcomes with a flexible ECAP based closed loop using multiplexed spinal cord stimulation waveforms-single-arm study with in-clinic randomized crossover testing.	No	Include	Include	Confirmed by two independent researchers	Pain relief / analgesic response | Function / quality of life / sleep | Stimulation paradigm / waveform | Physiological feedback / mechanism	Pain relief / analgesic response		No abstract available; screened using title and metadata only	15
41561350	10.3389/fbioe.2025.1722817	2025	Frontiers in bioengineering and biotechnology	Sensory feedback for gait in transtibial amputees: a narrative review of technologies and clinical outcomes.	Yes	Include	Include	Confirmed by two independent researchers	Pain relief / analgesic response | Paresthesia coverage / technical control | Trial stimulation / screening | Durability / long-term follow-up | Function / quality of life / sleep | Economic / occupational outcomes	Pain relief / analgesic response			20
41557264	10.1113/JP289959	2026	The Journal of physiology	Intensity matters: Transcutaneous spinal cord stimulation for spasticity.	No	Exclude	Exclude	Confirmed by two independent researchers			Non-pain spinal cord injury rehabilitation or motor-function focus	No abstract available; screened using title and metadata only	0
41557060	10.1186/s13561-026-00723-1	2026	Health economics review	All-in-one spinal cord stimulation and its economic impact.	Yes	Include	Include	Confirmed by two independent researchers	Pain relief / analgesic response | Paresthesia coverage / technical control | Durability / long-term follow-up | Complications / revision / explantation / device burden | Economic / occupational outcomes	Pain relief / analgesic response			18
41552768	10.1016/j.inpm.2025.100727	2026	Interventional pain medicine	Access to interventional therapies for cancer pain: An exploratory survey of cancer pain experts.	Yes	Exclude	Exclude	Confirmed by two independent researchers	Pain relief / analgesic response | Economic / occupational outcomes		Lower-centrality record after conservative historical-outcome mapping threshold		10
41548827	10.1016/j.neuroimage.2026.121694	2026	NeuroImage	Spinal cord stimulation improves brain connectivity and consciousness level in patients with disorders of consciousness.	Yes	Exclude	Exclude	Confirmed by two independent researchers	Durability / long-term follow-up | Function / quality of life / sleep | Physiological feedback / mechanism		Lower-centrality record after conservative historical-outcome mapping threshold		9
41542529	10.1101/2025.09.03.674002	2026	bioRxiv : the preprint server for biology	Electrophysiological Characteristics of Epidural Spinal Signals in Preclinical Models of Spinal Cord Stimulation.	Yes	Include	Include	Confirmed by two independent researchers	Paresthesia coverage / technical control | Function / quality of life / sleep | Stimulation paradigm / waveform | Physiological feedback / mechanism	Paresthesia coverage / technical control			13
41537645	10.1227/ons.0000000000001914	2026	Operative neurosurgery (Hagerstown, Md.)	Implantable Pulse Generator Site Pain Following Spinal Cord Stimulation: A Case-Control Study.	Yes	Include	Include	Confirmed by two independent researchers	Pain relief / analgesic response | Patient selection / predictors / psychological | Durability / long-term follow-up | Medication / opioid use | Complications / revision / explantation / device burden | Economic / occupational outcomes	Pain relief / analgesic response			20
41533640		2025	Pain medicine case reports	Spinal Cord Infarction as an Immediate Complication of Spinal Cord Stimulator Placement.	Yes	Exclude	Exclude	Confirmed by two independent researchers	Pain relief / analgesic response | Function / quality of life / sleep | Complications / revision / explantation / device burden		Lower-centrality record after conservative historical-outcome mapping threshold		10
41526069	10.1136/bcr-2025-268333	2026	BMJ case reports	Compressive cervicothoracolumbar epidural haematoma following lead insertion for spinal cord stimulator trial.	Yes	Include	Include	Confirmed by two independent researchers	Pain relief / analgesic response | Trial stimulation / screening | Patient selection / predictors / psychological | Complications / revision / explantation / device burden	Pain relief / analgesic response			16
41525562	10.1109/TNSRE.2026.3653653	2026	IEEE transactions on neural systems and rehabilitation engineering : a publication of the IEEE Engineering in Medicine and Biology Society	Investigating the Effects of Repeated Transcutaneous Spinal Cord Stimulation on Spasticity and Gait in Multiple Sclerosis: A Case Series.	Yes	Exclude	Exclude	Confirmed by two independent researchers	Trial stimulation / screening | Durability / long-term follow-up | Function / quality of life / sleep | Complications / revision / explantation / device burden		Non-pain spinal cord injury rehabilitation or motor-function focus		0
41522846	10.1002/ccr3.71784	2026	Clinical case reports	Spinal Cord Stimulation as a Potential Therapeutic Modality for Managing Concurrent Chronic Low Back and Abdominal Pain Complicated by Device Migration: A Case Report.	Yes	Include	Include	Confirmed by two independent researchers	Pain relief / analgesic response | Paresthesia coverage / technical control | Trial stimulation / screening | Durability / long-term follow-up | Medication / opioid use | Complications / revision / explantation / device burden	Pain relief / analgesic response			20
41518451	10.1007/s10143-025-03950-y	2026	Neurosurgical review	Comparative outcomes of spinal cord stimulation for neuropathic pain: peripheral nerve versus spinal cord lesions.	Yes	Include	Include	Confirmed by two independent researchers	Pain relief / analgesic response | Trial stimulation / screening | Patient selection / predictors / psychological | Durability / long-term follow-up | Function / quality of life / sleep | Complications / revision / explantation / device burden	Pain relief / analgesic response			20
41510853	10.4103/neurol-india.Neurol-India-D-25-00281	2026	Neurology India	The Integrated Application and Future Trends of Multimodal Neuromodulation Techniques in Spinal Cord Injury Rehabilitation.	Yes	Exclude	Exclude	Confirmed by two independent researchers	Durability / long-term follow-up | Function / quality of life / sleep | Economic / occupational outcomes | Stimulation paradigm / waveform | Physiological feedback / mechanism		Non-pain spinal cord injury rehabilitation or motor-function focus		0
41505067	10.1007/s40122-025-00808-5	2026	Pain and therapy	Next-Generation SCS Programming Platform: Enhancing ECAP Fidelity and Objectivity to Improve Patient Experience.	Yes	Include	Include	Confirmed by two independent researchers	Pain relief / analgesic response | Paresthesia coverage / technical control | Trial stimulation / screening | Durability / long-term follow-up | Function / quality of life / sleep | Economic / occupational outcomes | Patient preference / experience / satisfaction | Stimulation paradigm / waveform | Physiological feedback / mechanism	Pain relief / analgesic response			26
41504676	10.1016/j.neurom.2025.11.011	2026	Neuromodulation : journal of the International Neuromodulation Society	Control Signals in Closed-Loop Spinal Cord Stimulation in Patients with Chronic Pain: A Scoping Review.	Yes	Include	Include	Confirmed by two independent researchers	Pain relief / analgesic response | Paresthesia coverage / technical control | Trial stimulation / screening | Durability / long-term follow-up | Function / quality of life / sleep | Economic / occupational outcomes | Stimulation paradigm / waveform | Physiological feedback / mechanism	Pain relief / analgesic response			24
41503991	10.31083/JIN43660	2025	Journal of integrative neuroscience	From Silence to Awakening: The Role of Amplitude of Low-Frequency Fluctuations in Predicting Recovery After Spinal Cord Stimulation.	Yes	Include	Include	Confirmed by two independent researchers	Pain relief / analgesic response | Patient selection / predictors / psychological | Durability / long-term follow-up | Function / quality of life / sleep | Complications / revision / explantation / device burden | Physiological feedback / mechanism	Pain relief / analgesic response			17
41503863	10.1080/17581869.2025.2608572	2026	Pain management	Effects of spinal cord stimulation on pain, physical activity, and self-efficacy among patients with neuropathic pain.	Yes	Include	Include	Confirmed by two independent researchers	Pain relief / analgesic response | Trial stimulation / screening | Patient selection / predictors / psychological | Durability / long-term follow-up | Function / quality of life / sleep | Physiological feedback / mechanism	Pain relief / analgesic response			20
41496796	10.2147/JPR.S552635	2025	Journal of pain research	Effect of Spinal Cord Stimulation on Skin Temperature in Patients with Neuropathic Pain: An Observational Study.	Yes	Include	Include	Confirmed by two independent researchers	Pain relief / analgesic response | Patient selection / predictors / psychological | Durability / long-term follow-up | Medication / opioid use | Physiological feedback / mechanism	Pain relief / analgesic response			16
41494785	10.1136/rapm-2025-107068	2026	Regional anesthesia and pain medicine	Systematic review and network meta-analysis of randomized trial evidence of spinal cord stimulation for chronic pain.	Yes	Include	Include	Confirmed by two independent researchers	Pain relief / analgesic response | Trial stimulation / screening | Durability / long-term follow-up | Function / quality of life / sleep | Economic / occupational outcomes	Pain relief / analgesic response			18
41489583	10.1016/j.neurom.2025.11.012	2026	Neuromodulation : journal of the International Neuromodulation Society	The 321 Strategy for Treating Different Phases of Herpetic Neuralgia With Two Stimulation Modes.	Yes	Include	Include	Confirmed by two independent researchers	Pain relief / analgesic response | Durability / long-term follow-up | Function / quality of life / sleep | Stimulation paradigm / waveform	Pain relief / analgesic response			14
41483349	10.1007/s11916-025-01428-6	2026	Current pain and headache reports	Opioid Use Following Spine Surgery: Strategies for a Multimodal Approach To Pain Management.	Yes	Include	Include	Confirmed by two independent researchers	Pain relief / analgesic response | Function / quality of life / sleep | Medication / opioid use | Complications / revision / explantation / device burden	Pain relief / analgesic response			16
41481874		2025	Pain physician	Impact of Lead-shielding on the Utilization of Magnetic Resonance Imaging Among Patients with Spinal Cord Stimulation Systems: A Study of Retrospective Claims in the US.	Yes	Include	Include	Confirmed by two independent researchers	Pain relief / analgesic response | Paresthesia coverage / technical control | Patient selection / predictors / psychological | Durability / long-term follow-up | Function / quality of life / sleep | Complications / revision / explantation / device burden	Pain relief / analgesic response			20
41470008	10.1186/s12984-025-01775-w	2025	Journal of neuroengineering and rehabilitation	Effectiveness of transcutaneous spinal cord stimulation for lower limb rehabilitation in spinal cord injury: a systematic review.	Yes	Exclude	Exclude	Confirmed by two independent researchers	Pain relief / analgesic response | Trial stimulation / screening | Durability / long-term follow-up | Function / quality of life / sleep | Complications / revision / explantation / device burden | Physiological feedback / mechanism		Non-pain spinal cord injury rehabilitation or motor-function focus		0
41464150	10.3390/diagnostics15243149	2025	Diagnostics (Basel, Switzerland)	Spinal Cord Stimulation Real-World Outcomes: A 24-Month Longitudinal Cohort Study.	Yes	Include	Include	Confirmed by two independent researchers	Pain relief / analgesic response | Patient selection / predictors / psychological | Durability / long-term follow-up | Function / quality of life / sleep | Economic / occupational outcomes	Pain relief / analgesic response			18
41463073	10.3390/biomedicines13123063	2025	Biomedicines	Spinal Cord Stimulation in Painful Diabetic Neuropathy: Advances, Outcomes, and Future Directions.	Yes	Include	Include	Confirmed by two independent researchers	Pain relief / analgesic response | Trial stimulation / screening | Patient selection / predictors / psychological | Durability / long-term follow-up | Function / quality of life / sleep | Complications / revision / explantation / device burden | Stimulation paradigm / waveform | Physiological feedback / mechanism	Pain relief / analgesic response			24
41456889	10.3760/cma.j.cn112137-20250620-01508	2025	Zhonghua yi xue za zhi	[Effect analysis of short-term spinal cord stimulation on segmental zoster paralysis of limbs].	Yes	Include	Include	Confirmed by two independent researchers	Pain relief / analgesic response | Patient selection / predictors / psychological | Durability / long-term follow-up | Function / quality of life / sleep | Medication / opioid use | Complications / revision / explantation / device burden	Pain relief / analgesic response			20
41438938	10.1016/j.inpm.2025.100713	2025	Interventional pain medicine	Re: "Intellectual conflicts of interest in spinal cord stimulation research - The gap between theoretical knowledge and clinical expertise".	No	Exclude	Exclude	Confirmed by two independent researchers			No relevant success/outcome domain identifiable at title/abstract level	No abstract available; screened using title and metadata only	2
41438937	10.1016/j.inpm.2025.100703	2025	Interventional pain medicine	Intrathecal drug delivery for chronic abdominal pain: A case series.	Yes	Include	Include	Confirmed by two independent researchers	Pain relief / analgesic response | Trial stimulation / screening | Patient selection / predictors / psychological | Durability / long-term follow-up | Function / quality of life / sleep | Medication / opioid use | Complications / revision / explantation / device burden | Patient preference / experience / satisfaction	Pain relief / analgesic response			24
41437995	10.3389/fcvm.2025.1681623	2025	Frontiers in cardiovascular medicine	Prospective evaluation of spinal cord stimulation in refractory angina: insights from a single-center cohort.	Yes	Include	Include	Confirmed by two independent researchers	Pain relief / analgesic response | Durability / long-term follow-up | Function / quality of life / sleep | Complications / revision / explantation / device burden	Pain relief / analgesic response			16
41431461	10.1016/j.inpm.2025.100715	2025	Interventional pain medicine	Letter to the Editor: Intellectual conflicts of interest in spinal cord stimulation research - The gap between theoretical knowledge and clinical expertise.	No	Exclude	Exclude	Confirmed by two independent researchers			No relevant success/outcome domain identifiable at title/abstract level	No abstract available; screened using title and metadata only	2
41426908	10.7759/cureus.97316	2025	Cureus	Revision of an Eight-lead Boston Scientific® Spinal Cord Stimulator With Epidural Migration: A Case Report.	Yes	Include	Include	Confirmed by two independent researchers	Pain relief / analgesic response | Paresthesia coverage / technical control | Trial stimulation / screening | Durability / long-term follow-up | Function / quality of life / sleep | Complications / revision / explantation / device burden | Patient preference / experience / satisfaction | Physiological feedback / mechanism	Pain relief / analgesic response			24
41424648	10.2147/JPR.S551513	2025	Journal of pain research	Factors in Surgical Placement and System Design to Reduce Pocket Awareness and Optimize the User Experience of Spinal Cord Stimulators - A Comprehensive Review.	Yes	Include	Include	Confirmed by two independent researchers	Pain relief / analgesic response | Durability / long-term follow-up | Function / quality of life / sleep | Complications / revision / explantation / device burden | Patient preference / experience / satisfaction	Pain relief / analgesic response			16
41418136	10.47391/JPMA.25-97	2025	JPMA. The Journal of the Pakistan Medical Association	Optimizing Restless Legs Syndrome Care: Integrating Rehabilitation into Multimodal Management.	Yes	Exclude	Exclude	Confirmed by two independent researchers	Function / quality of life / sleep | Medication / opioid use | Physiological feedback / mechanism		Non-pain spinal cord injury rehabilitation or motor-function focus		0
41409851	10.25259/SNI_1077_2025	2025	Surgical neurology international	Sudden onset Brown-Sequard-like symptoms due to fibrotic scar tissue formation around spinal cord stimulator electrode with associated spinal cord compression.	Yes	Exclude	Exclude	Confirmed by two independent researchers	Pain relief / analgesic response | Durability / long-term follow-up | Complications / revision / explantation / device burden		Lower-centrality record after conservative historical-outcome mapping threshold		10
41406300	10.1213/XAA.0000000000002121	2025	A&A practice	Spinal Cord Stimulation in Schwannomatosis: A Case Report.	Yes	Include	Include	Confirmed by two independent researchers	Pain relief / analgesic response | Trial stimulation / screening | Durability / long-term follow-up | Complications / revision / explantation / device burden	Pain relief / analgesic response			16
41406268	10.1109/RBME.2025.3639754	2026	IEEE reviews in biomedical engineering	Emerging Noninvasive Approaches for the Suppression of Pathological Tremor.	Yes	Include	Include	Confirmed by two independent researchers	Pain relief / analgesic response | Trial stimulation / screening | Patient selection / predictors / psychological | Function / quality of life / sleep | Patient preference / experience / satisfaction | Physiological feedback / mechanism	Pain relief / analgesic response			15
41405511	10.1016/j.neurom.2025.11.004	2025	Neuromodulation : journal of the International Neuromodulation Society	Real-World Spinal Cord Stimulation Utilization and Implant Status: An Analysis of a Novel, Real-Time, Remote Monitoring Database.	Yes	Include	Include	Confirmed by two independent researchers	Pain relief / analgesic response | Durability / long-term follow-up | Function / quality of life / sleep | Complications / revision / explantation / device burden	Pain relief / analgesic response			16
41397750	10.1136/bmjopen-2025-108243	2025	BMJ open	Effects of transcutaneous electrical nerve stimulation on cognitive function and upper limb motor function in people with chronic stroke: a study protocol for a randomised controlled trial.	Yes	Exclude	Exclude	Confirmed by two independent researchers	Trial stimulation / screening | Patient selection / predictors / psychological | Function / quality of life / sleep | Complications / revision / explantation / device burden		Non-pain spinal cord injury rehabilitation or motor-function focus		0
41396348	10.1007/s11916-025-01450-8	2025	Current pain and headache reports	Periosteal Osteosarcoma: Emerging Clinical Concepts, Evolving Treatment Options: A Narrative Review.	Yes	Include	Include	Confirmed by two independent researchers	Pain relief / analgesic response | Patient selection / predictors / psychological | Durability / long-term follow-up | Medication / opioid use | Complications / revision / explantation / device burden | Economic / occupational outcomes | Physiological feedback / mechanism	Pain relief / analgesic response			20
41395141	10.4103/ija.ija_976_25	2025	Indian journal of anaesthesia	New modes of spinal cord stimulation for pain syndromes - Similar yet different approaches to improving outcomes.	No	Include	Include	Confirmed by two independent researchers	Pain relief / analgesic response | Function / quality of life / sleep	Pain relief / analgesic response		No abstract available; screened using title and metadata only	11
41376548	10.1097/ALN.0000000000005876	2026	Anesthesiology	Evaluating the Statistical Robustness of Randomized Controlled Trials of Spinal Cord Stimulation for Pain through the Use of Fragility Index.	Yes	Include	Include	Confirmed by two independent researchers	Pain relief / analgesic response | Trial stimulation / screening | Function / quality of life / sleep | Stimulation paradigm / waveform	Pain relief / analgesic response			16
41375918	10.3390/jcm14238615	2025	Journal of clinical medicine	Spinal Cord Stimulation: Mechanisms of Action, Indications, Types, Complications.	Yes	Include	Include	Confirmed by two independent researchers	Pain relief / analgesic response | Paresthesia coverage / technical control | Durability / long-term follow-up | Complications / revision / explantation / device burden | Stimulation paradigm / waveform | Physiological feedback / mechanism	Pain relief / analgesic response			20
41370709	10.1080/21646821.2025.2587992	2026	The Neurodiagnostic journal	Nonawake versus Awake Placement of Spinal Cord Stimulators in Canada.	Yes	Include	Include	Confirmed by two independent researchers	Pain relief / analgesic response | Paresthesia coverage / technical control | Function / quality of life / sleep | Complications / revision / explantation / device burden | Stimulation paradigm / waveform | Physiological feedback / mechanism	Pain relief / analgesic response			18
41360510	10.1136/rapm-2025-107302	2025	Regional anesthesia and pain medicine	Thoughts on spinal cord stimulation for non-surgical low back pain.	No	Exclude	Exclude	Confirmed by two independent researchers	Pain relief / analgesic response		Lower-centrality record after conservative historical-outcome mapping threshold	No abstract available; screened using title and metadata only	7
41356566	10.1016/j.bjae.2025.09.004	2025	BJA education	Advances in spinal cord stimulation.	No	Exclude	Exclude	Confirmed by two independent researchers	Pain relief / analgesic response		Lower-centrality record after conservative historical-outcome mapping threshold	No abstract available; screened using title and metadata only	7
41356088	10.12998/wjcc.v13.i33.112607	2025	World journal of clinical cases	Short-term spinal cord stimulation for refractory Elsberg syndrome in diabetic neuropathy: A case report.	Yes	Include	Include	Confirmed by two independent researchers	Pain relief / analgesic response | Trial stimulation / screening | Durability / long-term follow-up | Function / quality of life / sleep | Complications / revision / explantation / device burden | Patient preference / experience / satisfaction	Pain relief / analgesic response			20
41352766	10.1016/j.neurom.2025.08.410	2025	Neuromodulation : journal of the International Neuromodulation Society	Response to Letter to the Editor Regarding: "10-kHz High-Frequency Spinal Cord Stimulation Significantly Reduces Proinflammatory Cytokines and Distinct Populations of Monocytes and T Lymphocytes in Patients With Persistent Spinal Pain Syndrome Type 2".	No	Include	Include	Confirmed by two independent researchers	Pain relief / analgesic response | Stimulation paradigm / waveform	Pain relief / analgesic response		No abstract available; screened using title and metadata only	11
41349454	10.1016/j.jelekin.2025.103096	2026	Journal of electromyography and kinesiology : official journal of the International Society of Electrophysiological Kinesiology	Real-time changes in rate of torque development and corticospinal excitability during transcutaneous spinal cord stimulation in healthy individuals.	Yes	Exclude	Exclude	Confirmed by two independent researchers	Pain relief / analgesic response | Paresthesia coverage / technical control | Function / quality of life / sleep | Physiological feedback / mechanism		Non-pain spinal cord injury rehabilitation or motor-function focus		0
41348694	10.1371/journal.pone.0337726	2025	PloS one	Classification of chronic pain and spinal cord stimulation response using machine learning in magnetoencephalography data.	Yes	Include	Include	Confirmed by two independent researchers	Pain relief / analgesic response | Patient selection / predictors / psychological | Function / quality of life / sleep | Patient preference / experience / satisfaction | Stimulation paradigm / waveform | Physiological feedback / mechanism	Pain relief / analgesic response			20
41348641	10.1152/japplphysiol.00506.2025	2026	Journal of applied physiology (Bethesda, Md. : 1985)	Modulation and recovery kinetics of soleus responses to peripheral nerve and transcutaneous spinal cord stimulation under different interventions.	Yes	Exclude	Exclude	Confirmed by two independent researchers	Stimulation paradigm / waveform | Physiological feedback / mechanism		Lower-centrality record after conservative historical-outcome mapping threshold		9
41347122	10.26502/josm.511500227	2025	Journal of orthopaedics and sports medicine	Multimodal Approaches for Pain Management and Improving Functional Outcomes Following Amputation.	Yes	Include	Include	Confirmed by two independent researchers	Pain relief / analgesic response | Patient selection / predictors / psychological | Function / quality of life / sleep	Pain relief / analgesic response			14
41344727	10.1136/rapm-2025-107422	2025	Regional anesthesia and pain medicine	Growing market for pain-related medical devices: what anesthesia and pain providers can learn from the Open Payments Database.	No	Exclude	Exclude	Confirmed by two independent researchers	Pain relief / analgesic response | Economic / occupational outcomes		Preclinical or animal-only record without clinical outcome relevance	No abstract available; screened using title and metadata only	0
41344368	10.1055/a-2762-9483	2025	Seminars in neurology	Orthostatic Tremor.	Yes	Exclude	Exclude	Confirmed by two independent researchers	Function / quality of life / sleep | Economic / occupational outcomes | Stimulation paradigm / waveform | Physiological feedback / mechanism		Non-pain spinal cord injury rehabilitation or motor-function focus		0
41342825	10.1016/j.neurom.2025.10.068	2026	Neuromodulation : journal of the International Neuromodulation Society	Long-Term, Time-Dependent Effects of Spinal Cord Stimulation for Refractory Angina Pectoris: A Prospective, Longitudinal Study.	Yes	Include	Include	Confirmed by two independent researchers	Pain relief / analgesic response | Trial stimulation / screening | Patient selection / predictors / psychological | Durability / long-term follow-up | Function / quality of life / sleep | Patient preference / experience / satisfaction | Physiological feedback / mechanism	Pain relief / analgesic response			22
41341898	10.2147/JPR.S552361	2025	Journal of pain research	Real-World Outcomes of Spinal Cord Stimulation: A Consecutive Institutional Experience with 505 Trials, Trial-to-Implant Ratio, Long-Term Efficacy, and Explantation Risk Factors.	Yes	Include	Include	Confirmed by two independent researchers	Pain relief / analgesic response | Trial stimulation / screening | Patient selection / predictors / psychological | Durability / long-term follow-up | Function / quality of life / sleep | Medication / opioid use | Complications / revision / explantation / device burden | Patient preference / experience / satisfaction	Pain relief / analgesic response			24
41337766		2025	Pain physician	Impact of Glycemic Control on Surgical Site Infections in Neuromodulation Pain Procedures: A Retrospective Analysis.	Yes	Include	Include	Confirmed by two independent researchers	Pain relief / analgesic response | Paresthesia coverage / technical control | Patient selection / predictors / psychological | Function / quality of life / sleep | Complications / revision / explantation / device burden | Economic / occupational outcomes	Pain relief / analgesic response			20
41337759		2025	Pain physician	Advancements in MRI Conditionality of Spinal Cord Stimulation Systems: A Narrative Review of Recent SCS Systems and Their Associated Risks in MRI Operations.	Yes	Include	Include	Confirmed by two independent researchers	Pain relief / analgesic response | Paresthesia coverage / technical control | Function / quality of life / sleep | Complications / revision / explantation / device burden	Pain relief / analgesic response			16
41337336	10.1109/EMBC58623.2025.11254685	2025	Annual International Conference of the IEEE Engineering in Medicine and Biology Society. IEEE Engineering in Medicine and Biology Society. Annual International Conference	Fidelity of dorsal column axon activity in response to clinical spinal cord stimulation paradigms.	Yes	Exclude	Exclude	Confirmed by two independent researchers	Function / quality of life / sleep | Stimulation paradigm / waveform | Physiological feedback / mechanism		Non-pain spinal cord injury rehabilitation or motor-function focus		0
41337182	10.1109/EMBC58623.2025.11253794	2025	Annual International Conference of the IEEE Engineering in Medicine and Biology Society. IEEE Engineering in Medicine and Biology Society. Annual International Conference	A Cost-Benefits Analysis of Different Transducer Components for Simultaneous Trans-Spinal Magnetic and Low-Intensity Focal Ultrasound Stimulation.	Yes	Include	Include	Confirmed by two independent researchers	Pain relief / analgesic response | Function / quality of life / sleep | Complications / revision / explantation / device burden | Economic / occupational outcomes	Pain relief / analgesic response			14
41336249	10.1109/EMBC58623.2025.11253317	2025	Annual International Conference of the IEEE Engineering in Medicine and Biology Society. IEEE Engineering in Medicine and Biology Society. Annual International Conference	DGPC-Net: Dual Branch Gaussian Process Constrained Network for Spinal Cord Stimulation Effect Prediction.	Yes	Exclude	Exclude	Confirmed by two independent researchers	Patient selection / predictors / psychological | Function / quality of life / sleep | Economic / occupational outcomes | Physiological feedback / mechanism		Non-pain spinal cord injury rehabilitation or motor-function focus		0
41336133	10.1109/EMBC58623.2025.11253087	2025	Annual International Conference of the IEEE Engineering in Medicine and Biology Society. IEEE Engineering in Medicine and Biology Society. Annual International Conference	PID Controlled Epidural Electrical Stimulation for Managing Orthostatic Hypotension in Individuals with Spinal Cord Injury.	Yes	Exclude	Exclude	Confirmed by two independent researchers	Pain relief / analgesic response | Function / quality of life / sleep | Complications / revision / explantation / device burden | Economic / occupational outcomes | Stimulation paradigm / waveform | Physiological feedback / mechanism		Non-pain spinal cord injury rehabilitation or motor-function focus		0
41336112	10.1109/EMBC58623.2025.11253067	2025	Annual International Conference of the IEEE Engineering in Medicine and Biology Society. IEEE Engineering in Medicine and Biology Society. Annual International Conference	Exploring Tonic and Burst Stimulation in Neural Fibers: A Computational Modeling Approach.	Yes	Include	Include	Confirmed by two independent researchers	Pain relief / analgesic response | Paresthesia coverage / technical control | Function / quality of life / sleep | Stimulation paradigm / waveform | Physiological feedback / mechanism	Pain relief / analgesic response			18
41335088	10.1016/j.neurom.2025.10.067	2025	Neuromodulation : journal of the International Neuromodulation Society	Spinal-Cord Stimulation for Intractable, Visceral Pain Associated With Endometriosis: Positive Results of a Feasibility Study.	Yes	Include	Include	Confirmed by two independent researchers	Pain relief / analgesic response | Paresthesia coverage / technical control | Trial stimulation / screening | Patient selection / predictors / psychological | Durability / long-term follow-up | Function / quality of life / sleep | Medication / opioid use | Complications / revision / explantation / device burden | Economic / occupational outcomes | Patient preference / experience / satisfaction	Pain relief / analgesic response			28
41330601	10.1136/rapm-2025-107051	2025	Regional anesthesia and pain medicine	Clinical utility of ECAP dosing in a real-world population delivered via EVOKE therapy: the ECAP study.	Yes	Include	Include	Confirmed by two independent researchers	Pain relief / analgesic response | Trial stimulation / screening | Patient selection / predictors / psychological | Function / quality of life / sleep | Stimulation paradigm / waveform | Physiological feedback / mechanism	Pain relief / analgesic response			18
41324977	10.1152/jn.00463.2025	2026	Journal of neurophysiology	Characteristics of posterior root reflexes evoked by transcutaneous spinal stimulation with various pulse durations.	Yes	Exclude	Exclude	Confirmed by two independent researchers	Paresthesia coverage / technical control | Economic / occupational outcomes | Physiological feedback / mechanism		Lower-centrality record after conservative historical-outcome mapping threshold		7
41322118	10.3389/fpain.2025.1661520	2025	Frontiers in pain research (Lausanne, Switzerland)	A forgotten frontier: spinal cord stimulation for iatrogenic and traumatic peripheral neuropathic pain.	Yes	Include	Include	Confirmed by two independent researchers	Pain relief / analgesic response | Trial stimulation / screening | Durability / long-term follow-up | Complications / revision / explantation / device burden | Patient preference / experience / satisfaction	Pain relief / analgesic response			18
41314602	10.1016/j.wneu.2025.124666	2026	World neurosurgery	Paddle Lead Spinal Cord Stimulation for Chronic Pain in Octogenarians: A Case Series.	Yes	Include	Include	Confirmed by two independent researchers	Pain relief / analgesic response | Trial stimulation / screening | Durability / long-term follow-up | Function / quality of life / sleep | Complications / revision / explantation / device burden	Pain relief / analgesic response			18
41313285	10.1016/j.neurom.2025.10.001	2025	Neuromodulation : journal of the International Neuromodulation Society	Systematic Review and Meta-Analysis of Spinal Cord Stimulation for Chronic Nonsurgical Refractory Back Pain With or Without Leg Pain (Persistent Spinal Pain Syndrome Type 1).	Yes	Include	Include	Confirmed by two independent researchers	Pain relief / analgesic response | Trial stimulation / screening | Patient selection / predictors / psychological | Durability / long-term follow-up | Function / quality of life / sleep | Economic / occupational outcomes	Pain relief / analgesic response			20
41313283	10.1016/j.neurom.2025.10.057	2026	Neuromodulation : journal of the International Neuromodulation Society	Management of Pregnancy in Patients With an Implanted Spinal Cord Stimulator: A European Expert Survey.	Yes	Include	Include	Confirmed by two independent researchers	Pain relief / analgesic response | Paresthesia coverage / technical control | Durability / long-term follow-up | Complications / revision / explantation / device burden | Economic / occupational outcomes | Patient preference / experience / satisfaction	Pain relief / analgesic response			18
41309477	10.1136/bmjopen-2025-101647	2025	BMJ open	Evaluating pain and neurological function with high frequency 10 kHz spinal cord stimulation in the treatment of painful diabetic neuropathy: design of a multicentre, randomised controlled trial (PDN-Sensory).	Yes	Include	Include	Confirmed by two independent researchers	Pain relief / analgesic response | Trial stimulation / screening | Patient selection / predictors / psychological | Durability / long-term follow-up | Function / quality of life / sleep | Stimulation paradigm / waveform	Pain relief / analgesic response			20
41307526	10.1016/j.neurom.2025.10.062	2025	Neuromodulation : journal of the International Neuromodulation Society	Cost-effectiveness of Traditional and Multimodal Spinal Cord Stimulation Systems Compared With Conventional Medical Management: A Swedish Analysis.	Yes	Include	Include	Confirmed by two independent researchers	Pain relief / analgesic response | Trial stimulation / screening | Durability / long-term follow-up | Economic / occupational outcomes	Pain relief / analgesic response			16
41303049	10.3390/jcm14228013	2025	Journal of clinical medicine	Device-Based Therapies for Refractory Angina.	Yes	Include	Include	Confirmed by two independent researchers	Pain relief / analgesic response | Trial stimulation / screening | Durability / long-term follow-up | Function / quality of life / sleep | Patient preference / experience / satisfaction | Physiological feedback / mechanism	Pain relief / analgesic response			18
41293079	10.2147/JPR.S546617	2025	Journal of pain research	Chronic Post-Surgical Pain After Hip and Knee Arthroplasty: An Update on Mechanisms, Risk Factors, and Interventional Treatment Modalities.	Yes	Include	Include	Confirmed by two independent researchers	Pain relief / analgesic response | Patient selection / predictors / psychological | Economic / occupational outcomes | Patient preference / experience / satisfaction | Physiological feedback / mechanism	Pain relief / analgesic response			18
41290222	10.1093/brain/awaf230	2026	Brain : a journal of neurology	Non-invasive closed-loop spinal stimulation restores leg stepping control in humans with paraplegia.	Yes	Exclude	Exclude	Confirmed by two independent researchers	Pain relief / analgesic response | Function / quality of life / sleep | Complications / revision / explantation / device burden | Stimulation paradigm / waveform | Physiological feedback / mechanism		Non-pain spinal cord injury rehabilitation or motor-function focus		0
41282831	10.1101/2025.10.29.25338778	2025	medRxiv : the preprint server for health sciences	Spinal Cord Stimulation Improves Feedback Control of Reaching Post-Stroke.	Yes	Exclude	Exclude	Confirmed by two independent researchers	Patient selection / predictors / psychological | Function / quality of life / sleep | Economic / occupational outcomes | Physiological feedback / mechanism		Preclinical or animal-only record without clinical outcome relevance		0
41273339	10.1113/EP093385	2026	Experimental physiology	Postural control in humans: a study using transcutaneous spinal cord stimulation.	Yes	Exclude	Exclude	Confirmed by two independent researchers	Pain relief / analgesic response | Paresthesia coverage / technical control | Function / quality of life / sleep | Economic / occupational outcomes | Physiological feedback / mechanism		Non-pain spinal cord injury rehabilitation or motor-function focus		0
41272077	10.1038/s41598-025-25330-8	2025	Scientific reports	Spinal cord neuromodulation for blood pressure control using low-intensity focused ultrasound.	Yes	Exclude	Exclude	Confirmed by two independent researchers	Patient selection / predictors / psychological | Physiological feedback / mechanism		Lower-centrality record after conservative historical-outcome mapping threshold		5
41271586	10.1021/acsabm.5c01442	2025	ACS applied bio materials	High-Performance Magnetically Actuated MXene-Based Microelectrodes for Epineural Interfacing.	Yes	Exclude	Exclude	Confirmed by two independent researchers	Pain relief / analgesic response | Function / quality of life / sleep | Economic / occupational outcomes		Non-pain spinal cord injury rehabilitation or motor-function focus		0
41268129	10.46292/sci24-00092	2025	Topics in spinal cord injury rehabilitation	Participant Perspectives on an Invasive Spinal Neuromodulation Study for Functional Sensorimotor and Autonomic Restoration in Chronic Thoracic Spinal Cord Injury: A Qualitative Case Series.	Yes	Include	Include	Confirmed by two independent researchers	Pain relief / analgesic response | Paresthesia coverage / technical control | Trial stimulation / screening | Function / quality of life / sleep | Complications / revision / explantation / device burden | Patient preference / experience / satisfaction | Physiological feedback / mechanism	Pain relief / analgesic response			20
41265396	10.1016/j.neuron.2025.10.013	2025	Neuron	A circuit level investigation into the neuromodulatory effect of spinal cord stimulation for motor recovery.	Yes	Include	Include	Confirmed by two independent researchers	Pain relief / analgesic response | Function / quality of life / sleep | Physiological feedback / mechanism	Pain relief / analgesic response			12
41256179	10.1101/2025.09.23.25336157	2025	medRxiv : the preprint server for health sciences	Spinal cord stimulation modulates post-synaptic inhibition improving neuromotor control of arm movement in people with chronic hemiparesis post-stroke.	Yes	Exclude	Exclude	Confirmed by two independent researchers	Function / quality of life / sleep | Stimulation paradigm / waveform		Lower-centrality record after conservative historical-outcome mapping threshold		7
41252753	10.1088/1741-2552/ae20c2	2025	Journal of neural engineering	OpenXstim: an open-source programmable electrical stimulator for transcutaneous spinal cord stimulation therapy.	Yes	Exclude	Exclude	Confirmed by two independent researchers	Pain relief / analgesic response | Trial stimulation / screening | Function / quality of life / sleep | Complications / revision / explantation / device burden | Stimulation paradigm / waveform		Non-pain spinal cord injury rehabilitation or motor-function focus		0
41248054	10.3791/68574	2025	Journal of visualized experiments : JoVE	Noninvasive Temporal Interference Electrical Stimulation for Spinal Cord Rehabilitation.	Yes	Exclude	Exclude	Confirmed by two independent researchers	Pain relief / analgesic response | Paresthesia coverage / technical control | Function / quality of life / sleep | Patient preference / experience / satisfaction | Physiological feedback / mechanism		Non-pain spinal cord injury rehabilitation or motor-function focus		0
41246918	10.1097/ACO.0000000000001592	2026	Current opinion in anaesthesiology	Ethics, economics, and patient-centered outcomes of spinal cord stimulation.	Yes	Include	Include	Confirmed by two independent researchers	Pain relief / analgesic response | Trial stimulation / screening | Patient selection / predictors / psychological | Durability / long-term follow-up | Function / quality of life / sleep | Complications / revision / explantation / device burden | Economic / occupational outcomes | Stimulation paradigm / waveform	Pain relief / analgesic response			24
41235180	10.1016/j.inpm.2025.100648	2025	Interventional pain medicine	Perioperative considerations for spinal cord stimulation devices: A practical guide.	No	Exclude	Exclude	Confirmed by two independent researchers			Preclinical or animal-only record without clinical outcome relevance	No abstract available; screened using title and metadata only	0
41229898	10.2147/JPR.S577787	2025	Journal of pain research	Advanced Age as a Consideration in Spinal Cord Stimulation.	No	Exclude	Exclude	Confirmed by two independent researchers			Preclinical or animal-only record without clinical outcome relevance	No abstract available; screened using title and metadata only	0
41229248	10.5114/fn.2025.154628	2025	Folia neuropathologica	Thoracic spinal cord compression due to excessive scarring around surgical paddle epidural electrodes. Report of two cases with literature review.	Yes	Exclude	Exclude	Confirmed by two independent researchers	Pain relief / analgesic response | Complications / revision / explantation / device burden		Lower-centrality record after conservative historical-outcome mapping threshold		8
41222498	10.1111/papr.70104	2026	Pain practice : the official journal of World Institute of Pain	The Implementation of Persistent Spinal Pain Syndrome (PSPS): Mechanism-Based Recommendations.	Yes	Include	Include	Confirmed by two independent researchers	Pain relief / analgesic response | Patient selection / predictors / psychological | Function / quality of life / sleep | Physiological feedback / mechanism	Pain relief / analgesic response			16
41220885	10.13004/kjnt.2025.21.e34	2025	Korean journal of neurotrauma	State-of-the-Art in Robotic Rehabilitation for Spinal Cord Injury Patients: A Literature Review.	Yes	Exclude	Exclude	Confirmed by two independent researchers	Trial stimulation / screening | Durability / long-term follow-up | Function / quality of life / sleep | Economic / occupational outcomes		Non-pain spinal cord injury rehabilitation or motor-function focus		0
41216157	10.25259/SNI_871_2025	2025	Surgical neurology international	BurstDR spinal cord stimulation for chronic inflammatory demyelinating polyneuropathy.	Yes	Include	Include	Confirmed by two independent researchers	Pain relief / analgesic response | Durability / long-term follow-up | Patient preference / experience / satisfaction | Stimulation paradigm / waveform	Pain relief / analgesic response			16
41202159	10.1177/21925682251389598	2026	Global spine journal	Combined Epidural Stimulation and Virtual Reality Rehabilitation for Comprehensive Neuromotor Recovery Following Spinal Cord Injury: A Single Arm Study.	Yes	Exclude	Exclude	Confirmed by two independent researchers	Function / quality of life / sleep		Non-pain spinal cord injury rehabilitation or motor-function focus		0
41200443	10.3389/fneur.2025.1649163	2025	Frontiers in neurology	Comparative efficacy of short-term spinal cord stimulation and pulsed radiofrequency in zoster-associated pain: a stratified database study.	Yes	Include	Include	Confirmed by two independent researchers	Pain relief / analgesic response | Durability / long-term follow-up | Function / quality of life / sleep | Medication / opioid use | Complications / revision / explantation / device burden	Pain relief / analgesic response			18
41199738	10.1111/papr.70100	2025	Pain practice : the official journal of World Institute of Pain	Author's Response to Letter to the Editor Regarding "Long-Term Efficacy of 10 kHz Spinal Cord Stimulation in Managing Painful Diabetic Neuropathy: A Post-Study Survey".	No	Exclude	Exclude	Confirmed by two independent researchers	Pain relief / analgesic response | Durability / long-term follow-up		Lower-centrality record after conservative historical-outcome mapping threshold	No abstract available; screened using title and metadata only	9
41196455	10.1186/s40798-025-00909-7	2025	Sports medicine - open	Strategies to Augment the Cardiovascular System and Acutely Enhance Exercise Performance in Individuals with Spinal Cord Injury: A Systematic Scoping Review.	Yes	Exclude	Exclude	Confirmed by two independent researchers	Pain relief / analgesic response | Durability / long-term follow-up | Function / quality of life / sleep | Complications / revision / explantation / device burden | Economic / occupational outcomes | Physiological feedback / mechanism		Non-pain spinal cord injury rehabilitation or motor-function focus		0
41196260	10.1016/j.neurom.2025.09.310	2026	Neuromodulation : journal of the International Neuromodulation Society	Invasive Neuromodulation of the Central Nervous System in Painful Trigeminal Neuropathy: A Systematic Review.	Yes	Include	Include	Confirmed by two independent researchers	Pain relief / analgesic response | Trial stimulation / screening | Patient selection / predictors / psychological | Function / quality of life / sleep | Complications / revision / explantation / device burden | Physiological feedback / mechanism	Pain relief / analgesic response			20
41191460	10.1109/TNSRE.2025.3628192	2026	IEEE transactions on neural systems and rehabilitation engineering : a publication of the IEEE Engineering in Medicine and Biology Society	Improved Sensation With Transcutaneous Spinal Cord Stimulation Following Chronic Spinal Cord Injury.	Yes	Exclude	Exclude	Confirmed by two independent researchers	Trial stimulation / screening | Patient selection / predictors / psychological | Durability / long-term follow-up | Function / quality of life / sleep | Physiological feedback / mechanism		Non-pain spinal cord injury rehabilitation or motor-function focus		0
41188386	10.1038/s41598-025-22504-2	2025	Scientific reports	Specific recruitment properties of spinal reflex of thigh muscle in sprinter.	Yes	Exclude	Exclude	Confirmed by two independent researchers	Physiological feedback / mechanism		No relevant success/outcome domain identifiable at title/abstract level		3
41186813	10.1007/s10439-025-03901-0	2026	Annals of biomedical engineering	Micturition Control with Activation of EUS Nerves at the Spinal Cord Using Fiber Optic Stimulation.	Yes	Exclude	Exclude	Confirmed by two independent researchers	Function / quality of life / sleep | Economic / occupational outcomes | Physiological feedback / mechanism		Non-pain spinal cord injury rehabilitation or motor-function focus		0
41181760	10.7759/cureus.93664	2025	Cureus	Dorsal Root Ganglion Stimulation for Postherpetic Neuralgia: A Pilot Scoping Review of the Current Evidence.	Yes	Include	Include	Confirmed by two independent researchers	Pain relief / analgesic response | Paresthesia coverage / technical control | Trial stimulation / screening | Patient selection / predictors / psychological | Durability / long-term follow-up | Function / quality of life / sleep | Medication / opioid use | Complications / revision / explantation / device burden | Stimulation paradigm / waveform	Pain relief / analgesic response			24
41177939	10.1002/ejp.70160	2025	European journal of pain (London, England)	Societal Cost Analysis of Spinal Cord Stimulation in Chronic Pain Patients: A Danish Register-Based Study With 3 Years Follow-Up.	Yes	Include	Include	Confirmed by two independent researchers	Pain relief / analgesic response | Durability / long-term follow-up | Economic / occupational outcomes	Pain relief / analgesic response			14
41171634	10.1097/SPC.0000000000000787	2025	Current opinion in supportive and palliative care	Recent advances and future directions in spinal cord stimulation for chronic pain: a multidisciplinary perspective.	No	Exclude	Exclude	Confirmed by two independent researchers	Pain relief / analgesic response		Lower-centrality record after conservative historical-outcome mapping threshold	No abstract available; screened using title and metadata only	7
41165631	10.1016/j.neurom.2025.09.314	2026	Neuromodulation : journal of the International Neuromodulation Society	Comparative Effectiveness of Dorsal Root Ganglion and Spinal Cord Stimulation in Chemotherapy-Induced Peripheral Neuropathy: A Single-Center Retrospective Case Series.	Yes	Include	Include	Confirmed by two independent researchers	Pain relief / analgesic response | Paresthesia coverage / technical control | Trial stimulation / screening | Patient selection / predictors / psychological | Durability / long-term follow-up | Function / quality of life / sleep | Complications / revision / explantation / device burden | Physiological feedback / mechanism	Pain relief / analgesic response			24
41163991	10.1227/neuprac.0000000000000135	2025	Neurosurgery practice	Study Protocol: Single-Blinded, Controlled, Clinical Trial Evaluating the Feasibility of Spinal Cord Stimulation for Improving Neuropathic Pain and Rehabilitation Outcomes in Patients With Thoracic Spinal Cord Injury.	Yes	Include	Include	Confirmed by two independent researchers	Pain relief / analgesic response | Trial stimulation / screening | Patient selection / predictors / psychological | Durability / long-term follow-up | Function / quality of life / sleep | Medication / opioid use	Pain relief / analgesic response			20
41163710	10.52965/001c.145861	2025	Orthopedic reviews	Neuromodulation for Multifocal Pain: Successful Use of Spinal Cord Stimulation in Lumbar Spine Pain and Chronic Pancreatitis.	Yes	Include	Include	Confirmed by two independent researchers	Pain relief / analgesic response | Medication / opioid use	Pain relief / analgesic response			12
41163706	10.52965/001c.145863	2025	Orthopedic reviews	Cylindrical Lead Spinal Cord Stimulators: Common Device-Related Issues.	Yes	Include	Include	Confirmed by two independent researchers	Pain relief / analgesic response | Paresthesia coverage / technical control | Durability / long-term follow-up | Function / quality of life / sleep | Complications / revision / explantation / device burden	Pain relief / analgesic response			16
41163672	10.1007/s40200-025-01750-1	2025	Journal of diabetes and metabolic disorders	Comprehensive insights into diabetic peripheral neuropathy: pathophysiology and therapeutic approaches.	Yes	Include	Include	Confirmed by two independent researchers	Pain relief / analgesic response | Trial stimulation / screening | Function / quality of life / sleep | Complications / revision / explantation / device burden | Physiological feedback / mechanism	Pain relief / analgesic response			16
41139722	10.1038/s41393-025-01133-6	2025	Spinal cord	The effect of device-based neuromodulation on the motor recovery of patients with spinal cord injury.	Yes	Exclude	Exclude	Confirmed by two independent researchers	Trial stimulation / screening | Durability / long-term follow-up | Function / quality of life / sleep | Complications / revision / explantation / device burden | Physiological feedback / mechanism		Non-pain spinal cord injury rehabilitation or motor-function focus		0
41130382	10.1016/j.expneurol.2025.115519	2026	Experimental neurology	Regeneration and remyelination promoting effects of spinal cord stimulation following spinal cord injury: A scoping review.	Yes	Exclude	Exclude	Confirmed by two independent researchers	Function / quality of life / sleep | Physiological feedback / mechanism		Non-pain spinal cord injury rehabilitation or motor-function focus		0
41130249	10.1088/1741-2552/ae16d7	2025	Journal of neural engineering	Changes in muscle activation and joint motion during walking after transtibial amputation with sensory feedback from spinal cord stimulation: a case study.	Yes	Exclude	Exclude	Confirmed by two independent researchers	Function / quality of life / sleep | Physiological feedback / mechanism		Lower-centrality record after conservative historical-outcome mapping threshold		7
41129698	10.2196/80995	2025	JMIR research protocols	Effectiveness of Transcutaneous Spinal Cord Stimulation for Lower Limb Rehabilitation in Spinal Cord Injury: Protocol for a Systematic Review and Meta-Analysis.	Yes	Exclude	Exclude	Confirmed by two independent researchers	Trial stimulation / screening | Function / quality of life / sleep | Complications / revision / explantation / device burden | Physiological feedback / mechanism		Non-pain spinal cord injury rehabilitation or motor-function focus		0
41128507	10.1227/neu.0000000000003820	2025	Neurosurgery	Mortality Outcomes After Spinal Cord Stimulation: A 10-Year Survival Analysis of 330 Patients With Chronic Neuropathic Pain.	Yes	Include	Include	Confirmed by two independent researchers	Pain relief / analgesic response | Trial stimulation / screening | Durability / long-term follow-up | Function / quality of life / sleep | Complications / revision / explantation / device burden | Patient preference / experience / satisfaction	Pain relief / analgesic response			20
41123983	10.1080/17581869.2025.2577089	2025	Pain management	Spinal cord stimulation protocols for modern pain management: from two-stage models to direct-to-implant strategies.	Yes	Include	Include	Confirmed by two independent researchers	Pain relief / analgesic response | Trial stimulation / screening | Patient selection / predictors / psychological | Durability / long-term follow-up | Function / quality of life / sleep | Complications / revision / explantation / device burden | Economic / occupational outcomes | Patient preference / experience / satisfaction	Pain relief / analgesic response			24
41118318	10.1080/14796694.2025.2577625	2025	Future oncology (London, England)	PERI-START: a phase II trial of perioperative TACE, tislelizumab, and lenvatinib in early-stage hepatocellular carcinoma.	Yes	Exclude	Exclude	Confirmed by two independent researchers	Trial stimulation / screening | Patient selection / predictors / psychological | Durability / long-term follow-up | Function / quality of life / sleep | Complications / revision / explantation / device burden		No direct spinal cord stimulation focus identifiable in PubMed metadata		0
41117884	10.1007/s11886-025-02288-7	2025	Current cardiology reports	Autonomic Imbalance in Cardiomyopathy and Heart Failure: From Neurobiology to Precision Neuromodulation.	Yes	Exclude	Exclude	Confirmed by two independent researchers	Patient selection / predictors / psychological | Function / quality of life / sleep | Complications / revision / explantation / device burden | Economic / occupational outcomes | Physiological feedback / mechanism		Non-pain spinal cord injury rehabilitation or motor-function focus		0
41111920	10.1016/j.isci.2025.113580	2025	iScience	Combining cortical and spinal stimulation maximizes the improvement of gait after spinal cord injury.	Yes	Exclude	Exclude	Confirmed by two independent researchers	Stimulation paradigm / waveform		Non-pain spinal cord injury rehabilitation or motor-function focus		0
41111676	10.7759/cureus.92430	2025	Cureus	Spinal Cord Stimulation Therapy for Phantom Limb Pain in the Left Lower Extremity 30 Years After Onset.	Yes	Include	Include	Confirmed by two independent researchers	Pain relief / analgesic response | Trial stimulation / screening | Durability / long-term follow-up | Function / quality of life / sleep | Patient preference / experience / satisfaction	Pain relief / analgesic response			18
41108304	10.1016/j.neurom.2025.08.417	2026	Neuromodulation : journal of the International Neuromodulation Society	Use of High-Frequency 10-kHz Spinal Cord Stimulation in the Treatment of Persistent Spinal Pain Syndrome Type 2: A Systematic Review.	Yes	Include	Include	Confirmed by two independent researchers	Pain relief / analgesic response | Trial stimulation / screening | Patient selection / predictors / psychological | Function / quality of life / sleep | Complications / revision / explantation / device burden | Stimulation paradigm / waveform	Pain relief / analgesic response			20
41108214	10.1111/papr.70087	2025	Pain practice : the official journal of World Institute of Pain	Surgical Technique: Placement of Thoracic Spinal Cord Stimulator Paddle Leads.	Yes	Exclude	Exclude	Confirmed by two independent researchers	Pain relief / analgesic response | Durability / long-term follow-up		Lower-centrality record after conservative historical-outcome mapping threshold		8
41106070	10.1016/j.clinph.2025.2111372	2025	Clinical neurophysiology : official journal of the International Federation of Clinical Neurophysiology	Timing-dependent synergies between noninvasive motor cortex and spinal cord stimulation in chronic cervical spinal cord injury.	Yes	Exclude	Exclude	Confirmed by two independent researchers	Pain relief / analgesic response | Paresthesia coverage / technical control | Economic / occupational outcomes | Stimulation paradigm / waveform | Physiological feedback / mechanism		Non-pain spinal cord injury rehabilitation or motor-function focus		0
41105072	10.1016/j.neurom.2025.09.305	2026	Neuromodulation : journal of the International Neuromodulation Society	Quantitative Evaluation of Tonic Spinal Cord Stimulation in Treating Chemotherapy-Induced Peripheral Neuropathy: A Single-Center Prospective Cohort Exploratory Pilot Study.	Yes	Include	Include	Confirmed by two independent researchers	Pain relief / analgesic response | Paresthesia coverage / technical control | Patient selection / predictors / psychological | Durability / long-term follow-up | Function / quality of life / sleep | Complications / revision / explantation / device burden	Pain relief / analgesic response			20
41105070	10.1016/j.neurom.2025.09.307	2026	Neuromodulation : journal of the International Neuromodulation Society	Randomized Clinical Trials on Neurostimulation for Chronic Pain: Do They Comply With the Initiative on Methods, Measurement, and Pain Assessment in Clinical Trials (IMMPACT) Criteria?	Yes	Include	Include	Confirmed by two independent researchers	Pain relief / analgesic response | Trial stimulation / screening | Function / quality of life / sleep | Complications / revision / explantation / device burden | Economic / occupational outcomes | Patient preference / experience / satisfaction	Pain relief / analgesic response			20
41103525	10.3389/fpain.2025.1633424	2025	Frontiers in pain research (Lausanne, Switzerland)	Extreme pulse dosing of 10 kHz spinal cord stimulation: how low can you go?	Yes	Include	Include	Confirmed by two independent researchers	Pain relief / analgesic response | Patient selection / predictors / psychological | Durability / long-term follow-up | Function / quality of life / sleep | Complications / revision / explantation / device burden | Patient preference / experience / satisfaction | Stimulation paradigm / waveform	Pain relief / analgesic response			22
41099990	10.1186/s40981-025-00811-x	2025	JA clinical reports	Pain reduction through combined spinal cord stimulation and exercise therapy after spinal extradural arachnoid cystectomy: a case report.	Yes	Include	Include	Confirmed by two independent researchers	Pain relief / analgesic response | Paresthesia coverage / technical control | Trial stimulation / screening | Durability / long-term follow-up | Function / quality of life / sleep	Pain relief / analgesic response			18
41096093	10.3390/jcm14197013	2025	Journal of clinical medicine	Comparison Between Surgical and Percutaneous Paddles in Spinal Cord Stimulation for Chronic Neuropathic Pain.	Yes	Include	Include	Confirmed by two independent researchers	Pain relief / analgesic response | Durability / long-term follow-up | Complications / revision / explantation / device burden | Patient preference / experience / satisfaction	Pain relief / analgesic response			16
41095797	10.3390/jcm14196718	2025	Journal of clinical medicine	Effectiveness of Electrical Stimulation on Upper Limb Function in Children and Young People with Hemiplegic Cerebral Palsy: A Systematic Review.	Yes	Exclude	Exclude	Confirmed by two independent researchers	Trial stimulation / screening | Durability / long-term follow-up | Function / quality of life / sleep		Non-pain spinal cord injury rehabilitation or motor-function focus		0
41095780	10.3390/jcm14196700	2025	Journal of clinical medicine	Short-Term Repeated Transcutaneous Spinal Cord Stimulation Yields Sustained Orthostatic Benefits in Chronic Cervical SCI: A Case Study.	Yes	Exclude	Exclude	Confirmed by two independent researchers	Pain relief / analgesic response | Patient selection / predictors / psychological | Durability / long-term follow-up | Function / quality of life / sleep		Non-pain spinal cord injury rehabilitation or motor-function focus		0
41092904	10.1016/j.crmeth.2025.101202	2025	Cell reports methods	SpIC3D imaging for spinal in situ contrast 3D visualization.	Yes	Exclude	Exclude	Confirmed by two independent researchers	Function / quality of life / sleep | Physiological feedback / mechanism		Non-pain spinal cord injury rehabilitation or motor-function focus		0
41092286	10.1093/milmed/usaf486	2025	Military medicine	Spinal Cord Stimulation for Painful Neuropathic Cauda Equina Syndrome Following Ballistic Penetrating Lumbar Spine Injury: Proof-of-Concept Case.	Yes	Include	Include	Confirmed by two independent researchers	Pain relief / analgesic response | Durability / long-term follow-up | Function / quality of life / sleep	Pain relief / analgesic response			14
41091529	10.1113/EP092659	2026	Experimental physiology	Temporal summation in human peripheral axons when stimulated transcutaneously with a 10-kHz waveform.	Yes	Exclude	Exclude	Confirmed by two independent researchers	Paresthesia coverage / technical control | Function / quality of life / sleep | Stimulation paradigm / waveform | Physiological feedback / mechanism		Non-pain spinal cord injury rehabilitation or motor-function focus		0
41090928	10.1227/ons.0000000000001801	2025	Operative neurosurgery (Hagerstown, Md.)	Minimally Invasive Spinal Cord Stimulator Paddle Electrode Placement: Technique and Complications in a Single Surgeon Cohort.	Yes	Include	Include	Confirmed by two independent researchers	Pain relief / analgesic response | Paresthesia coverage / technical control | Complications / revision / explantation / device burden	Pain relief / analgesic response			12
41090031	10.3389/fneur.2025.1637647	2025	Frontiers in neurology	Electroencephalogram prediction of propofol effects on neuromodulation in disorders of consciousness.	Yes	Include	Include	Confirmed by two independent researchers	Pain relief / analgesic response | Patient selection / predictors / psychological | Durability / long-term follow-up | Function / quality of life / sleep | Economic / occupational outcomes | Physiological feedback / mechanism	Pain relief / analgesic response			18
41083692	10.1038/s41598-025-19555-w	2025	Scientific reports	Comparison of activation and selectivity in dorsal and ventral epidural spinal cord stimulation in rats: a computational modeling study.	Yes	Exclude	Exclude	Confirmed by two independent researchers	Paresthesia coverage / technical control | Function / quality of life / sleep | Physiological feedback / mechanism		Non-pain spinal cord injury rehabilitation or motor-function focus		0
41082173	10.1007/s40279-025-02331-1	2026	Sports medicine (Auckland, N.Z.)	Electroceuticals for Paralympic Athletes: A Fair Play and Classification Concern?	Yes	Exclude	Exclude	Confirmed by two independent researchers	Pain relief / analgesic response | Trial stimulation / screening | Function / quality of life / sleep | Complications / revision / explantation / device burden | Physiological feedback / mechanism		Non-pain spinal cord injury rehabilitation or motor-function focus		0
41079152	10.1007/s12152-025-09619-z	2025	Neuroethics	To Explant or not to Explant Neural Implants: an Empirical Study into Deliberations of Dutch Research Ethics Committees.	Yes	Include	Include	Confirmed by two independent researchers	Trial stimulation / screening | Patient selection / predictors / psychological | Durability / long-term follow-up | Complications / revision / explantation / device burden	Trial stimulation / screening			13
41079020	10.1016/j.eclinm.2025.103489	2025	EClinicalMedicine	Spinal cord stimulation for the treatment of painful diabetic neuropathy and risk of major adverse cardiovascular events, mortality, amputation, infection and suicide: a retrospective cohort study.	Yes	Include	Include	Confirmed by two independent researchers	Pain relief / analgesic response | Durability / long-term follow-up | Function / quality of life / sleep | Complications / revision / explantation / device burden | Economic / occupational outcomes	Pain relief / analgesic response			18
41076564	10.1097/WCO.0000000000001433	2025	Current opinion in neurology	Overlapping mechanisms of epidural spinal cord stimulation for pain control and movement recovery.	Yes	Include	Include	Confirmed by two independent researchers	Pain relief / analgesic response | Paresthesia coverage / technical control | Function / quality of life / sleep | Economic / occupational outcomes | Stimulation paradigm / waveform | Physiological feedback / mechanism	Pain relief / analgesic response			20
41069191	10.1097/WCO.0000000000001431	2025	Current opinion in neurology	Electrical and optogenetic spinal cord stimulation for movement recovery after spinal cord injury.	Yes	Exclude	Exclude	Confirmed by two independent researchers	Pain relief / analgesic response | Patient selection / predictors / psychological | Function / quality of life / sleep | Complications / revision / explantation / device burden | Economic / occupational outcomes | Physiological feedback / mechanism		Non-pain spinal cord injury rehabilitation or motor-function focus		0
41066061	10.1007/s40122-025-00782-y	2025	Pain and therapy	First Objective Evidence Characterizing Differences in Cervical and Thoracic Spinal Cord Neurophysiology Using ECAP-Controlled Closed-Loop Technology.	Yes	Include	Include	Confirmed by two independent researchers	Pain relief / analgesic response | Paresthesia coverage / technical control | Durability / long-term follow-up | Function / quality of life / sleep | Stimulation paradigm / waveform | Physiological feedback / mechanism	Pain relief / analgesic response			20
41052711	10.1016/j.brs.2025.10.004	2025	Brain stimulation	Post-inhibitory rebound excitation drives extensor activity following spinal cord stimulation.	Yes	Exclude	Exclude	Confirmed by two independent researchers	Durability / long-term follow-up | Function / quality of life / sleep | Economic / occupational outcomes | Physiological feedback / mechanism		Non-pain spinal cord injury rehabilitation or motor-function focus		0
41047246	10.1136/rapm-2024-106335	2025	Regional anesthesia and pain medicine	Spinal cord stimulation plus conventional medical management versus conventional medical management alone for severe, non-surgical, refractory back pain: a randomized clinical trial followed by crossover.	Yes	Include	Include	Confirmed by two independent researchers	Pain relief / analgesic response | Paresthesia coverage / technical control | Trial stimulation / screening | Durability / long-term follow-up | Function / quality of life / sleep | Medication / opioid use | Complications / revision / explantation / device burden | Patient preference / experience / satisfaction | Stimulation paradigm / waveform	Pain relief / analgesic response			26
41034988	10.1186/s12984-025-01720-x	2025	Journal of neuroengineering and rehabilitation	Characterizing spinal reflexes evoked by sensory spinal cord stimulation in people with lower-limb amputation.	Yes	Include	Include	Confirmed by two independent researchers	Pain relief / analgesic response | Patient selection / predictors / psychological | Function / quality of life / sleep | Physiological feedback / mechanism	Pain relief / analgesic response			14
41033924	10.1016/j.neurot.2025.e00758	2025	Neurotherapeutics : the journal of the American Society for Experimental NeuroTherapeutics	Neuroprosthetic closed-loop strategy for sustained blood pressure reduction via simultaneous stimulation and recording from the spinal cord.	Yes	Exclude	Exclude	Confirmed by two independent researchers	Patient selection / predictors / psychological | Durability / long-term follow-up | Function / quality of life / sleep | Stimulation paradigm / waveform | Physiological feedback / mechanism		Preclinical or animal-only record without clinical outcome relevance		0
41033839	10.3340/jkns.2025.0051	2026	Journal of Korean Neurosurgical Society	Minimally Invasive Biportal Endoscopic Spinal Cord Stimulation : Technical Report and Case Series.	Yes	Include	Include	Confirmed by two independent researchers	Pain relief / analgesic response | Trial stimulation / screening | Durability / long-term follow-up | Complications / revision / explantation / device burden	Pain relief / analgesic response			16
41031869		2025	Pain medicine case reports	An Unusual Challenging Case of Complex Regional Pain Syndrome Involving all 4 Limbs: A Case Report.	Yes	Include	Include	Confirmed by two independent researchers	Pain relief / analgesic response | Function / quality of life / sleep | Physiological feedback / mechanism	Pain relief / analgesic response			12
41030771	10.2147/JPR.S533951	2025	Journal of pain research	The Optimal Patient Profile and Appropriate Role of Spinal Cord Stimulation (SCS) for Patients with Persistent Spinal Pain Syndrome-Type 1 (PSPS-T1) Not Suitable for Spine Surgery: A European Modified Delphi Consensus.	Yes	Include	Include	Confirmed by two independent researchers	Pain relief / analgesic response | Paresthesia coverage / technical control | Patient selection / predictors / psychological | Function / quality of life / sleep | Medication / opioid use | Patient preference / experience / satisfaction	Pain relief / analgesic response			20
41024200	10.1186/s42234-025-00186-5	2025	Bioelectronic medicine	Efficacy and mechanisms of neuromodulation in the treatment of irritable bowel syndrome.	Yes	Exclude	Exclude	Confirmed by two independent researchers	Pain relief / analgesic response | Function / quality of life / sleep | Complications / revision / explantation / device burden | Economic / occupational outcomes | Physiological feedback / mechanism		Non-pain spinal cord injury rehabilitation or motor-function focus		0
41019413	10.46292/sci24-00070	2025	Topics in spinal cord injury rehabilitation	Percutaneous Spinal Cord Stimulator Enables Novel Clonus Biomarker and Management in Persons With Spinal Cord Injury and Multiple Sclerosis: An Exploratory Study.	Yes	Exclude	Exclude	Confirmed by two independent researchers	Paresthesia coverage / technical control | Trial stimulation / screening | Function / quality of life / sleep | Complications / revision / explantation / device burden | Physiological feedback / mechanism		Non-pain spinal cord injury rehabilitation or motor-function focus		0
41019097	10.1212/CPJ.0000000000200537	2025	Neurology. Clinical practice	Home-Based Noninvasive Spinal Cord Stimulation Safely Enhances Hand and Arm Function in People With Spinal Cord Injury.	Yes	Include	Include	Confirmed by two independent researchers	Pain relief / analgesic response | Trial stimulation / screening | Patient selection / predictors / psychological | Durability / long-term follow-up | Function / quality of life / sleep | Complications / revision / explantation / device burden	Pain relief / analgesic response			20
41018189	10.3389/fneur.2025.1648616	2025	Frontiers in neurology	Exploring the feasibility of combining transcutaneous electrical spinal cord stimulation and overground robotic exoskeleton for gait rehabilitation in patients with spinal cord injury.	Yes	Exclude	Exclude	Confirmed by two independent researchers	Pain relief / analgesic response | Function / quality of life / sleep		Non-pain spinal cord injury rehabilitation or motor-function focus		0
41017692	10.4103/NRR.NRR-D-25-00553	2026	Neural regeneration research	Spinal cord stimulation: An emerging strategy for chronic pain relief after spinal cord injury.	Yes	Include	Include	Confirmed by two independent researchers	Pain relief / analgesic response | Trial stimulation / screening | Durability / long-term follow-up | Physiological feedback / mechanism	Pain relief / analgesic response			16
41015535	10.1152/jn.00316.2025	2025	Journal of neurophysiology	Noninvasive spatiotemporal spinal neuromodulation targeting dorsal roots improves paretic leg motor control during walking in persons with stroke.	Yes	Exclude	Exclude	Confirmed by two independent researchers	Pain relief / analgesic response | Function / quality of life / sleep | Complications / revision / explantation / device burden | Physiological feedback / mechanism		Non-pain spinal cord injury rehabilitation or motor-function focus		0
41014691	10.1016/j.jtv.2025.100957	2025	Journal of tissue viability	Spinal cord stimulation in patients with diabetic foot: Determining prognosis using infrared thermography.	Yes	Include	Include	Confirmed by two independent researchers	Pain relief / analgesic response | Paresthesia coverage / technical control | Patient selection / predictors / psychological | Durability / long-term follow-up | Complications / revision / explantation / device burden	Pain relief / analgesic response			18
41010850	10.3390/jcm14186646	2025	Journal of clinical medicine	Battery Life of Pulse Generators in Spinal Cord Stimulation: Analysis and Comparison Between Surgical and Percutaneous Leads in Energy Efficiency.	Yes	Include	Include	Confirmed by two independent researchers	Pain relief / analgesic response | Durability / long-term follow-up | Complications / revision / explantation / device burden | Economic / occupational outcomes	Pain relief / analgesic response			16
41010399	10.3390/life15091457	2025	Life (Basel, Switzerland)	Refractory Neuropathic Pain in the Head and Neck: Neuroanatomical and Clinical Significance of the Cervicotrigeminal Complex.	Yes	Include	Include	Confirmed by two independent researchers	Pain relief / analgesic response | Function / quality of life / sleep | Economic / occupational outcomes | Physiological feedback / mechanism	Pain relief / analgesic response			14
41008342	10.3390/brainsci15090982	2025	Brain sciences	Non-Invasive Cervical Spinal Stimulation and Respiratory Recovery After Spinal Cord Injury: A Randomized Controlled Trial with a Partial Crossover Design.	Yes	Exclude	Exclude	Confirmed by two independent researchers	Pain relief / analgesic response | Trial stimulation / screening | Patient selection / predictors / psychological | Durability / long-term follow-up | Function / quality of life / sleep | Complications / revision / explantation / device burden | Economic / occupational outcomes		Non-pain spinal cord injury rehabilitation or motor-function focus		0
41003458	10.1016/j.neurom.2025.07.012	2026	Neuromodulation : journal of the International Neuromodulation Society	Technical and Clinical Overview: Spinal Cord Stimulation.	Yes	Include	Include	Confirmed by two independent researchers	Pain relief / analgesic response | Trial stimulation / screening | Stimulation paradigm / waveform	Pain relief / analgesic response			14
41001755	10.1515/sjpain-2025-0025	2025	Scandinavian journal of pain	The neuromodulation registry survey: A web-based survey to identify and describe characteristics of European medical patient registries for neuromodulation therapies in chronic pain treatment.	Yes	Include	Include	Confirmed by two independent researchers	Pain relief / analgesic response | Trial stimulation / screening | Function / quality of life / sleep | Complications / revision / explantation / device burden	Pain relief / analgesic response			16
40994969	10.1177/11795735251379220	2025	Journal of central nervous system disease	Time Course of Motor Improvement by Epidural Stimulation After Spinal Cord Injury: An Interim Analysis of a Phase II Trial.	Yes	Include	Include	Confirmed by two independent researchers	Pain relief / analgesic response | Trial stimulation / screening | Patient selection / predictors / psychological | Durability / long-term follow-up | Function / quality of life / sleep | Complications / revision / explantation / device burden | Physiological feedback / mechanism	Pain relief / analgesic response			22
40985557	10.1213/XAA.0000000000002053	2025	A&A practice	Appropriate Selection or Poor Triaging: Assessment of Patient Profiles Presenting to a Neuromodulation for Pain Program at a Tertiary Academic Center.	Yes	Include	Include	Confirmed by two independent researchers	Pain relief / analgesic response | Patient selection / predictors / psychological | Function / quality of life / sleep | Medication / opioid use | Economic / occupational outcomes	Pain relief / analgesic response			18
40985555	10.1213/XAA.0000000000002059	2025	A&A practice	Spinal Cord Stimulation to Treat Chronic Abdominal Pain Secondary to Celiac Artery Compression Syndrome: A Case Report.	Yes	Include	Include	Confirmed by two independent researchers	Pain relief / analgesic response | Trial stimulation / screening | Function / quality of life / sleep | Complications / revision / explantation / device burden	Pain relief / analgesic response			16
40982036	10.1007/s10143-025-03769-7	2025	Neurosurgical review	Continuous electrical stimulation of the dorsal root ganglion (drg-s) as a salvation therapy in patients previously treated with spinal cord stimulation. systematic review and pooled analysis.	Yes	Include	Include	Confirmed by two independent researchers	Pain relief / analgesic response | Trial stimulation / screening | Durability / long-term follow-up | Function / quality of life / sleep | Patient preference / experience / satisfaction | Stimulation paradigm / waveform | Physiological feedback / mechanism	Pain relief / analgesic response			22
40978832	10.7759/cureus.90434	2025	Cureus	Integrated Spinal and Supraspinal Mechanisms of Spinal Cord Stimulation Analgesia: A Systematic Review of Bidirectional Neural Modulation.	Yes	Include	Include	Confirmed by two independent researchers	Pain relief / analgesic response | Paresthesia coverage / technical control | Patient selection / predictors / psychological | Function / quality of life / sleep | Economic / occupational outcomes | Stimulation paradigm / waveform | Physiological feedback / mechanism	Pain relief / analgesic response			22
40976955	10.1111/papr.70080	2025	Pain practice : the official journal of World Institute of Pain	Trends in Nonsurgical Interventions and Analgesic Medications for Low Back Pain: A Large Claims Database Study in Japan.	Yes	Include	Include	Confirmed by two independent researchers	Pain relief / analgesic response | Patient selection / predictors / psychological | Durability / long-term follow-up | Medication / opioid use	Pain relief / analgesic response			16
40975380	10.1016/j.brs.2025.09.008	2025	Brain stimulation	Hierarchical Bayesian estimation of motor-evoked potential recruitment curves yields accurate and robust estimates.	Yes	Include	Include	Confirmed by two independent researchers	Paresthesia coverage / technical control | Patient selection / predictors / psychological | Function / quality of life / sleep | Economic / occupational outcomes | Physiological feedback / mechanism	Paresthesia coverage / technical control			11
40975061	10.1016/j.neuron.2025.08.023	2025	Neuron	Neural mechanisms underlying the recovery of voluntary control of motoneurons after paralysis with spinal cord stimulation.	Yes	Exclude	Exclude	Confirmed by two independent researchers	Paresthesia coverage / technical control | Patient selection / predictors / psychological | Function / quality of life / sleep | Stimulation paradigm / waveform | Physiological feedback / mechanism		Non-pain spinal cord injury rehabilitation or motor-function focus		0
40967237	10.1088/1741-2552/ae08e8	2025	Journal of neural engineering	On carrier frequency in transcutaneous spinal cord electrical stimulation: a narrative review.	Yes	Include	Include	Confirmed by two independent researchers	Pain relief / analgesic response | Paresthesia coverage / technical control | Function / quality of life / sleep | Stimulation paradigm / waveform | Physiological feedback / mechanism	Pain relief / analgesic response			16
40964262	10.1101/2025.09.05.674051	2025	bioRxiv : the preprint server for biology	Electrode position, size, and orientation determine efficacy of cervical epidural stimulation to recruit forelimb muscles in rats.	Yes	Exclude	Exclude	Confirmed by two independent researchers	Paresthesia coverage / technical control | Stimulation paradigm / waveform		Non-pain spinal cord injury rehabilitation or motor-function focus		0
40958492	10.1111/papr.70075	2025	Pain practice : the official journal of World Institute of Pain	Correction to "Developing the Necessary Information for Sample Size Calculations in Future Spinal Cord Stimulation Clinical Trials".	No	Exclude	Exclude	Confirmed by two independent researchers	Trial stimulation / screening		Lower-centrality record after conservative historical-outcome mapping threshold	No abstract available; screened using title and metadata only	6
40956271	10.1016/j.neurom.2025.08.408	2025	Neuromodulation : journal of the International Neuromodulation Society	A Real-World Evaluation of Adjunctive Peripheral Nerve Stimulation for Superior Cluneal Neuropathy After Spinal Cord Stimulation.	Yes	Include	Include	Confirmed by two independent researchers	Pain relief / analgesic response | Paresthesia coverage / technical control | Trial stimulation / screening | Patient selection / predictors / psychological | Durability / long-term follow-up | Function / quality of life / sleep | Complications / revision / explantation / device burden | Physiological feedback / mechanism	Pain relief / analgesic response			24
40956270	10.1016/j.neurom.2025.07.009	2026	Neuromodulation : journal of the International Neuromodulation Society	Surgical vs Percutaneous Spinal Cord Stimulation for Persistent Spinal Pain Syndrome Type 2: A Digital Pain Mapping and Pain Coverage Quantitative Assessment Combined With Multidimensional Clinical Outcome Study.	Yes	Include	Include	Confirmed by two independent researchers	Pain relief / analgesic response | Paresthesia coverage / technical control | Patient selection / predictors / psychological | Durability / long-term follow-up | Function / quality of life / sleep	Pain relief / analgesic response			18
40943717	10.3390/jcm14175957	2025	Journal of clinical medicine	General Innovations in Pain Management.	Yes	Exclude	Exclude	Confirmed by two independent researchers	Pain relief / analgesic response | Medication / opioid use		Lower-centrality record after conservative historical-outcome mapping threshold		10
40937409	10.3389/fendo.2025.1621448	2025	Frontiers in endocrinology	Review of nonpharmacological interventions for delaying the effects of cerebral neuropathy caused by diabetes.	Yes	Include	Include	Confirmed by two independent researchers	Pain relief / analgesic response | Patient selection / predictors / psychological | Durability / long-term follow-up | Function / quality of life / sleep | Complications / revision / explantation / device burden | Physiological feedback / mechanism	Pain relief / analgesic response			18
40932424	10.1016/j.neurom.2025.08.407	2025	Neuromodulation : journal of the International Neuromodulation Society	Response to: "10-kHz High-Frequency Spinal Cord Stimulation Significantly Reduces Proinflammatory Cytokines and Distinct Populations of T Lymphocytes in Patients With Persistent Spinal Pain Syndrome Type 2".	No	Include	Include	Confirmed by two independent researchers	Pain relief / analgesic response | Stimulation paradigm / waveform	Pain relief / analgesic response		No abstract available; screened using title and metadata only	11
40924202	10.1007/s00586-025-09312-y	2025	European spine journal : official publication of the European Spine Society, the European Spinal Deformity Society, and the European Section of the Cervical Spine Research Society	Answer to the Letter to the Editor of PB Zhou, et al. concerning "Pain, quality of life, and function in chronic intractable leg pain were substantially improved with 10kHz spinal cord stimulation in a multicentre European study" by I. Smet, et al. (Eur Spine J [2025]; doi: 10.1007/s00586-025-08752-w).	No	Include	Include	Confirmed by two independent researchers	Pain relief / analgesic response | Function / quality of life / sleep	Pain relief / analgesic response		No abstract available; screened using title and metadata only	11
40921098	10.3171/CASE25218	2025	Journal of neurosurgery. Case lessons	Significant pain reduction in refractory post-mastectomy pain syndrome with closed-loop spinal cord stimulation: illustrative cases.	Yes	Include	Include	Confirmed by two independent researchers	Pain relief / analgesic response | Patient selection / predictors / psychological | Medication / opioid use | Patient preference / experience / satisfaction | Stimulation paradigm / waveform | Physiological feedback / mechanism	Pain relief / analgesic response			20
40917914	10.7759/cureus.91697	2025	Cureus	The Analgesic Efficacy of Therapies Used for Complex Regional Pain Syndrome: A Systematic Review.	Yes	Include	Include	Confirmed by two independent researchers	Pain relief / analgesic response | Trial stimulation / screening | Durability / long-term follow-up | Function / quality of life / sleep | Medication / opioid use | Complications / revision / explantation / device burden | Economic / occupational outcomes | Physiological feedback / mechanism	Pain relief / analgesic response			24
40917678	10.3389/fneur.2025.1619851	2025	Frontiers in neurology	Retrospective analysis of the clinical effect of spinal cord stimulation in the treatment of painful diabetic peripheral neuropathy.	Yes	Include	Include	Confirmed by two independent researchers	Pain relief / analgesic response | Paresthesia coverage / technical control | Durability / long-term follow-up | Function / quality of life / sleep	Pain relief / analgesic response			16
40917667	10.3389/fneur.2025.1618519	2025	Frontiers in neurology	Short-term effect of Transcutaneous Spinal Cord Stimulation in patients with multiple sclerosis: a randomized sham-controlled crossover study.	Yes	Exclude	Exclude	Confirmed by two independent researchers	Trial stimulation / screening | Function / quality of life / sleep		Non-pain spinal cord injury rehabilitation or motor-function focus		0
40910943	10.1002/ejp.70122	2025	European journal of pain (London, England)	Effective Spinal Cord Stimulation Does Not Improve Caregiver Burden in Patients With Chronic Neuropathic Pain. Results of the CARESTIM-Study.	Yes	Include	Include	Confirmed by two independent researchers	Pain relief / analgesic response | Patient selection / predictors / psychological | Durability / long-term follow-up | Function / quality of life / sleep | Economic / occupational outcomes | Patient preference / experience / satisfaction	Pain relief / analgesic response			20
40910625	10.1097/ACO.0000000000001563	2025	Current opinion in anaesthesiology	Bias in neuromodulation studies on chronic pain.	Yes	Include	Include	Confirmed by two independent researchers	Pain relief / analgesic response | Complications / revision / explantation / device burden | Economic / occupational outcomes	Pain relief / analgesic response			12
40909839	10.1101/2025.08.23.25334289	2025	medRxiv : the preprint server for health sciences	Muscle fatigue during spinal stimulation and resistive ankle exoskeleton use in children with cerebral palsy.	Yes	Exclude	Exclude	Confirmed by two independent researchers	Durability / long-term follow-up | Function / quality of life / sleep | Physiological feedback / mechanism		Non-pain spinal cord injury rehabilitation or motor-function focus		0
40909374	10.2147/JPR.S519187	2025	Journal of pain research	Longitudinal Changes in Sensory Processing and Clinical Outcomes During Spinal Cord and Dorsal Root Ganglion Stimulation to Treat Chronic Pain: A Pilot Study.	Yes	Include	Include	Confirmed by two independent researchers	Pain relief / analgesic response | Patient selection / predictors / psychological | Durability / long-term follow-up | Function / quality of life / sleep | Complications / revision / explantation / device burden | Physiological feedback / mechanism	Pain relief / analgesic response			20
40909080	10.7759/cureus.89281	2025	Cureus	Spinal Cord Stimulation in an Elderly Patient With Severe Scoliosis and Failed Back Surgery Syndrome: A Case for Reconsidering Anatomical Contraindications.	Yes	Include	Include	Confirmed by two independent researchers	Pain relief / analgesic response | Paresthesia coverage / technical control | Trial stimulation / screening | Durability / long-term follow-up | Function / quality of life / sleep | Patient preference / experience / satisfaction	Pain relief / analgesic response			20
40908490	10.1186/s42234-025-00183-8	2025	Bioelectronic medicine	Multi-system benefits of non-invasive spinal cord stimulation following cervical spinal cord injury: a case study.	Yes	Exclude	Exclude	Confirmed by two independent researchers	Pain relief / analgesic response | Durability / long-term follow-up | Function / quality of life / sleep | Patient preference / experience / satisfaction | Physiological feedback / mechanism		Non-pain spinal cord injury rehabilitation or motor-function focus		0
40905676	10.1093/pm/pnaf124	2026	Pain medicine (Malden, Mass.)	A novel low-profile self-expanding epidural lead array system that is fully collapsible, deployable, and retrievable.	Yes	Include	Include	Confirmed by two independent researchers	Pain relief / analgesic response | Paresthesia coverage / technical control | Complications / revision / explantation / device burden | Stimulation paradigm / waveform	Pain relief / analgesic response			12
40900453		2025	Pain medicine case reports	Percutaneous to Paddle Lead Revision in Spinal Cord Stimulation: A Case Series.	Yes	Include	Include	Confirmed by two independent researchers	Pain relief / analgesic response | Paresthesia coverage / technical control | Durability / long-term follow-up | Function / quality of life / sleep | Medication / opioid use | Complications / revision / explantation / device burden | Patient preference / experience / satisfaction	Pain relief / analgesic response			22
40899224	10.1002/mds.70035	2025	Movement disorders : official journal of the Movement Disorder Society	Transcutaneous Spinal Magnetic Stimulation Affects Subthalamic Activity in Parkinson's Disease.	No	Exclude	Exclude	Confirmed by two independent researchers	Function / quality of life / sleep		No relevant success/outcome domain identifiable at title/abstract level	No abstract available; screened using title and metadata only	2
40898335	10.1186/s12984-025-01673-1	2025	Journal of neuroengineering and rehabilitation	Transcutaneous spinal stimulation paired with visual feedback facilitates retention of improved weight transfer toward the affected side in people post-stroke.	Yes	Exclude	Exclude	Confirmed by two independent researchers	Patient selection / predictors / psychological | Function / quality of life / sleep | Complications / revision / explantation / device burden | Physiological feedback / mechanism		Non-pain spinal cord injury rehabilitation or motor-function focus		0
40896549	10.1016/j.inpm.2025.100635	2025	Interventional pain medicine	A systematic review of evidence comparing spinal cord stimulation to sham or conservative medical management in the treatment of persistent spinal pain syndrome - Type 2.	Yes	Include	Include	Confirmed by two independent researchers	Pain relief / analgesic response | Trial stimulation / screening | Durability / long-term follow-up | Function / quality of life / sleep | Complications / revision / explantation / device burden | Economic / occupational outcomes | Stimulation paradigm / waveform | Physiological feedback / mechanism	Pain relief / analgesic response			24
40894062	10.21203/rs.3.rs-7271578/v1	2025	Research square	Spinal Cord Stimulation Immediately Improves Strength, Arm Function and Reduces Spasticity in People With Chronic Post-Stroke Upper Limb Hemiparesis.	Yes	Exclude	Exclude	Confirmed by two independent researchers	Trial stimulation / screening | Patient selection / predictors / psychological | Function / quality of life / sleep | Complications / revision / explantation / device burden		Non-pain spinal cord injury rehabilitation or motor-function focus		0
40892000	10.1016/j.neurom.2025.07.004	2025	Neuromodulation : journal of the International Neuromodulation Society	The Incidence of Eosinophilia in Refractory Chronic Pain Requiring Neuromodulation.	Yes	Include	Include	Confirmed by two independent researchers	Pain relief / analgesic response | Function / quality of life / sleep | Complications / revision / explantation / device burden | Patient preference / experience / satisfaction	Pain relief / analgesic response			16
40889801	10.1136/rapm-2025-106806	2025	Regional anesthesia and pain medicine	Global usage of spinal cord stimulation therapy for chronic pain syndromes: a systematic review and meta-analysis.	Yes	Include	Include	Confirmed by two independent researchers	Pain relief / analgesic response | Trial stimulation / screening | Durability / long-term follow-up | Function / quality of life / sleep | Economic / occupational outcomes	Pain relief / analgesic response			18
40877974	10.1186/s44158-025-00274-7	2025	Journal of anesthesia, analgesia and critical care	Multimodal sedation guided by processed electroencephalography and autonomic nervous system monitoring for spinal cord stimulator implantation: retrospective identification of anesthetic drug doses.	Yes	Include	Include	Confirmed by two independent researchers	Pain relief / analgesic response | Trial stimulation / screening | Physiological feedback / mechanism	Pain relief / analgesic response			12
40879389	10.1227/neu.0000000000003715	2026	Neurosurgery	Prediction of Response to Spinal Cord Stimulation Using Machine Learning Based on Radiomics and Patient-Reported Outcomes.	Yes	Include	Include	Confirmed by two independent researchers	Pain relief / analgesic response | Patient selection / predictors / psychological | Durability / long-term follow-up | Function / quality of life / sleep | Medication / opioid use | Complications / revision / explantation / device burden | Economic / occupational outcomes	Pain relief / analgesic response			22
40873960	10.46292/sci25-00013	2025	Topics in spinal cord injury rehabilitation	International Standards for Neurological Classification of Spinal Cord Injury: Classification Questions and Cases.	Yes	Exclude	Exclude	Confirmed by two independent researchers	Durability / long-term follow-up | Function / quality of life / sleep		Non-pain spinal cord injury rehabilitation or motor-function focus		0
40864310	10.1007/s00586-025-09301-1	2025	European spine journal : official publication of the European Spine Society, the European Spinal Deformity Society, and the European Section of the Cervical Spine Research Society	Letter to the Editor concerning "Pain, quality of life, and function in chronic intractable leg pain were substantially improved with 10 khz spinal cord stimulation in a multicentre European study" by I. Smet, et al. (Eur Spine J [2025]: doi: 10.1007/s00586-025-08752-w).	No	Include	Include	Confirmed by two independent researchers	Pain relief / analgesic response | Function / quality of life / sleep	Pain relief / analgesic response		No abstract available; screened using title and metadata only	11
40862210	10.46292/sci25-00017	2025	Topics in spinal cord injury rehabilitation	ISNCSCI Exam Changes Following Spinal Cord Stimulation.	Yes	Exclude	Exclude	Confirmed by two independent researchers	Patient selection / predictors / psychological | Function / quality of life / sleep		Non-pain spinal cord injury rehabilitation or motor-function focus		0
40860497	10.2147/JPR.S533280	2025	Journal of pain research	A Systematic Review on Health Economic Evaluations of Telerehabilitation for Chronic Spinal Pain.	Yes	Include	Include	Confirmed by two independent researchers	Pain relief / analgesic response | Paresthesia coverage / technical control | Durability / long-term follow-up | Function / quality of life / sleep | Economic / occupational outcomes	Pain relief / analgesic response			18
40853892	10.3791/68620	2025	Journal of visualized experiments : JoVE	Accessing the Subdural Space of the Rodent Spinal Cord for Treatment Delivery.	Yes	Exclude	Exclude	Confirmed by two independent researchers	Function / quality of life / sleep | Physiological feedback / mechanism		Non-pain spinal cord injury rehabilitation or motor-function focus		0
40844450	10.1016/j.neurom.2025.07.002	2026	Neuromodulation : journal of the International Neuromodulation Society	Patients' Values, Perspectives, and Priorities on Outcome Domains for Persistent Spinal Pain Syndrome Type 2: A Focus Group Study.	Yes	Include	Include	Confirmed by two independent researchers	Pain relief / analgesic response | Patient selection / predictors / psychological | Function / quality of life / sleep | Patient preference / experience / satisfaction	Pain relief / analgesic response			16
40844219	10.1111/papr.70069	2025	Pain practice : the official journal of World Institute of Pain	Delphi Consensus Revealing the Thoughts of Pain Management and Referral Specialties on the Use of SCS for Chronic Back Pain Patients Not Suitable for Spine Surgery.	Yes	Include	Include	Confirmed by two independent researchers	Pain relief / analgesic response | Paresthesia coverage / technical control | Patient selection / predictors / psychological	Pain relief / analgesic response			12
40842473	10.3389/fcvm.2025.1629145	2025	Frontiers in cardiovascular medicine	Pain in the body, harm to the heart: advances in research on the impact of chronic pain on cardiovascular diseases.	Yes	Include	Include	Confirmed by two independent researchers	Pain relief / analgesic response | Function / quality of life / sleep | Medication / opioid use | Economic / occupational outcomes | Physiological feedback / mechanism	Pain relief / analgesic response			18
40824816	10.3791/68605	2025	Journal of visualized experiments : JoVE	Fixation of Ultrasound Transducers for Spinal Cord Neuromodulation in Mice.	Yes	Exclude	Exclude	Confirmed by two independent researchers	Pain relief / analgesic response | Paresthesia coverage / technical control | Function / quality of life / sleep | Physiological feedback / mechanism		Preclinical or animal-only record without clinical outcome relevance		0
40822431	10.2147/JPR.S513725	2025	Journal of pain research	Comparative Effectiveness of Different Frequencies of Spinal Cord Stimulation for the Treatment of Patients with Failed Back Surgery Syndrome: Systematic Review and Network Meta-Analysis.	Yes	Include	Include	Confirmed by two independent researchers	Pain relief / analgesic response | Function / quality of life / sleep | Complications / revision / explantation / device burden | Economic / occupational outcomes | Stimulation paradigm / waveform	Pain relief / analgesic response			18
40804503	10.1007/s00586-025-09257-2	2026	European spine journal : official publication of the European Spine Society, the European Spinal Deformity Society, and the European Section of the Cervical Spine Research Society	Feasibility and safety of outpatient spine surgery: insights from 555 neurosurgical interventions.	Yes	Include	Include	Confirmed by two independent researchers	Pain relief / analgesic response | Durability / long-term follow-up | Function / quality of life / sleep | Medication / opioid use | Complications / revision / explantation / device burden | Economic / occupational outcomes | Patient preference / experience / satisfaction	Pain relief / analgesic response			17
40801143	10.1002/adhm.202502443	2025	Advanced healthcare materials	Battery-Free Dual-Channel Wireless Neurostimulator Using Passive Circuitry for Neuropathic Pain Modulation.	Yes	Include	Include	Confirmed by two independent researchers	Pain relief / analgesic response | Complications / revision / explantation / device burden | Physiological feedback / mechanism	Pain relief / analgesic response			12
40799959	10.1101/2025.08.01.25332445	2025	medRxiv : the preprint server for health sciences	SPINAL CORD STIMULATION IMPROVES MOTOR FUNCTION AND SPASTICITY IN CHRONIC POST-STROKE UPPER LIMB HEMIPARESIS.	Yes	Exclude	Exclude	Confirmed by two independent researchers	Trial stimulation / screening | Patient selection / predictors / psychological | Function / quality of life / sleep | Complications / revision / explantation / device burden		Non-pain spinal cord injury rehabilitation or motor-function focus		0
40792126	10.3389/fpain.2025.1589723	2025	Frontiers in pain research (Lausanne, Switzerland)	A comprehensive review of the supraspinal mechanisms of spinal cord stimulation on chronic pain and cognition.	Yes	Include	Include	Confirmed by two independent researchers	Pain relief / analgesic response | Function / quality of life / sleep | Physiological feedback / mechanism	Pain relief / analgesic response			14
40791635	10.1155/prm/7880611	2025	Pain research & management	Multidisciplinary Approach to Spinal Cord Stimulation for Persistent Spinal Pain Syndromes: A 65-Month Integrated Data Collection From the Belgian Neuro-Pain® Real-World Data Register.	Yes	Include	Include	Confirmed by two independent researchers	Pain relief / analgesic response | Trial stimulation / screening | Patient selection / predictors / psychological | Durability / long-term follow-up | Function / quality of life / sleep | Complications / revision / explantation / device burden | Patient preference / experience / satisfaction	Pain relief / analgesic response			22
40788248	10.1016/j.neurom.2025.06.016	2025	Neuromodulation : journal of the International Neuromodulation Society	The Analgesic and Antispastic Effects of Epidural Spinal Stimulation Depending on the Frequency and Intensity After Spinal Cord Injury.	Yes	Include	Include	Confirmed by two independent researchers	Pain relief / analgesic response | Paresthesia coverage / technical control | Function / quality of life / sleep | Complications / revision / explantation / device burden | Stimulation paradigm / waveform | Physiological feedback / mechanism	Pain relief / analgesic response			18
40785043	10.1113/JP287100	2025	The Journal of physiology	Transcutaneous spinal cord stimulation at alternating intensities preferentially prevents the development of spasticity after contusion SCI in rat.	Yes	Exclude	Exclude	Confirmed by two independent researchers	Paresthesia coverage / technical control | Function / quality of life / sleep | Complications / revision / explantation / device burden | Economic / occupational outcomes | Stimulation paradigm / waveform		Non-pain spinal cord injury rehabilitation or motor-function focus		0
40780244	10.1088/1741-2552/adf9a0	2025	Journal of neural engineering	Differential modulation of trunk muscle activation using thoracic epidural spinal stimulation.	Yes	Exclude	Exclude	Confirmed by two independent researchers	Paresthesia coverage / technical control | Function / quality of life / sleep | Physiological feedback / mechanism		Non-pain spinal cord injury rehabilitation or motor-function focus		0
40777927	10.1117/1.NPh.12.3.035003	2025	Neurophotonics	Stimulation intensities influence the effects of spinal cord stimulation in disorders of consciousness: an fNIRS study.	Yes	Exclude	Exclude	Confirmed by two independent researchers	Paresthesia coverage / technical control | Patient selection / predictors / psychological | Function / quality of life / sleep		Lower-centrality record after conservative historical-outcome mapping threshold		9
40776042	10.3233/SHTI251024	2025	Studies in health technology and informatics	Improving Spinal Cord Stimulation Patient Triage: Random Forest Model with Custom Evaluation Functions.	Yes	Exclude	Exclude	Confirmed by two independent researchers	Patient selection / predictors / psychological | Function / quality of life / sleep		Lower-centrality record after conservative historical-outcome mapping threshold		7
40774177	10.1016/j.wneu.2025.124299	2025	World neurosurgery	What is the Role for Intraoperative Neuromonitoring in Spinal Cord Stimulation Surgery?	No	Exclude	Exclude	Confirmed by two independent researchers			Preclinical or animal-only record without clinical outcome relevance	No abstract available; screened using title and metadata only	0
40773636		2025	Pain physician	Spinal Cord Stimulation for Chronic Neuropathic Pain: Research Progress in Molecular and Circuit Mechanisms.	Yes	Include	Include	Confirmed by two independent researchers	Pain relief / analgesic response | Trial stimulation / screening | Function / quality of life / sleep | Medication / opioid use | Physiological feedback / mechanism	Pain relief / analgesic response			18
40767809	10.1016/j.neurom.2025.06.008	2026	Neuromodulation : journal of the International Neuromodulation Society	Anatomical Data Driven Modeling of Evoked Compound Action Potentials Recordings During Spinal Cord Stimulation in a Swine Model.	Yes	Include	Include	Confirmed by two independent researchers	Pain relief / analgesic response | Paresthesia coverage / technical control | Patient selection / predictors / psychological | Stimulation paradigm / waveform | Physiological feedback / mechanism	Pain relief / analgesic response			18
40767807	10.1016/j.neurom.2025.06.013	2026	Neuromodulation : journal of the International Neuromodulation Society	Relationship of Gait and Balance to Successful Spinal Cord Stimulation Trials in Patients Being Treated for Persistent Spinal Pain Syndrome Type 2.	Yes	Include	Include	Confirmed by two independent researchers	Pain relief / analgesic response | Trial stimulation / screening | Patient selection / predictors / psychological | Function / quality of life / sleep | Patient preference / experience / satisfaction | Physiological feedback / mechanism	Pain relief / analgesic response			20
40766166	10.3389/fpain.2025.1620289	2025	Frontiers in pain research (Lausanne, Switzerland)	The effectiveness of spinal cord stimulation combined with physiotherapy in the management of chronic pain in adults: a systematic review.	Yes	Include	Include	Confirmed by two independent researchers	Pain relief / analgesic response | Trial stimulation / screening | Durability / long-term follow-up | Function / quality of life / sleep | Medication / opioid use	Pain relief / analgesic response			18
40759323	10.1016/j.brs.2025.07.020	2025	Brain stimulation	Spinal cord stimulation restores locomotion in a Parkinson's disease patient and rodents.	Yes	Include	Include	Confirmed by two independent researchers	Pain relief / analgesic response | Function / quality of life / sleep | Economic / occupational outcomes | Physiological feedback / mechanism	Pain relief / analgesic response			11
40754402	10.1016/j.neurom.2025.04.015	2025	Neuromodulation : journal of the International Neuromodulation Society	Response to: "Comparison of Paresthesia Mapping with Anatomic Placement in Burst Spinal Cord Stimulation: Long-Term Results of the Prospective, Multicenter, Randomized, Double-Blind, Crossover CRISP Study".	No	Exclude	Exclude	Confirmed by two independent researchers	Paresthesia coverage / technical control | Durability / long-term follow-up | Stimulation paradigm / waveform		Lower-centrality record after conservative historical-outcome mapping threshold	No abstract available; screened using title and metadata only	10
40751715	10.1016/j.neurom.2025.06.007	2025	Neuromodulation : journal of the International Neuromodulation Society	Exploring the Influence of Dorsal Root Ganglion Stimulation on Sleep Behavior in Patients With Chronic Pain.	Yes	Include	Include	Confirmed by two independent researchers	Pain relief / analgesic response | Patient selection / predictors / psychological | Durability / long-term follow-up | Function / quality of life / sleep | Complications / revision / explantation / device burden | Physiological feedback / mechanism	Pain relief / analgesic response			20
40748722	10.1093/pm/pnaf105	2026	Pain medicine (Malden, Mass.)	Impact of adjuvant analgesics on outcomes of spinal cord and peripheral nerve stimulation: a scoping review.	Yes	Include	Include	Confirmed by two independent researchers	Pain relief / analgesic response | Patient selection / predictors / psychological | Function / quality of life / sleep | Medication / opioid use | Complications / revision / explantation / device burden	Pain relief / analgesic response			18
40746402	10.3389/fnins.2025.1569148	2025	Frontiers in neuroscience	Multimodal closed-loop strategies for gait recovery after spinal cord injury and stroke via the integration of robotics and neuromodulation.	Yes	Exclude	Exclude	Confirmed by two independent researchers	Durability / long-term follow-up | Function / quality of life / sleep | Economic / occupational outcomes | Stimulation paradigm / waveform | Physiological feedback / mechanism		Non-pain spinal cord injury rehabilitation or motor-function focus		0
40727632	10.5812/aapm-161511	2025	Anesthesiology and pain medicine	Cervical Erector Spinae Plane Block in a Patient with Failed Neck Surgery Syndrome: A Case Report and Literature Review.	Yes	Include	Include	Confirmed by two independent researchers	Pain relief / analgesic response | Trial stimulation / screening | Function / quality of life / sleep | Complications / revision / explantation / device burden	Pain relief / analgesic response			14
40722846	10.3390/biomedicines13071776	2025	Biomedicines	Neuromodulation of the Cardiac Autonomic Nervous System for Arrhythmia Treatment.	Yes	Exclude	Exclude	Confirmed by two independent researchers	Trial stimulation / screening | Physiological feedback / mechanism		Lower-centrality record after conservative historical-outcome mapping threshold		7
40722652	10.3390/biomedicines13071575	2025	Biomedicines	Targeted Interventional Therapies for the Management of Postamputation Pain: A Comprehensive Review.	Yes	Include	Include	Confirmed by two independent researchers	Pain relief / analgesic response | Trial stimulation / screening | Durability / long-term follow-up | Function / quality of life / sleep | Complications / revision / explantation / device burden | Patient preference / experience / satisfaction | Physiological feedback / mechanism	Pain relief / analgesic response			22
40719678	10.1177/13524585251357143	2026	Multiple sclerosis (Houndmills, Basingstoke, England)	Percutaneous epidural spinal cord stimulation immediately reduces clonus in an individual with multiple sclerosis.	Yes	Exclude	Exclude	Confirmed by two independent researchers	Trial stimulation / screening | Patient selection / predictors / psychological | Function / quality of life / sleep | Complications / revision / explantation / device burden		Non-pain spinal cord injury rehabilitation or motor-function focus		0
40718346	10.7759/cureus.86756	2025	Cureus	Supraspinal Mechanisms of Spinal Cord Stimulation in Pain Mitigation: A Systematic Review.	Yes	Exclude	Exclude	Confirmed by two independent researchers	Pain relief / analgesic response | Patient selection / predictors / psychological | Function / quality of life / sleep | Economic / occupational outcomes | Physiological feedback / mechanism		Preclinical or animal-only record without clinical outcome relevance		0
40718218	10.7759/cureus.86655	2025	Cureus	Utilization of Tubular Retractors for Paramedian Approach in Dorsal Column Spinal Stimulator Paddle Lead Placement: A Technical Report and Literature Review.	Yes	Include	Include	Confirmed by two independent researchers	Pain relief / analgesic response | Paresthesia coverage / technical control | Trial stimulation / screening | Durability / long-term follow-up | Function / quality of life / sleep | Complications / revision / explantation / device burden | Economic / occupational outcomes	Pain relief / analgesic response			20
40718098	10.3389/fneur.2025.1611447	2025	Frontiers in neurology	The efficacy and prognosis analysis of short-term spinal cord stimulation in the treatment of zoster-associated pain: a retrospective study.	Yes	Include	Include	Confirmed by two independent researchers	Pain relief / analgesic response | Patient selection / predictors / psychological | Function / quality of life / sleep | Complications / revision / explantation / device burden	Pain relief / analgesic response			16
40717265	10.1111/papr.70062	2025	Pain practice : the official journal of World Institute of Pain	14. Discogenic Low Back Pain.	Yes	Include	Include	Confirmed by two independent researchers	Pain relief / analgesic response | Trial stimulation / screening | Patient selection / predictors / psychological | Durability / long-term follow-up | Complications / revision / explantation / device burden	Pain relief / analgesic response			18
40695539	10.1136/rapm-2025-106770	2025	Regional anesthesia and pain medicine	ASRA Pain Medicine Consensus Practice Infection Control guidelines.	No	Exclude	Exclude	Confirmed by two independent researchers	Pain relief / analgesic response | Complications / revision / explantation / device burden		Lower-centrality record after conservative historical-outcome mapping threshold	No abstract available; screened using title and metadata only	9
40689875	10.1113/EP093023	2026	Experimental physiology	Use of transcutaneous spinal cord stimulation to explore inhibitory and facilitatory circuits in muscles of the human lower limb.	Yes	Exclude	Exclude	Confirmed by two independent researchers	Function / quality of life / sleep | Physiological feedback / mechanism		Lower-centrality record after conservative historical-outcome mapping threshold		7
40689618	10.1097/SPC.0000000000000767	2025	Current opinion in supportive and palliative care	Recent advances and future directions in spinal cord stimulation for chronic pain: a multidisciplinary perspective.	Yes	Include	Include	Confirmed by two independent researchers	Pain relief / analgesic response | Trial stimulation / screening | Patient selection / predictors / psychological | Durability / long-term follow-up | Function / quality of life / sleep | Economic / occupational outcomes | Patient preference / experience / satisfaction | Stimulation paradigm / waveform | Physiological feedback / mechanism	Pain relief / analgesic response			26
40684947	10.1016/j.brs.2025.07.011	2025	Brain stimulation	Epidural spinal cord stimulation for the management of orthostatic hypotension in Parkinson's disease: A case report.	No	Exclude	Exclude	Confirmed by two independent researchers			No relevant success/outcome domain identifiable at title/abstract level	No abstract available; screened using title and metadata only	2
40684383	10.1016/j.neurom.2025.06.004	2025	Neuromodulation : journal of the International Neuromodulation Society	A Narrative Review on the Current Landscape of Invasive Neuromodulation for Poststroke Motor Recovery: Mechanisms, Challenges, and Future Directions.	Yes	Exclude	Exclude	Confirmed by two independent researchers	Pain relief / analgesic response | Trial stimulation / screening | Function / quality of life / sleep | Economic / occupational outcomes | Physiological feedback / mechanism		Non-pain spinal cord injury rehabilitation or motor-function focus		0
40682847	10.3892/ijmm.2025.5589	2025	International journal of molecular medicine	Brain‑heart axis: Neurostimulation techniques in ischemic heart disease (Review).	Yes	Include	Include	Confirmed by two independent researchers	Pain relief / analgesic response | Function / quality of life / sleep | Complications / revision / explantation / device burden | Physiological feedback / mechanism	Pain relief / analgesic response			12
40681525	10.1038/s41598-025-07750-8	2025	Scientific reports	New method for neuromodulation against pain using minimally invasive electrodes outside the epidural space.	Yes	Include	Include	Confirmed by two independent researchers	Pain relief / analgesic response | Medication / opioid use | Complications / revision / explantation / device burden | Economic / occupational outcomes	Pain relief / analgesic response			14
40679479	10.1111/papr.70065	2025	Pain practice : the official journal of World Institute of Pain	Response to the Letter to the Editor-"Confounding Pitfalls in Chronic Pain Research".	No	Exclude	Exclude	Confirmed by two independent researchers	Pain relief / analgesic response		Lower-centrality record after conservative historical-outcome mapping threshold	No abstract available; screened using title and metadata only	7
40675663	10.1016/j.ncl.2025.04.004	2025	Neurologic clinics	An Overview of Invasive Pain Management Treatments Including Regenerative Approaches.	Yes	Exclude	Exclude	Confirmed by two independent researchers	Pain relief / analgesic response		Lower-centrality record after conservative historical-outcome mapping threshold		8
40673222	10.3389/fnsys.2025.1622033	2025	Frontiers in systems neuroscience	Effect of epidural spinal cord stimulation in individuals with sensorimotor complete spinal cord injury: a pilot study.	Yes	Include	Include	Confirmed by two independent researchers	Pain relief / analgesic response | Paresthesia coverage / technical control | Durability / long-term follow-up | Function / quality of life / sleep | Physiological feedback / mechanism	Pain relief / analgesic response			18
40668690	10.1109/MPULS.2025.3572565	2025	IEEE pulse	FDA-Cleared Noninvasive Spine Stimulation System Could Transform Spinal Cord Injury Treatment.	Yes	Exclude	Exclude	Confirmed by two independent researchers	Pain relief / analgesic response | Durability / long-term follow-up		Non-pain spinal cord injury rehabilitation or motor-function focus		0
40662622	10.1111/papr.70066	2025	Pain practice : the official journal of World Institute of Pain	Comments on Long-Term Efficacy of 10 kHz Spinal Cord Stimulation in Managing Painful Diabetic Neuropathy: A Post-Study Survey.	No	Exclude	Exclude	Confirmed by two independent researchers	Pain relief / analgesic response | Durability / long-term follow-up		Lower-centrality record after conservative historical-outcome mapping threshold	No abstract available; screened using title and metadata only	9
40661848	10.3389/fnins.2025.1577059	2025	Frontiers in neuroscience	Evolution of spinal evoked compound action potential thresholds, visual motor thresholds, and impedances in a rodent spared nerve injury model.	Yes	Include	Include	Confirmed by two independent researchers	Pain relief / analgesic response | Paresthesia coverage / technical control | Economic / occupational outcomes | Stimulation paradigm / waveform | Physiological feedback / mechanism	Pain relief / analgesic response			16
40661229	10.2147/JPR.S524853	2025	Journal of pain research	Chronic Abdominal Discomfort Syndrome (CADS): A Narrative Review of Treatment Strategies.	Yes	Include	Include	Confirmed by two independent researchers	Pain relief / analgesic response | Function / quality of life / sleep | Patient preference / experience / satisfaction | Physiological feedback / mechanism	Pain relief / analgesic response			12
40660620	10.5694/mja2.70001	2025	The Medical journal of Australia	Spinal cord stimulation patterns of care, re-interventions, and costs for private health insurers, Australia, 2011-22: a retrospective observational study.	Yes	Include	Include	Confirmed by two independent researchers	Pain relief / analgesic response | Paresthesia coverage / technical control | Trial stimulation / screening | Durability / long-term follow-up | Complications / revision / explantation / device burden | Economic / occupational outcomes	Pain relief / analgesic response			20
40659445	10.1136/rapm-2025-106917	2025	Regional anesthesia and pain medicine	Trial by fire or trial and error: the prognostic value of temporary peripheral nerve stimulation before implant.	No	Exclude	Exclude	Confirmed by two independent researchers	Trial stimulation / screening | Patient selection / predictors / psychological		Lower-centrality record after conservative historical-outcome mapping threshold	No abstract available; screened using title and metadata only	8
40657787	10.1152/jn.00137.2025	2025	Journal of neurophysiology	Is the degree of postactivation depression similar between soleus responses evoked by transcutaneous spinal cord and peripheral nerve stimulation?	Yes	Exclude	Exclude	Confirmed by two independent researchers	Pain relief / analgesic response | Paresthesia coverage / technical control | Patient selection / predictors / psychological | Physiological feedback / mechanism		Lower-centrality record after conservative historical-outcome mapping threshold		9
40656508	10.25259/SNI_284_2025	2025	Surgical neurology international	BurstDR™ spinal cord stimulation for chemotherapy-induced peripheral neuropathy.	Yes	Include	Include	Confirmed by two independent researchers	Pain relief / analgesic response | Paresthesia coverage / technical control | Durability / long-term follow-up | Complications / revision / explantation / device burden | Patient preference / experience / satisfaction | Stimulation paradigm / waveform	Pain relief / analgesic response			20
40656471	10.25259/SNI_311_2025	2025	Surgical neurology international	Delayed epidural hematoma after spinal cord stimulator implantation in a patient with von Willebrand disease: Illustration.	Yes	Include	Include	Confirmed by two independent researchers	Pain relief / analgesic response | Paresthesia coverage / technical control | Durability / long-term follow-up | Patient preference / experience / satisfaction	Pain relief / analgesic response			14
40656251	10.7759/cureus.85793	2025	Cureus	Wet Tap-Induced Spinal Cord Stimulator Trial Failure in Failed Back Surgery Syndrome: A Case Report Highlighting Intrathecal Drug Delivery for Treatment-Resistant Pain.	Yes	Include	Include	Confirmed by two independent researchers	Pain relief / analgesic response | Paresthesia coverage / technical control | Trial stimulation / screening | Function / quality of life / sleep | Medication / opioid use | Complications / revision / explantation / device burden	Pain relief / analgesic response			20
40652929	10.1159/000546430	2025	Stereotactic and functional neurosurgery	Short-Term Patient-Reported Outcomes of Multi-Contact Independent Current Control Spinal Cord Stimulation in Patients with Chronic Low Back and Extremity Pain: An Exploratory Prospective Cohort Study.	Yes	Include	Include	Confirmed by two independent researchers	Pain relief / analgesic response | Paresthesia coverage / technical control | Patient selection / predictors / psychological | Durability / long-term follow-up | Function / quality of life / sleep	Pain relief / analgesic response			18
40652918	10.1159/000547391	2025	Stereotactic and functional neurosurgery	Neurosurgical Techniques for Chronic Pain in Adult Cancer Survivors.	Yes	Include	Include	Confirmed by two independent researchers	Pain relief / analgesic response | Paresthesia coverage / technical control | Patient selection / predictors / psychological | Durability / long-term follow-up | Function / quality of life / sleep | Medication / opioid use | Complications / revision / explantation / device burden | Patient preference / experience / satisfaction | Physiological feedback / mechanism	Pain relief / analgesic response			26
40652630	10.1016/j.sleep.2025.106664	2025	Sleep medicine	Adaptive spinal cord stimulation improves restless legs syndrome: Case report, literature review, and mechanistic hypothesis.	Yes	Include	Include	Confirmed by two independent researchers	Pain relief / analgesic response | Trial stimulation / screening | Durability / long-term follow-up | Function / quality of life / sleep | Complications / revision / explantation / device burden | Economic / occupational outcomes | Stimulation paradigm / waveform | Physiological feedback / mechanism	Pain relief / analgesic response			24
40649800	10.3390/ijms26136021	2025	International journal of molecular sciences	Advances in Neuromodulation and Digital Brain-Spinal Cord Interfaces for Spinal Cord Injury.	Yes	Exclude	Exclude	Confirmed by two independent researchers	Trial stimulation / screening | Patient selection / predictors / psychological | Durability / long-term follow-up | Function / quality of life / sleep | Economic / occupational outcomes | Physiological feedback / mechanism		Non-pain spinal cord injury rehabilitation or motor-function focus		0
40644161	10.1109/ICORR66766.2025.11063011	2025	IEEE ... International Conference on Rehabilitation Robotics : [proceedings]	Automated Selectivity-Driven Algorithm for Transcutaneous Spinal Cord Stimulation.	Yes	Exclude	Exclude	Confirmed by two independent researchers	Pain relief / analgesic response | Paresthesia coverage / technical control | Function / quality of life / sleep | Physiological feedback / mechanism		Non-pain spinal cord injury rehabilitation or motor-function focus		0
40644018	10.1109/ICORR66766.2025.11063158	2025	IEEE ... International Conference on Rehabilitation Robotics : [proceedings]	Non-Invasive Spatiotemporal Spinal Cord Stimulation Paired with Force Perturbations Improves Balance in Individuals Post-Stroke: A Pilot Study.	Yes	Exclude	Exclude	Confirmed by two independent researchers	Pain relief / analgesic response | Durability / long-term follow-up | Function / quality of life / sleep | Physiological feedback / mechanism		Non-pain spinal cord injury rehabilitation or motor-function focus		0
40643323	10.1080/02770903.2025.2531501	2025	The Journal of asthma : official journal of the Association for the Care of Asthma	Neuromodulation for the treatment of moderate to severe asthma - a pilot first-in-human clinical study.	Yes	Include	Include	Confirmed by two independent researchers	Pain relief / analgesic response | Trial stimulation / screening | Patient selection / predictors / psychological | Durability / long-term follow-up | Function / quality of life / sleep | Medication / opioid use | Complications / revision / explantation / device burden	Pain relief / analgesic response			20
40639954	10.1136/rapm-2025-106726	2025	Regional anesthesia and pain medicine	Objective, long-term mobility data in patients with chronic pain after lumbar spine surgery treated with spinal cord stimulation-a prospective, multicenter trial.	Yes	Include	Include	Confirmed by two independent researchers	Pain relief / analgesic response | Trial stimulation / screening | Patient selection / predictors / psychological | Durability / long-term follow-up | Function / quality of life / sleep | Medication / opioid use | Economic / occupational outcomes	Pain relief / analgesic response			22
40639586	10.1016/j.jpain.2025.105493	2025	The journal of pain	Neurophysiological effects of high-frequency spinal cord stimulation on cortico-sensory areas in large ovine animal model.	Yes	Exclude	Exclude	Confirmed by two independent researchers	Pain relief / analgesic response | Patient selection / predictors / psychological | Function / quality of life / sleep | Stimulation paradigm / waveform | Physiological feedback / mechanism		Preclinical or animal-only record without clinical outcome relevance		0
40636634	10.7759/cureus.85567	2025	Cureus	Spinal Mechanisms of Pain Modulation by Spinal Cord Stimulation: A Systematic Review.	Yes	Include	Include	Confirmed by two independent researchers	Pain relief / analgesic response | Function / quality of life / sleep | Medication / opioid use | Economic / occupational outcomes | Physiological feedback / mechanism	Pain relief / analgesic response			18
40629235	10.1007/s12630-025-03001-6	2025	Canadian journal of anaesthesia = Journal canadien d'anesthesie	Spinal cord stimulation for chronic pain: a retrospective cohort study of patients from a Canadian tertiary centre.	Yes	Include	Include	Confirmed by two independent researchers	Pain relief / analgesic response | Trial stimulation / screening | Patient selection / predictors / psychological | Function / quality of life / sleep | Medication / opioid use | Complications / revision / explantation / device burden	Pain relief / analgesic response			20
40625006	10.14245/ns.2550410.205	2025	Neurospine	Narrative Review on Postoperative Pain Management Following Spine Surgery.	Yes	Include	Include	Confirmed by two independent researchers	Pain relief / analgesic response | Function / quality of life / sleep | Medication / opioid use	Pain relief / analgesic response			14
40624980	10.1080/17581869.2025.2527576	2025	Pain management	STIMFIX™ anchoring in percutaneous spinal cord stimulation trials: interim analysis of a multicenter study.	Yes	Include	Include	Confirmed by two independent researchers	Pain relief / analgesic response | Trial stimulation / screening | Complications / revision / explantation / device burden	Pain relief / analgesic response			11
40624543	10.1186/s12984-025-01690-0	2025	Journal of neuroengineering and rehabilitation	Electromyography (EMG)-triggered transcutaneous spinal cord and hip stimulation for gait rehabilitation in persons with chronic stroke: a randomized, controlled trial.	Yes	Exclude	Exclude	Confirmed by two independent researchers	Pain relief / analgesic response | Trial stimulation / screening | Function / quality of life / sleep | Complications / revision / explantation / device burden | Stimulation paradigm / waveform | Physiological feedback / mechanism		Non-pain spinal cord injury rehabilitation or motor-function focus		0
40624540	10.1186/s13054-025-05535-z	2025	Critical care (London, England)	Effects of different respiratory training methods on respiratory function in patients with spinal cord injury: a network meta-analysis of randomized controlled trials.	Yes	Exclude	Exclude	Confirmed by two independent researchers	Trial stimulation / screening | Function / quality of life / sleep | Complications / revision / explantation / device burden | Economic / occupational outcomes		Non-pain spinal cord injury rehabilitation or motor-function focus		0
40623762	10.1136/rapm-2025-106389	2025	Regional anesthesia and pain medicine	Guidelines on neurostimulation for chronic pain: a compliance appraisal of reporting standards.	Yes	Include	Include	Confirmed by two independent researchers	Pain relief / analgesic response | Patient selection / predictors / psychological | Function / quality of life / sleep | Economic / occupational outcomes | Patient preference / experience / satisfaction	Pain relief / analgesic response			18
40622770	10.34067/KID.0000000907	2025	Kidney360	Pain Management in Autosomal Dominant Polycystic Kidney Disease: Clinical Challenges and a Stepwise Algorithmic Approach.	Yes	Include	Include	Confirmed by two independent researchers	Pain relief / analgesic response | Patient selection / predictors / psychological | Function / quality of life / sleep | Complications / revision / explantation / device burden | Patient preference / experience / satisfaction	Pain relief / analgesic response			18
40621480	10.1016/j.inpm.2025.100604	2025	Interventional pain medicine	Spinal cord stimulation for Tarlov cyst-related pain: Initial success and subsequent explantation in an elderly patient.	No	Include	Include	Confirmed by two independent researchers	Pain relief / analgesic response | Complications / revision / explantation / device burden	Pain relief / analgesic response		No abstract available; screened using title and metadata only	11
40621213	10.3389/fnhum.2025.1533212	2025	Frontiers in human neuroscience	Functional connectome integration observed after antispastic epidural cervical spinal cord stimulation in a patient with TBI-induced disorder of consciousness: a case report.	Yes	Exclude	Exclude	Confirmed by two independent researchers	Function / quality of life / sleep | Economic / occupational outcomes | Physiological feedback / mechanism		Non-pain spinal cord injury rehabilitation or motor-function focus		0
40608367		2025	Pain medicine case reports	Epidural Hematoma in an Elderly Patient With Multiple Comorbidities on Aspirin Following Spinal Cord Stimulator Trial: A Case Report.	Yes	Include	Include	Confirmed by two independent researchers	Pain relief / analgesic response | Trial stimulation / screening | Patient selection / predictors / psychological | Function / quality of life / sleep | Complications / revision / explantation / device burden	Pain relief / analgesic response			18
40608366		2025	Pain medicine case reports	Penile Pain With Allodynia Following Spinal Cord Stimulation (SCS) Implant: A Case Report.	Yes	Include	Include	Confirmed by two independent researchers	Pain relief / analgesic response | Paresthesia coverage / technical control | Trial stimulation / screening | Patient selection / predictors / psychological | Durability / long-term follow-up | Function / quality of life / sleep | Medication / opioid use | Complications / revision / explantation / device burden | Patient preference / experience / satisfaction	Pain relief / analgesic response			26
40608365		2025	Pain medicine case reports	Cervical Spinal Cord Stimulator Malfunction Secondary to Lead Fracture.	Yes	Include	Include	Confirmed by two independent researchers	Pain relief / analgesic response | Function / quality of life / sleep | Complications / revision / explantation / device burden	Pain relief / analgesic response			12
40606142	10.3389/fneur.2025.1586995	2025	Frontiers in neurology	Efficacy and safety of short-term spinal cord stimulation and pulsed radiofrequency in the treatment of postherpetic neuralgia: a meta-analysis.	Yes	Include	Include	Confirmed by two independent researchers	Pain relief / analgesic response | Trial stimulation / screening | Function / quality of life / sleep | Complications / revision / explantation / device burden | Economic / occupational outcomes	Pain relief / analgesic response			18
40603907	10.1038/s41598-025-06289-y	2025	Scientific reports	Comparative efficacy and safety of pulsed radiofrequency versus spinal cord stimulation in thoracic herpes zoster pain: a retrospective study.	Yes	Include	Include	Confirmed by two independent researchers	Pain relief / analgesic response | Patient selection / predictors / psychological | Durability / long-term follow-up | Function / quality of life / sleep | Complications / revision / explantation / device burden	Pain relief / analgesic response			18
40603812	10.1007/s40122-025-00758-y	2025	Pain and therapy	Automated Neural Dosing for Fast-Acting Subperception Therapy: Sustained Spinal Cord Stimulation Outcomes from a Multicenter Study.	Yes	Include	Include	Confirmed by two independent researchers	Pain relief / analgesic response | Trial stimulation / screening | Durability / long-term follow-up | Function / quality of life / sleep | Stimulation paradigm / waveform | Physiological feedback / mechanism	Pain relief / analgesic response			20
40602488	10.1016/j.wneu.2025.124237	2025	World neurosurgery	Impact of Spinal Canal Anatomy on Pain Outcomes in Spinal Cord Stimulation Therapy for Chronic Pain.	Yes	Include	Include	Confirmed by two independent researchers	Pain relief / analgesic response | Patient selection / predictors / psychological | Durability / long-term follow-up | Function / quality of life / sleep | Complications / revision / explantation / device burden	Pain relief / analgesic response			18
40590186	10.1097/BRS.0000000000005445	2025	Spine	ECAP-Controlled Closed-Loop Spinal Cord Stimulation for Chronic Nonsurgical Refractory Back Pain: Subgroup Analysis From Two Prospective Multicenter Clinical Trials.	Yes	Include	Include	Confirmed by two independent researchers	Pain relief / analgesic response | Paresthesia coverage / technical control | Trial stimulation / screening | Patient selection / predictors / psychological | Durability / long-term follow-up | Function / quality of life / sleep | Medication / opioid use | Stimulation paradigm / waveform | Physiological feedback / mechanism	Pain relief / analgesic response			26
40587617		2024	Pain medicine case reports	Spinal Cord Stimulation in Small Fiber Neuropathy: A Case Report.	Yes	Include	Include	Confirmed by two independent researchers	Pain relief / analgesic response | Trial stimulation / screening | Durability / long-term follow-up | Function / quality of life / sleep | Complications / revision / explantation / device burden | Patient preference / experience / satisfaction	Pain relief / analgesic response			20
40587614		2024	Pain medicine case reports	Cephalad Migration of Spinal Cord Stimulator Lead: A Case Report.	Yes	Include	Include	Confirmed by two independent researchers	Pain relief / analgesic response | Trial stimulation / screening | Complications / revision / explantation / device burden | Patient preference / experience / satisfaction | Physiological feedback / mechanism	Pain relief / analgesic response			16
40586638	10.1080/10790268.2025.2517935	2025	The journal of spinal cord medicine	Spinal epidural electrical stimulation for the recovery of motor function in lower limbs after spinal cord injury: A pilot study.	Yes	Exclude	Exclude	Confirmed by two independent researchers	Trial stimulation / screening | Durability / long-term follow-up | Function / quality of life / sleep | Complications / revision / explantation / device burden		Non-pain spinal cord injury rehabilitation or motor-function focus		0
40583777	10.1111/aor.15050	2025	Artificial organs	Neurophysiological Effect of Transcutaneous Electrical Spinal Cord Stimulation in Chronic Complete Spinal Cord Injury.	Yes	Exclude	Exclude	Confirmed by two independent researchers	Trial stimulation / screening | Patient selection / predictors / psychological | Function / quality of life / sleep | Stimulation paradigm / waveform | Physiological feedback / mechanism		Non-pain spinal cord injury rehabilitation or motor-function focus		0
40580942	10.1093/pm/pnaf076	2025	Pain medicine (Malden, Mass.)	Provision of up-to-date magnetic resonance imaging conditionality for current peripheral nerve stimulation and spinal cord stimulation systems in pain management.	Yes	Include	Include	Confirmed by two independent researchers	Pain relief / analgesic response | Complications / revision / explantation / device burden | Economic / occupational outcomes	Pain relief / analgesic response			12
40580152	10.1111/papr.70058	2025	Pain practice : the official journal of World Institute of Pain	Developing the Necessary Information for Sample Size Calculations in Future Spinal Cord Stimulation Clinical Trials.	Yes	Include	Include	Confirmed by two independent researchers	Pain relief / analgesic response | Trial stimulation / screening | Durability / long-term follow-up | Function / quality of life / sleep | Complications / revision / explantation / device burden | Economic / occupational outcomes | Physiological feedback / mechanism	Pain relief / analgesic response			22
40577436		2024	Pain medicine case reports	Efficacy of High-Frequency Spinal Cord Stimulation in Idiopathic Asymmetrical Small-Fiber Neuropathy Case Report.	Yes	Include	Include	Confirmed by two independent researchers	Pain relief / analgesic response | Patient selection / predictors / psychological | Durability / long-term follow-up | Function / quality of life / sleep | Stimulation paradigm / waveform | Physiological feedback / mechanism	Pain relief / analgesic response			20
40577424		2024	Pain medicine case reports	Intraoperative Findings of Pathologic Calcification Surrounding an Intrathecal Pain Pump: A Case Report.	Yes	Include	Include	Confirmed by two independent researchers	Pain relief / analgesic response | Medication / opioid use | Complications / revision / explantation / device burden	Pain relief / analgesic response			12
40572778	10.3390/medicina61061090	2025	Medicina (Kaunas, Lithuania)	Innovations in Chronic Pain Treatment: A Narrative Review on the Role of Cryoneurolysis.	Yes	Include	Include	Confirmed by two independent researchers	Pain relief / analgesic response | Trial stimulation / screening | Patient selection / predictors / psychological | Durability / long-term follow-up | Function / quality of life / sleep	Pain relief / analgesic response			18
40572751	10.3390/medicina61061063	2025	Medicina (Kaunas, Lithuania)	Evolving Treatment Strategies for Neuropathic Pain: A Narrative Review.	Yes	Include	Include	Confirmed by two independent researchers	Pain relief / analgesic response | Patient selection / predictors / psychological | Function / quality of life / sleep | Medication / opioid use | Physiological feedback / mechanism	Pain relief / analgesic response			18
40568376	10.1177/27536351251343738	2025	Advances in rehabilitation science and practice	Synergistic integration of epidural spinal cord stimulation with robotic therapy and neurorehabilitation to facilitate functional recovery in chronic sensorimotor complete spinal cord injury: A case series.	Yes	Exclude	Exclude	Confirmed by two independent researchers	Trial stimulation / screening | Durability / long-term follow-up | Function / quality of life / sleep		Non-pain spinal cord injury rehabilitation or motor-function focus		0
40563787	10.3390/brainsci15060616	2025	Brain sciences	Uncomfortable Paresthesia and Dysesthesia Following Tonic Spinal Cord Stimulator Implantation.	Yes	Include	Include	Confirmed by two independent researchers	Pain relief / analgesic response | Paresthesia coverage / technical control | Patient selection / predictors / psychological | Durability / long-term follow-up | Complications / revision / explantation / device burden | Stimulation paradigm / waveform	Pain relief / analgesic response			20
40563785	10.3390/brainsci15060614	2025	Brain sciences	Predictive Factors of Successful Spinal Cord Stimulation in Patients with Chronic Pain: A Retrospective Cohort Study.	Yes	Include	Include	Confirmed by two independent researchers	Pain relief / analgesic response | Patient selection / predictors / psychological | Durability / long-term follow-up | Function / quality of life / sleep | Complications / revision / explantation / device burden | Patient preference / experience / satisfaction	Pain relief / analgesic response			20
40537156	10.1136/rapm-2025-106686	2026	Regional anesthesia and pain medicine	Indications for percutaneous and paddle leads for patients with chronic spinal pain: a systematic review.	Yes	Include	Include	Confirmed by two independent researchers	Pain relief / analgesic response | Paresthesia coverage / technical control | Trial stimulation / screening | Function / quality of life / sleep | Patient preference / experience / satisfaction	Pain relief / analgesic response			18
40535309	10.1159/000546229	2025	Case reports in gastroenterology	Spinal Cord Stimulation for Diffuse Visceral Hyperalgesia in the Abdomen: A Case Report and Literature Review.	Yes	Include	Include	Confirmed by two independent researchers	Pain relief / analgesic response | Paresthesia coverage / technical control | Durability / long-term follow-up | Function / quality of life / sleep | Medication / opioid use | Stimulation paradigm / waveform	Pain relief / analgesic response			20
40534748	10.3389/fneur.2025.1611970	2025	Frontiers in neurology	10 kHz spinal cord stimulation vs. traditional low-frequency spinal cord stimulation for the treatment of diabetes peripheral neuropathic pain: study protocol for a multi-center randomized controlled clinical trial.	Yes	Include	Include	Confirmed by two independent researchers	Pain relief / analgesic response | Trial stimulation / screening | Patient selection / predictors / psychological | Durability / long-term follow-up | Function / quality of life / sleep | Complications / revision / explantation / device burden | Stimulation paradigm / waveform | Physiological feedback / mechanism	Pain relief / analgesic response			24
40528141	10.1007/s40122-025-00755-1	2025	Pain and therapy	The Missing Link: Integrating Interventional Pain Management in the Era of Multimodal Oncology.	Yes	Include	Include	Confirmed by two independent researchers	Pain relief / analgesic response | Function / quality of life / sleep | Medication / opioid use | Complications / revision / explantation / device burden	Pain relief / analgesic response			16
40523774	10.11817/j.issn.1672-7347.2025.240629	2025	Zhong nan da xue xue bao. Yi xue ban = Journal of Central South University. Medical sciences	Spinal cord stimulation for the treatment of phantom limb pain: A case report and literature review.	Yes	Include	Include	Confirmed by two independent researchers	Pain relief / analgesic response | Paresthesia coverage / technical control | Patient selection / predictors / psychological | Durability / long-term follow-up | Function / quality of life / sleep | Medication / opioid use | Complications / revision / explantation / device burden | Patient preference / experience / satisfaction | Physiological feedback / mechanism	Pain relief / analgesic response			26
40514204	10.1136/rapm-2025-106807	2025	Regional anesthesia and pain medicine	Lost in scope: inadequate reporting of scoping reviews in neuromodulation for chronic pain.	No	Exclude	Exclude	Confirmed by two independent researchers	Pain relief / analgesic response		Lower-centrality record after conservative historical-outcome mapping threshold	No abstract available; screened using title and metadata only	7
40507687	10.3390/jcm14113925	2025	Journal of clinical medicine	Recruitment Challenges in Spinal Cord Stimulation Trial for Motor Recovery in Patients with Chronic Complete Spinal Cord Injury.	Yes	Exclude	Exclude	Confirmed by two independent researchers	Trial stimulation / screening | Function / quality of life / sleep | Complications / revision / explantation / device burden		Non-pain spinal cord injury rehabilitation or motor-function focus		0
40507584	10.3390/jcm14113827	2025	Journal of clinical medicine	Mechanism-Based Neuromodulation in Augmenting Respiratory Motor Function in Individuals with Spinal Cord Injury.	Yes	Exclude	Exclude	Confirmed by two independent researchers	Function / quality of life / sleep | Economic / occupational outcomes | Physiological feedback / mechanism		Non-pain spinal cord injury rehabilitation or motor-function focus		0
40505828	10.1016/j.expneurol.2025.115347	2025	Experimental neurology	Interactions between descending and spinal circuits on motor output.	Yes	Exclude	Exclude	Confirmed by two independent researchers	Paresthesia coverage / technical control | Function / quality of life / sleep | Economic / occupational outcomes | Physiological feedback / mechanism		Non-pain spinal cord injury rehabilitation or motor-function focus		0
40502434	10.2147/JPR.S486759	2025	Journal of pain research	A Cost Effectiveness Analysis of Spinal Cord Stimulation versus Conventional Medical Management for the Treatment of Low Back Pain Using Data from DISTINCT RCT and Medical Claims from a U.S. Commercial Payer Database.	Yes	Include	Include	Confirmed by two independent researchers	Pain relief / analgesic response | Patient selection / predictors / psychological | Durability / long-term follow-up | Function / quality of life / sleep | Medication / opioid use | Economic / occupational outcomes | Stimulation paradigm / waveform	Pain relief / analgesic response			22
40496674	10.2147/JPR.S514719	2025	Journal of pain research	Spinal Cord Stimulation Alleviates Sensitization of Neuropathic Pain by Upregulating G Protein-Coupled Receptors to Inhibit Overexpression of Cav2.2 and Its Downstream Excitatory Neurotransmitters.	Yes	Include	Include	Confirmed by two independent researchers	Pain relief / analgesic response | Paresthesia coverage / technical control | Function / quality of life / sleep | Medication / opioid use | Physiological feedback / mechanism	Pain relief / analgesic response			18
40496579	10.1016/j.hroo.2025.02.005	2025	Heart rhythm O2	Ischemia induced repolarization dispersion changes and ventricular arrhythmia: Validation of Frank vectorcardiography parameters: A review.	Yes	Exclude	Exclude	Confirmed by two independent researchers	Pain relief / analgesic response | Patient selection / predictors / psychological | Physiological feedback / mechanism		Lower-centrality record after conservative historical-outcome mapping threshold		10
40493910	10.1152/jn.00422.2024	2025	Journal of neurophysiology	Transcutaneous stimulation of the cervical spinal cord facilitates motoneuron firing and improves hand-motor function after spinal cord injury.	Yes	Exclude	Exclude	Confirmed by two independent researchers	Pain relief / analgesic response | Paresthesia coverage / technical control | Function / quality of life / sleep | Economic / occupational outcomes | Stimulation paradigm / waveform | Physiological feedback / mechanism		Non-pain spinal cord injury rehabilitation or motor-function focus		0
40493186	10.1073/pnas.2418920122	2025	Proceedings of the National Academy of Sciences of the United States of America	Electrical spinal cord stimulation promotes focal sensorimotor activation that accelerates brain-computer interface skill learning.	Yes	Exclude	Exclude	Confirmed by two independent researchers	Pain relief / analgesic response | Function / quality of life / sleep | Physiological feedback / mechanism		Non-pain spinal cord injury rehabilitation or motor-function focus		0
40491722	10.1097/PR9.0000000000001302	2025	Pain reports	A closed-loop spinal cord stimulation system in a patient with an implantable cardioverter defibrillator.	Yes	Include	Include	Confirmed by two independent researchers	Pain relief / analgesic response | Patient selection / predictors / psychological | Durability / long-term follow-up | Function / quality of life / sleep | Medication / opioid use | Complications / revision / explantation / device burden | Stimulation paradigm / waveform | Physiological feedback / mechanism	Pain relief / analgesic response			24
40486668	10.3389/fsurg.2025.1619947	2025	Frontiers in surgery	Editorial: Diagnosis and treatment for arteriosclerosis and thrombosis.	No	Exclude	Exclude	Confirmed by two independent researchers	Pain relief / analgesic response		Preclinical or animal-only record without clinical outcome relevance	No abstract available; screened using title and metadata only	0
40480308	10.1016/j.expneurol.2025.115330	2025	Experimental neurology	Recent advances in potential mechanisms of epidural spinal cord stimulation for movement disorders.	Yes	Exclude	Exclude	Confirmed by two independent researchers	Durability / long-term follow-up | Function / quality of life / sleep | Physiological feedback / mechanism		Non-pain spinal cord injury rehabilitation or motor-function focus		0
40478549	10.1016/j.neurom.2025.05.001	2026	Neuromodulation : journal of the International Neuromodulation Society	Preclinical Insights Into the Effects of Frequency and Pulse Width on Evoked Compound Action Potential Morphology During Spinal Cord Stimulation.	Yes	Include	Include	Confirmed by two independent researchers	Patient selection / predictors / psychological | Stimulation paradigm / waveform | Physiological feedback / mechanism	Patient selection / predictors / psychological			11
40476740	10.1227/neu.0000000000003547	2025	Neurosurgery	The Use of Intraoperative Neuromonitoring in Routine Percutaneous Spinal Cord Stimulator Surgery is Not Associated With Improved Placement, Patient Safety, or Pain Severity Outcomes.	Yes	Include	Include	Confirmed by two independent researchers	Pain relief / analgesic response | Paresthesia coverage / technical control | Patient selection / predictors / psychological | Durability / long-term follow-up | Function / quality of life / sleep | Complications / revision / explantation / device burden | Physiological feedback / mechanism	Pain relief / analgesic response			22
40475353	10.1016/j.cnp.2025.04.003	2025	Clinical neurophysiology practice	Cortical evoked responses to evaluate the effect of spinal cord stimulation on the pain pathways.	Yes	Include	Include	Confirmed by two independent researchers	Pain relief / analgesic response | Function / quality of life / sleep | Stimulation paradigm / waveform | Physiological feedback / mechanism	Pain relief / analgesic response			16
40471765	10.1016/j.neurom.2025.03.079	2025	Neuromodulation : journal of the International Neuromodulation Society	The Impact of Spinal Cord Stimulation on Patients' Ability to Work and Work-Related Outcomes.	Yes	Include	Include	Confirmed by two independent researchers	Pain relief / analgesic response | Durability / long-term follow-up | Function / quality of life / sleep | Economic / occupational outcomes	Pain relief / analgesic response			16
40464884		2025	Pain physician	A Comprehensive Review of Treatment Approaches to Ilioinguinal Neuralgia.	Yes	Include	Include	Confirmed by two independent researchers	Pain relief / analgesic response | Trial stimulation / screening | Durability / long-term follow-up | Medication / opioid use	Pain relief / analgesic response			14
40457929	10.1111/aor.15031	2025	Artificial organs	The Neurophysiological Effects of Cervical Transcutaneous Spinal Cord Stimulation With and Without a High Frequency Carrier in Able-Bodied Adults.	Yes	Exclude	Exclude	Confirmed by two independent researchers	Patient selection / predictors / psychological | Function / quality of life / sleep | Economic / occupational outcomes | Stimulation paradigm / waveform | Physiological feedback / mechanism		Non-pain spinal cord injury rehabilitation or motor-function focus		0
40448993	10.1016/j.neurom.2025.04.004	2025	Neuromodulation : journal of the International Neuromodulation Society	Systematic Review to Identify Patient-Level Predictors of Treatment Response to Spinal Cord Stimulation for Neuropathic Pain for Studies Published From 2012 to 2024.	Yes	Include	Include	Confirmed by two independent researchers	Pain relief / analgesic response | Trial stimulation / screening | Patient selection / predictors / psychological | Durability / long-term follow-up | Function / quality of life / sleep	Pain relief / analgesic response			18
40445353	10.1007/978-3-031-86441-4_18	2025	Advances and technical standards in neurosurgery	New Developments in the Surgery for Spasticity.	Yes	Exclude	Exclude	Confirmed by two independent researchers	Durability / long-term follow-up | Function / quality of life / sleep | Medication / opioid use		Non-pain spinal cord injury rehabilitation or motor-function focus		0
40436013	10.1016/j.medj.2025.100706	2025	Med (New York, N.Y.)	Epidural electrical stimulation facilitates motor recovery in spinal cord injury involving the conus medullaris: A case study.	Yes	Exclude	Exclude	Confirmed by two independent researchers	Paresthesia coverage / technical control | Trial stimulation / screening | Durability / long-term follow-up | Function / quality of life / sleep | Economic / occupational outcomes | Stimulation paradigm / waveform | Physiological feedback / mechanism		Non-pain spinal cord injury rehabilitation or motor-function focus		0
40434331	10.1016/j.neurom.2025.03.080	2026	Neuromodulation : journal of the International Neuromodulation Society	Best Practice Guidelines for Neuromodulation in Pain Management: Insight From the Neuromodulation Society of Australia and New Zealand.	Yes	Include	Include	Confirmed by two independent researchers	Pain relief / analgesic response | Patient selection / predictors / psychological | Function / quality of life / sleep | Complications / revision / explantation / device burden | Economic / occupational outcomes	Pain relief / analgesic response			18
40427058	10.3390/biomedicines13051228	2025	Biomedicines	Pushing the Limits of Interlimb Connectivity: Neuromodulation and Beyond.	Yes	Exclude	Exclude	Confirmed by two independent researchers	Pain relief / analgesic response | Function / quality of life / sleep | Complications / revision / explantation / device burden | Economic / occupational outcomes		Non-pain spinal cord injury rehabilitation or motor-function focus		0
40426918	10.3390/biomedicines13051091	2025	Biomedicines	Closed-Loop Spinal Cord Stimulation in Chronic Pain Management: Mechanisms, Clinical Evidence, and Emerging Perspectives.	Yes	Include	Include	Confirmed by two independent researchers	Pain relief / analgesic response | Trial stimulation / screening | Durability / long-term follow-up | Function / quality of life / sleep | Medication / opioid use | Complications / revision / explantation / device burden | Economic / occupational outcomes | Stimulation paradigm / waveform | Physiological feedback / mechanism	Pain relief / analgesic response			26
40419961	10.1186/s12868-025-00951-x	2025	BMC neuroscience	The short-term spinal cord stimulation improves the rates of tracheal decannulation in patients of brain injury with disorders of consciousness.	Yes	Exclude	Exclude	Confirmed by two independent researchers	Function / quality of life / sleep | Complications / revision / explantation / device burden		Lower-centrality record after conservative historical-outcome mapping threshold		7
40418385	10.1007/s11916-025-01401-3	2025	Current pain and headache reports	Prognostic Value of Minnesota Multiphasic Personality Inventory-2 (MMPI-2) Profiles in Predicting Outcomes of Occipital Nerve Stimulation for Refractory Chronic Migraine: A Retrospective Bias-Corrected Multivariable Analysis.	Yes	Include	Include	Confirmed by two independent researchers	Pain relief / analgesic response | Patient selection / predictors / psychological | Durability / long-term follow-up | Function / quality of life / sleep | Complications / revision / explantation / device burden | Economic / occupational outcomes	Pain relief / analgesic response			20
40416103	10.7759/cureus.83004	2025	Cureus	Effectiveness of Neuromodulation in Postoperative Pain Management Following Spine Surgery: A Systematic Review.	Yes	Include	Include	Confirmed by two independent researchers	Pain relief / analgesic response | Trial stimulation / screening | Patient selection / predictors / psychological | Function / quality of life / sleep | Medication / opioid use	Pain relief / analgesic response			18
40414489	10.1016/j.brs.2025.05.134	2025	Brain stimulation	Spinal cord ultrasound stimulation modulates corticospinal excitability in humans.	Yes	Include	Include	Confirmed by two independent researchers	Pain relief / analgesic response | Trial stimulation / screening | Durability / long-term follow-up | Function / quality of life / sleep | Physiological feedback / mechanism	Pain relief / analgesic response			13
40401437	10.1089/jpm.2024.0553	2026	Journal of palliative medicine	Cancer-Related Pain Management in Pregnancy-A Review.	Yes	Include	Include	Confirmed by two independent researchers	Pain relief / analgesic response | Function / quality of life / sleep | Medication / opioid use | Complications / revision / explantation / device burden | Physiological feedback / mechanism	Pain relief / analgesic response			18
40395938	10.2147/JPR.S514285	2025	Journal of pain research	Transforming Chronic Pain Management: Integrating Neuromodulation with Advanced Technologies to Tackle Cognitive Dysfunction - A Narrative Review.	Yes	Include	Include	Confirmed by two independent researchers	Pain relief / analgesic response | Function / quality of life / sleep | Complications / revision / explantation / device burden | Economic / occupational outcomes | Stimulation paradigm / waveform | Physiological feedback / mechanism	Pain relief / analgesic response			20
40395634	10.2147/IMCRJ.S513630	2025	International medical case reports journal	Spinal Cord Stimulation - Device Revision After Weight Loss in a Patient on Chronic Semaglutide - A Case Report.	Yes	Include	Include	Confirmed by two independent researchers	Pain relief / analgesic response | Trial stimulation / screening | Medication / opioid use | Complications / revision / explantation / device burden | Physiological feedback / mechanism	Pain relief / analgesic response			18
40395203	10.5603/cj.99015	2025	Cardiology journal	Spinal cord stimulation in the treatment of refractory angina pectoris: 25-year clinical experience at a single center.	No	Exclude	Exclude	Confirmed by two independent researchers	Pain relief / analgesic response | Patient preference / experience / satisfaction		Lower-centrality record after conservative historical-outcome mapping threshold	No abstract available; screened using title and metadata only	9
40395062	10.1111/papr.70043	2025	Pain practice : the official journal of World Institute of Pain	Trends in Spinal Pain Procedure Volumes and Reimbursements: An Analysis of 20 Years of Medicare Data.	Yes	Include	Include	Confirmed by two independent researchers	Pain relief / analgesic response | Durability / long-term follow-up | Medication / opioid use | Economic / occupational outcomes	Pain relief / analgesic response			14
40394372	10.1007/s10143-025-03578-y	2025	Neurosurgical review	Potential interference of spinal cord and sacral stimulators with cardiac implantable electronic devices: a systematic review.	Yes	Include	Include	Confirmed by two independent researchers	Pain relief / analgesic response | Paresthesia coverage / technical control | Trial stimulation / screening | Complications / revision / explantation / device burden	Pain relief / analgesic response			14
40394275	10.1007/s11916-025-01400-4	2025	Current pain and headache reports	The Application of Artificial Intelligence to Enhance Spinal Cord Stimulation Efficacy for Chronic Pain Management: Current Evidence and Future Directions.	Yes	Include	Include	Confirmed by two independent researchers	Pain relief / analgesic response | Paresthesia coverage / technical control | Patient selection / predictors / psychological | Durability / long-term follow-up | Function / quality of life / sleep | Stimulation paradigm / waveform | Physiological feedback / mechanism	Pain relief / analgesic response			22
40392634	10.1111/papr.70045	2025	Pain practice : the official journal of World Institute of Pain	Demystifying Spinal Cord Stimulation as Not More Than a Placebo: An Evidence-Based Perspective.	No	Exclude	Exclude	Confirmed by two independent researchers			No relevant success/outcome domain identifiable at title/abstract level	No abstract available; screened using title and metadata only	2
40390712	10.7759/cureus.82581	2025	Cureus	Spinal Cord Stimulation in Pediatric Complex Regional Pain Syndrome: A Literature Review.	Yes	Include	Include	Confirmed by two independent researchers	Pain relief / analgesic response | Trial stimulation / screening | Durability / long-term follow-up | Function / quality of life / sleep | Medication / opioid use | Complications / revision / explantation / device burden | Economic / occupational outcomes	Pain relief / analgesic response			22
40388738	10.1097/MD.0000000000042460	2025	Medicine	Systemic contact dermatitis following spinal cord stimulation in a patient with complex regional pain syndrome: A case report.	Yes	Include	Include	Confirmed by two independent researchers	Pain relief / analgesic response | Paresthesia coverage / technical control | Trial stimulation / screening | Durability / long-term follow-up | Medication / opioid use | Complications / revision / explantation / device burden	Pain relief / analgesic response			20
40380961	10.1016/j.neurom.2025.03.075	2025	Neuromodulation : journal of the International Neuromodulation Society	Spinal Cord Stimulation Guidelines and Consensus Statements: Systematic Review and Appraisal of Guidelines for Research and Evaluation II Assessment.	Yes	Include	Include	Confirmed by two independent researchers	Pain relief / analgesic response | Patient selection / predictors / psychological | Durability / long-term follow-up | Function / quality of life / sleep | Medication / opioid use | Complications / revision / explantation / device burden | Stimulation paradigm / waveform	Pain relief / analgesic response			22
40380960	10.1016/j.neurom.2025.03.078	2026	Neuromodulation : journal of the International Neuromodulation Society	Infringement of Neuromodulation Patents (2000-2024).	Yes	Exclude	Exclude	Confirmed by two independent researchers	Function / quality of life / sleep		Lower-centrality record after conservative historical-outcome mapping threshold		5
40378232	10.1093/pm/pnaf058	2025	Pain medicine (Malden, Mass.)	Early outcomes with a flexible ECAP based closed loop using multiplexed spinal cord stimulation waveforms-single-arm study with in-clinic randomized crossover testing.	Yes	Include	Include	Confirmed by two independent researchers	Pain relief / analgesic response | Paresthesia coverage / technical control | Trial stimulation / screening | Patient selection / predictors / psychological | Durability / long-term follow-up | Function / quality of life / sleep | Patient preference / experience / satisfaction | Stimulation paradigm / waveform | Physiological feedback / mechanism	Pain relief / analgesic response			26
40377508	10.1016/j.neurom.2025.04.003	2025	Neuromodulation : journal of the International Neuromodulation Society	Extraforaminal Spinal Nerve Stimulation for Neuropathic Pain: Description of the New Approach, Safety, and Long-term Efficacy.	Yes	Include	Include	Confirmed by two independent researchers	Pain relief / analgesic response | Trial stimulation / screening | Patient selection / predictors / psychological | Durability / long-term follow-up | Function / quality of life / sleep | Complications / revision / explantation / device burden | Patient preference / experience / satisfaction | Physiological feedback / mechanism	Pain relief / analgesic response			24
40364154	10.3390/jcm14093124	2025	Journal of clinical medicine	Multifidus Fat Infiltration in Patients with Persistent Spinal Pain Syndrome Type II Treated with Spinal Cord Stimulation: A Preliminary Report.	Yes	Include	Include	Confirmed by two independent researchers	Pain relief / analgesic response | Function / quality of life / sleep | Physiological feedback / mechanism	Pain relief / analgesic response			12
40361279	10.1111/papr.70040	2025	Pain practice : the official journal of World Institute of Pain	Navigating MRI Safety in Spinal Cord Stimulation: Quo Vadis?	No	Exclude	Exclude	Confirmed by two independent researchers			No relevant success/outcome domain identifiable at title/abstract level	No abstract available; screened using title and metadata only	2
40361228	10.1111/papr.70038	2025	Pain practice : the official journal of World Institute of Pain	Thoracic Canal Morphology.	No	Exclude	Exclude	Confirmed by two independent researchers			Insufficient title/abstract information for thematic classification	No abstract available; screened using title and metadata only	0
40359312	10.1080/21646821.2025.2490307	2025	The Neurodiagnostic journal	Spinal Cord Stimulation: Neuromodulation for Intraoperative Neuromonitoring Personnel.	Yes	Include	Include	Confirmed by two independent researchers	Pain relief / analgesic response | Paresthesia coverage / technical control | Function / quality of life / sleep | Complications / revision / explantation / device burden | Stimulation paradigm / waveform | Physiological feedback / mechanism	Pain relief / analgesic response			20
40358907	10.1007/s40120-025-00759-1	2025	Neurology and therapy	Network Meta-analysis of Randomized Controlled Trials Assessing Neuromodulation Therapies for Painful Diabetic Neuropathy.	Yes	Include	Include	Confirmed by two independent researchers	Pain relief / analgesic response | Trial stimulation / screening | Durability / long-term follow-up | Function / quality of life / sleep | Economic / occupational outcomes	Pain relief / analgesic response			18
40358400	10.1080/10790268.2025.2496566	2026	The journal of spinal cord medicine	Effective management of orthostatic hypotension in a patient with complete spinal cord injury using a portable transcutaneous spinal cord stimulation device: A case report.	Yes	Include	Include	Confirmed by two independent researchers	Pain relief / analgesic response | Function / quality of life / sleep | Complications / revision / explantation / device burden | Economic / occupational outcomes | Physiological feedback / mechanism	Pain relief / analgesic response			18
40354813	10.1088/1741-2552/add76e	2025	Journal of neural engineering	Role of frequency-dependent and capacitive tissue properties in spinal cord stimulation models.	Yes	Exclude	Exclude	Confirmed by two independent researchers	Paresthesia coverage / technical control | Patient selection / predictors / psychological | Function / quality of life / sleep | Physiological feedback / mechanism		Non-pain spinal cord injury rehabilitation or motor-function focus		0
40353174	10.25259/SNI_656_2024	2025	Surgical neurology international	A meta-analysis of modern neuro-stimulation modalities-Advances in neuro-stimulation techniques.	Yes	Exclude	Exclude	Confirmed by two independent researchers	Pain relief / analgesic response | Function / quality of life / sleep		Preclinical or animal-only record without clinical outcome relevance		0
40353170	10.25259/SNI_521_2024	2025	Surgical neurology international	The efficacy of neurostimulation techniques for the management of chronic pain associated with bone disorders: A systematic review and meta-analysis.	Yes	Include	Include	Confirmed by two independent researchers	Pain relief / analgesic response | Trial stimulation / screening | Durability / long-term follow-up | Function / quality of life / sleep | Medication / opioid use	Pain relief / analgesic response			18
40353169	10.25259/SNI_1035_2024	2025	Surgical neurology international	Erroneous intramedullary placement of spinal cord stimulator: A case report and review of the literature.	Yes	Include	Include	Confirmed by two independent researchers	Pain relief / analgesic response | Paresthesia coverage / technical control | Trial stimulation / screening | Durability / long-term follow-up | Medication / opioid use | Complications / revision / explantation / device burden	Pain relief / analgesic response			18
40350155	10.17085/apm.24151	2025	Anesthesia and pain medicine	Treatment of severe pain in a patient with a cervical spinal cord injury at C5-7 level using an intrathecal targeted drug delivery system - A case report.	Yes	Include	Include	Confirmed by two independent researchers	Pain relief / analgesic response | Durability / long-term follow-up | Medication / opioid use | Patient preference / experience / satisfaction	Pain relief / analgesic response			14
40348540	10.1016/j.anclin.2025.02.002	2025	Anesthesiology clinics	Modulating Perioperative Ventricular Excitability.	Yes	Exclude	Exclude	Confirmed by two independent researchers	Function / quality of life / sleep | Physiological feedback / mechanism		Lower-centrality record after conservative historical-outcome mapping threshold		5
40347205	10.1080/17434440.2025.2504451	2025	Expert review of medical devices	Comments on: 'two-year outcomes using fast-acting sub-perception therapy for spinal cord stimulation: results of a real-world multicenter study in the United States'.	No	Include	Include	Confirmed by two independent researchers	Pain relief / analgesic response | Durability / long-term follow-up | Function / quality of life / sleep | Stimulation paradigm / waveform | Physiological feedback / mechanism	Pain relief / analgesic response		No abstract available; screened using title and metadata only	17
40343829	10.1109/TBME.2025.3568701	2025	IEEE transactions on bio-medical engineering	A Quasi-Resonant System for High-Frequency Trans-Spinal Magnetic Stimulation (HF-TSMS).	Yes	Include	Include	Confirmed by two independent researchers	Pain relief / analgesic response | Economic / occupational outcomes | Stimulation paradigm / waveform | Physiological feedback / mechanism	Pain relief / analgesic response			14
40341326	10.1227/ons.0000000000001610	2025	Operative neurosurgery (Hagerstown, Md.)	Endoscopic Implantation of Spinal Cord Stimulators: Technical Note and Comparison With Standard Techniques.	Yes	Include	Include	Confirmed by two independent researchers	Pain relief / analgesic response | Paresthesia coverage / technical control | Durability / long-term follow-up | Function / quality of life / sleep | Complications / revision / explantation / device burden	Pain relief / analgesic response			16
40338487	10.1007/s12325-025-03206-7	2025	Advances in therapy	Neuromodulation in Chronic Migraine: Evidence and Recommendations from the GRADE Framework.	Yes	Include	Include	Confirmed by two independent researchers	Pain relief / analgesic response | Trial stimulation / screening | Durability / long-term follow-up | Function / quality of life / sleep | Complications / revision / explantation / device burden | Economic / occupational outcomes | Patient preference / experience / satisfaction | Stimulation paradigm / waveform	Pain relief / analgesic response			22
40336510	10.1016/j.cnp.2025.04.001	2025	Clinical neurophysiology practice	The effects of stimulation waveform and carrier frequency on tolerance and motor thresholds elicited by transcutaneous spinal cord stimulation in stroke.	Yes	Exclude	Exclude	Confirmed by two independent researchers	Paresthesia coverage / technical control | Stimulation paradigm / waveform		Non-pain spinal cord injury rehabilitation or motor-function focus		0
40331816		2025	Pain medicine case reports	Bridging Antiplatelet Therapy With Cangrelor in Spinal Cord Stimulator Trial and Implant for Patient With Refractory Angina: A Case Report.	Yes	Include	Include	Confirmed by two independent researchers	Pain relief / analgesic response | Trial stimulation / screening | Medication / opioid use | Complications / revision / explantation / device burden	Pain relief / analgesic response			16
40331814		2025	Pain medicine case reports	A Rare Case of Spinal Cord Injury After Uncomplicated Implantation of a Spinal Cord Stimulator: A Case Report.	Yes	Include	Include	Confirmed by two independent researchers	Pain relief / analgesic response | Patient selection / predictors / psychological | Complications / revision / explantation / device burden | Patient preference / experience / satisfaction	Pain relief / analgesic response			12
40331813		2025	Pain medicine case reports	Imaging Considerations for Patients With Chronic Low Back Pain: A Case Report.	Yes	Exclude	Exclude	Confirmed by two independent researchers	Pain relief / analgesic response | Function / quality of life / sleep		Lower-centrality record after conservative historical-outcome mapping threshold		10
40331803		2025	Pain medicine case reports	Spinal Cord Stimulator Implantation in a Patient With Diffuse Idiopathic Skeletal Hyperostosis: Case Report.	Yes	Include	Include	Confirmed by two independent researchers	Pain relief / analgesic response | Durability / long-term follow-up | Complications / revision / explantation / device burden	Pain relief / analgesic response			12
40326381	10.1177/15459683251335331	2025	Neurorehabilitation and neural repair	The Power of Placebo to Restore Neurological Function After Spinal Cord Injury: Implications for Neuromodulation.	Yes	Exclude	Exclude	Confirmed by two independent researchers	Trial stimulation / screening | Function / quality of life / sleep | Patient preference / experience / satisfaction | Physiological feedback / mechanism		Non-pain spinal cord injury rehabilitation or motor-function focus		0
40317388	10.1007/s11916-025-01389-w	2025	Current pain and headache reports	Atypical Applications of Neuromodulation for Non-Painful Conditions.	Yes	Include	Include	Confirmed by two independent researchers	Pain relief / analgesic response | Function / quality of life / sleep | Complications / revision / explantation / device burden	Pain relief / analgesic response			14
40313296	10.1101/2025.04.17.25326011	2025	medRxiv : the preprint server for health sciences	Timing-dependent synergies between noninvasive motor cortex and spinal cord stimulation in chronic cervical spinal cord injury.	Yes	Exclude	Exclude	Confirmed by two independent researchers	Pain relief / analgesic response | Paresthesia coverage / technical control | Economic / occupational outcomes | Stimulation paradigm / waveform		Non-pain spinal cord injury rehabilitation or motor-function focus		0
40313115	10.4103/NRR.NRR-D-24-01191	2026	Neural regeneration research	Photoacoustic technologies in nervous system disorders: An emerging strategy for neuromodulation.	Yes	Exclude	Exclude	Confirmed by two independent researchers	Pain relief / analgesic response | Function / quality of life / sleep | Economic / occupational outcomes		Non-pain spinal cord injury rehabilitation or motor-function focus		0
40310324	10.1016/j.neurom.2025.03.077	2026	Neuromodulation : journal of the International Neuromodulation Society	Exploring Rates of Functional Neurosurgery Procedures in the Hispanic Population: A Single-Institution Analysis From 2017 to 2024.	Yes	Include	Include	Confirmed by two independent researchers	Pain relief / analgesic response | Patient selection / predictors / psychological | Durability / long-term follow-up | Function / quality of life / sleep | Complications / revision / explantation / device burden | Economic / occupational outcomes	Pain relief / analgesic response			16
40301929	10.1186/s12984-025-01636-6	2025	Journal of neuroengineering and rehabilitation	Activity-based recovery training with spinal cord epidural stimulation improves standing performance in cervical spinal cord injury.	Yes	Exclude	Exclude	Confirmed by two independent researchers	Pain relief / analgesic response | Trial stimulation / screening | Function / quality of life / sleep | Economic / occupational outcomes | Physiological feedback / mechanism		Non-pain spinal cord injury rehabilitation or motor-function focus		0
40297490	10.2147/JPR.S509623	2025	Journal of pain research	Device Evaluation, Treatment, and Explantation Recommendations (DETER): Review and Best Practices for Managing Neuromodulation Device Infections.	Yes	Include	Include	Confirmed by two independent researchers	Durability / long-term follow-up | Function / quality of life / sleep | Medication / opioid use | Complications / revision / explantation / device burden	Durability / long-term follow-up			13
40288972	10.7507/1001-5515.202407004	2025	Sheng wu yi xue gong cheng xue za zhi = Journal of biomedical engineering = Shengwu yixue gongchengxue zazhi	[A simulation study of nerve fiber activation in the lumbar segment under kilohertz-frequency transcutaneously spinal cord stimulation].	Yes	Exclude	Exclude	Confirmed by two independent researchers	Paresthesia coverage / technical control | Trial stimulation / screening | Patient selection / predictors / psychological | Function / quality of life / sleep | Patient preference / experience / satisfaction | Stimulation paradigm / waveform | Physiological feedback / mechanism		Non-pain spinal cord injury rehabilitation or motor-function focus		0
40285843	10.1007/s00586-025-08867-0	2025	European spine journal : official publication of the European Spine Society, the European Spinal Deformity Society, and the European Section of the Cervical Spine Research Society	Correction: Pain, quality of life, and function in chronic intractable leg pain were substantially improved with 10kHz spinal cord stimulation in a multicentre European study.	No	Exclude	Exclude	Confirmed by two independent researchers	Pain relief / analgesic response | Function / quality of life / sleep		Preclinical or animal-only record without clinical outcome relevance	No abstract available; screened using title and metadata only	0
40285768	10.1016/j.neurom.2025.03.070	2025	Neuromodulation : journal of the International Neuromodulation Society	German National Guidelines for Epidural Spinal Cord Stimulation for the Treatment of Chronic Pain.	Yes	Include	Include	Confirmed by two independent researchers	Pain relief / analgesic response | Patient selection / predictors / psychological | Durability / long-term follow-up | Economic / occupational outcomes	Pain relief / analgesic response			16
40281770	10.3390/bioengineering12040410	2025	Bioengineering (Basel, Switzerland)	Optimizing Transcutaneous Spinal Cord Stimulation: An Exploratory Study on the Role of Electrode Montages and Stimulation Intensity on Reflex Pathway Modulation.	Yes	Exclude	Exclude	Confirmed by two independent researchers	Pain relief / analgesic response | Paresthesia coverage / technical control | Function / quality of life / sleep | Physiological feedback / mechanism		Non-pain spinal cord injury rehabilitation or motor-function focus		0
40281628	10.1186/s12984-025-01628-6	2025	Journal of neuroengineering and rehabilitation	Development and evaluation of a non-invasive brain-spine interface using transcutaneous spinal cord stimulation.	Yes	Exclude	Exclude	Confirmed by two independent researchers	Pain relief / analgesic response | Trial stimulation / screening | Function / quality of life / sleep | Economic / occupational outcomes | Physiological feedback / mechanism		Non-pain spinal cord injury rehabilitation or motor-function focus		0
40279945	10.1016/j.clinph.2025.03.047	2025	Clinical neurophysiology : official journal of the International Federation of Clinical Neurophysiology	A single session of motor imagery paired with spinal stimulation improves manual dexterity and increases cortical excitability after spinal cord injury.	Yes	Exclude	Exclude	Confirmed by two independent researchers	Pain relief / analgesic response | Paresthesia coverage / technical control | Patient selection / predictors / psychological | Function / quality of life / sleep | Physiological feedback / mechanism		Non-pain spinal cord injury rehabilitation or motor-function focus		0
40278804	10.1016/j.neurom.2025.03.076	2025	Neuromodulation : journal of the International Neuromodulation Society	From Short-Term Relief to Long-Term Management: A Meta-Analysis of Temporary Spinal Cord Stimulation and Pulsed Radiofrequency in Postherpetic Neuralgia.	Yes	Include	Include	Confirmed by two independent researchers	Pain relief / analgesic response | Trial stimulation / screening | Durability / long-term follow-up | Function / quality of life / sleep | Medication / opioid use | Economic / occupational outcomes	Pain relief / analgesic response			20
40270935	10.3389/fpain.2025.1541078	2025	Frontiers in pain research (Lausanne, Switzerland)	Spinal cord stimulation using time-dynamic pulses achieves longer reversal of allodynia compared to tonic pulses in a rat model of neuropathic pain.	Yes	Include	Include	Confirmed by two independent researchers	Pain relief / analgesic response | Paresthesia coverage / technical control | Physiological feedback / mechanism	Pain relief / analgesic response			14
40265260	10.1111/papr.70033	2025	Pain practice : the official journal of World Institute of Pain	Paddle leads for the treatment of nonsurgical back pain-The DISTINCT study.	Yes	Include	Include	Confirmed by two independent researchers	Pain relief / analgesic response | Trial stimulation / screening | Patient selection / predictors / psychological | Durability / long-term follow-up | Function / quality of life / sleep | Complications / revision / explantation / device burden | Stimulation paradigm / waveform	Pain relief / analgesic response			22
40259128	10.1007/s10880-025-10077-1	2026	Journal of clinical psychology in medical settings	A Semi-structured Interview Predicts Spinal Cord Stimulator Implantation in Patients with Chronic Pain.	Yes	Include	Include	Confirmed by two independent researchers	Pain relief / analgesic response | Patient selection / predictors / psychological | Function / quality of life / sleep	Pain relief / analgesic response			14
40258702	10.1097/PHM.0000000000002761	2025	American journal of physical medicine & rehabilitation	Spinal Cord Stimulation and Intrathecal Pump Infusion Management in Para-Athletes: A Retrospective Case Series.	Yes	Include	Include	Confirmed by two independent researchers	Pain relief / analgesic response | Patient selection / predictors / psychological | Durability / long-term follow-up | Function / quality of life / sleep | Medication / opioid use | Complications / revision / explantation / device burden | Patient preference / experience / satisfaction	Pain relief / analgesic response			22
40257598	10.1007/s11916-025-01388-x	2025	Current pain and headache reports	SCS for CRPS: A Review of Cost-Effectiveness Models.	Yes	Include	Include	Confirmed by two independent researchers	Pain relief / analgesic response | Durability / long-term follow-up | Economic / occupational outcomes	Pain relief / analgesic response			14
40257346		2025	Pain medicine case reports	Pain Relief in Mitochondrial Disorders: Use of Spinal Cord Stimulation in a Patient With NARP Syndrome.	Yes	Include	Include	Confirmed by two independent researchers	Pain relief / analgesic response | Function / quality of life / sleep | Complications / revision / explantation / device burden	Pain relief / analgesic response			14
40257338		2025	Pain medicine case reports	Virtual Clinic Diagnosis of Fractured Spinal Cord Stimulator Leads in a Patient Lacking Direct Physician Access - A Novel Case Report.	Yes	Exclude	Exclude	Confirmed by two independent researchers	Pain relief / analgesic response | Durability / long-term follow-up | Complications / revision / explantation / device burden		Lower-centrality record after conservative historical-outcome mapping threshold		10
40255922	10.2176/jns-nmc.2024-0334	2025	NMC case report journal	Spinal Cord Stimulation for Intractable Pain Caused by Sacroiliac Joint Dysfunction: A Case Report.	Yes	Include	Include	Confirmed by two independent researchers	Pain relief / analgesic response | Paresthesia coverage / technical control | Trial stimulation / screening | Patient selection / predictors / psychological | Durability / long-term follow-up | Function / quality of life / sleep	Pain relief / analgesic response			20
40255699	10.7759/cureus.80906	2025	Cureus	Prevention of Opioid Misuse and Abuse Through Effective Pain Management in Patients With Chronic Pain: An Umbrella Systematic Review.	Yes	Include	Include	Confirmed by two independent researchers	Pain relief / analgesic response | Trial stimulation / screening | Durability / long-term follow-up | Function / quality of life / sleep | Medication / opioid use	Pain relief / analgesic response			18
40250978	10.1136/rapm-2025-106663	2025	Regional anesthesia and pain medicine	Response to negative pressure wound therapy for infection control.	No	Exclude	Exclude	Confirmed by two independent researchers	Pain relief / analgesic response | Complications / revision / explantation / device burden | Economic / occupational outcomes		Lower-centrality record after conservative historical-outcome mapping threshold	No abstract available; screened using title and metadata only	9
40242901	10.1111/papr.70023	2025	Pain practice : the official journal of World Institute of Pain	Long-term efficacy of 10 kHz spinal cord stimulation in managing painful diabetic neuropathy: A post-study survey.	Yes	Include	Include	Confirmed by two independent researchers	Pain relief / analgesic response | Paresthesia coverage / technical control | Trial stimulation / screening | Patient selection / predictors / psychological | Durability / long-term follow-up | Function / quality of life / sleep | Medication / opioid use | Complications / revision / explantation / device burden | Patient preference / experience / satisfaction | Stimulation paradigm / waveform	Pain relief / analgesic response			28
40236892	10.3389/fneur.2025.1551164	2025	Frontiers in neurology	Comparison of the treatment efficacy of herpes zoster neuralgia with temporary spinal cord stimulation at different sites.	Yes	Include	Include	Confirmed by two independent researchers	Pain relief / analgesic response | Paresthesia coverage / technical control | Trial stimulation / screening | Durability / long-term follow-up | Function / quality of life / sleep | Complications / revision / explantation / device burden | Economic / occupational outcomes	Pain relief / analgesic response			22
40232209	10.1016/j.neurom.2025.02.010	2025	Neuromodulation : journal of the International Neuromodulation Society	10-kHz High-Frequency Spinal Cord Stimulation Significantly Reduces Proinflammatory Cytokines and Distinct Populations of T Lymphocytes in Patients With Persistent Spinal Pain Syndrome Type 2.	Yes	Include	Include	Confirmed by two independent researchers	Pain relief / analgesic response | Patient selection / predictors / psychological | Function / quality of life / sleep | Medication / opioid use | Stimulation paradigm / waveform | Physiological feedback / mechanism	Pain relief / analgesic response			20
40230768	10.7759/cureus.80447	2025	Cureus	Advances in Neurological Pain Management: Bridging Scientific Innovations and Clinical Practice.	Yes	Include	Include	Confirmed by two independent researchers	Pain relief / analgesic response | Trial stimulation / screening | Function / quality of life / sleep | Medication / opioid use | Physiological feedback / mechanism	Pain relief / analgesic response			18
40230710	10.3389/fsurg.2025.1458572	2025	Frontiers in surgery	Techniques to mitigate lead migration for percutaneous trials of cervical spinal cord stimulation.	Yes	Include	Include	Confirmed by two independent researchers	Pain relief / analgesic response | Paresthesia coverage / technical control | Trial stimulation / screening | Function / quality of life / sleep | Complications / revision / explantation / device burden	Pain relief / analgesic response			18
40221810	10.1186/s40001-025-02560-0	2025	European journal of medical research	Comparative long-term efficacy of short-term spinal cord stimulation versus bipolar pulsed radiofrequency for refractory postherpetic neuralgia: a 24 month prospective study.	Yes	Include	Include	Confirmed by two independent researchers	Pain relief / analgesic response | Paresthesia coverage / technical control | Trial stimulation / screening | Patient selection / predictors / psychological | Durability / long-term follow-up | Function / quality of life / sleep | Medication / opioid use | Complications / revision / explantation / device burden | Stimulation paradigm / waveform	Pain relief / analgesic response			26
40217653	10.3390/jcm14072203	2025	Journal of clinical medicine	Advances and New Therapies in Traumatic Spinal Cord Injury.	Yes	Exclude	Exclude	Confirmed by two independent researchers	Trial stimulation / screening | Function / quality of life / sleep | Complications / revision / explantation / device burden		Non-pain spinal cord injury rehabilitation or motor-function focus		0
40211561	10.1080/17581869.2025.2490466	2025	Pain management	Management of post-arthroplasty pain: a narrative review of emerging interventional treatments.	Yes	Include	Include	Confirmed by two independent researchers	Pain relief / analgesic response | Durability / long-term follow-up | Function / quality of life / sleep | Economic / occupational outcomes | Patient preference / experience / satisfaction	Pain relief / analgesic response			18
40209522	10.1016/j.jocn.2025.111224	2025	Journal of clinical neuroscience : official journal of the Neurosurgical Society of Australasia	Analysis of the effects of combined electrical spinal cord stimulation and pregabalin therapy in patients with herpes zoster trigeminal neuralgia.	Yes	Include	Include	Confirmed by two independent researchers	Pain relief / analgesic response | Patient selection / predictors / psychological | Function / quality of life / sleep | Complications / revision / explantation / device burden	Pain relief / analgesic response			16
40208133	10.1016/j.neurom.2025.03.069	2025	Neuromodulation : journal of the International Neuromodulation Society	Management and Cost of Spinal Cord Stimulator Explants due to Infection.	Yes	Exclude	Exclude	Confirmed by two independent researchers	Durability / long-term follow-up | Complications / revision / explantation / device burden | Economic / occupational outcomes		Non-pain spinal cord injury rehabilitation or motor-function focus		0
40207462	10.1111/papr.70034	2025	Pain practice : the official journal of World Institute of Pain	Neurosurgical management for chronic and end-of-life pain in children: A systematic review.	Yes	Include	Include	Confirmed by two independent researchers	Pain relief / analgesic response | Function / quality of life / sleep | Medication / opioid use	Pain relief / analgesic response			14
40192770	10.1007/s00586-025-08752-w	2025	European spine journal : official publication of the European Spine Society, the European Spinal Deformity Society, and the European Section of the Cervical Spine Research Society	Pain, quality of life, and function in chronic intractable leg pain were substantially improved with 10kHz spinal cord stimulation in a multicentre European study.	Yes	Include	Include	Confirmed by two independent researchers	Pain relief / analgesic response | Trial stimulation / screening | Durability / long-term follow-up | Function / quality of life / sleep | Medication / opioid use | Patient preference / experience / satisfaction | Stimulation paradigm / waveform	Pain relief / analgesic response			22
40191463	10.1002/admt.202401047	2025	Advanced materials technologies	Softening, Conformable, and Stretchable Conductors for Implantable Bioelectronics Interfaces.	Yes	Exclude	Exclude	Confirmed by two independent researchers	Function / quality of life / sleep | Complications / revision / explantation / device burden | Physiological feedback / mechanism		Preclinical or animal-only record without clinical outcome relevance		0
40189721	10.1111/papr.70030	2025	Pain practice : the official journal of World Institute of Pain	16. Pain in chronic pancreatitis.	Yes	Include	Include	Confirmed by two independent researchers	Pain relief / analgesic response | Trial stimulation / screening | Patient selection / predictors / psychological | Function / quality of life / sleep | Medication / opioid use | Complications / revision / explantation / device burden	Pain relief / analgesic response			20
40184607	10.1002/advs.202415963	2025	Advanced science (Weinheim, Baden-Wurttemberg, Germany)	Chronic, Battery-Free, Fully Implantable Multimodal Spinal Cord Stimulator for Pain Modulation in Small Animal Models.	Yes	Include	Include	Confirmed by two independent researchers	Pain relief / analgesic response | Durability / long-term follow-up | Complications / revision / explantation / device burden | Economic / occupational outcomes	Pain relief / analgesic response			14
40184166	10.1093/brain/awaf115	2025	Brain : a journal of neurology	Non-invasive spinal neuromodulation enables stepping in children with complete spinal cord injury.	Yes	Exclude	Exclude	Confirmed by two independent researchers	Pain relief / analgesic response | Durability / long-term follow-up | Function / quality of life / sleep | Physiological feedback / mechanism		Non-pain spinal cord injury rehabilitation or motor-function focus		0
40183725	10.1016/j.neurom.2025.01.015	2025	Neuromodulation : journal of the International Neuromodulation Society	Computational Optimization of Spinal Cord Stimulation for Dorsal Horn Interneuron Polarization.	Yes	Include	Include	Confirmed by two independent researchers	Pain relief / analgesic response | Paresthesia coverage / technical control | Patient selection / predictors / psychological | Stimulation paradigm / waveform | Physiological feedback / mechanism	Pain relief / analgesic response			18
40176657	10.3760/cma.j.cn112137-20241127-02661	2025	Zhonghua yi xue za zhi	[Efficacy of spinal cord stimulation in the treatment of lower extremity peripheral arterial disease].	Yes	Include	Include	Confirmed by two independent researchers	Pain relief / analgesic response | Durability / long-term follow-up | Function / quality of life / sleep | Complications / revision / explantation / device burden | Patient preference / experience / satisfaction	Pain relief / analgesic response			18
40176282	10.1080/17434440.2025.2479820	2025	Expert review of medical devices	Response to letter to the editor: "Two-year outcomes using fast-acting sub-perception therapy for spinal cord stimulation: results of a real-world multicenter study in the United States".	No	Exclude	Exclude	Confirmed by two independent researchers	Durability / long-term follow-up | Function / quality of life / sleep | Stimulation paradigm / waveform		Lower-centrality record after conservative historical-outcome mapping threshold	No abstract available; screened using title and metadata only	10
40172032	10.1002/mds.30187	2025	Movement disorders : official journal of the Movement Disorder Society	Spinal Cord Stimulation Failed to Improve Parkinson's Disease Symptoms in Randomized Crossover Double-Blinded Evaluation.	Yes	Include	Include	Confirmed by two independent researchers	Pain relief / analgesic response | Paresthesia coverage / technical control | Trial stimulation / screening | Patient selection / predictors / psychological | Durability / long-term follow-up | Function / quality of life / sleep | Medication / opioid use | Complications / revision / explantation / device burden | Stimulation paradigm / waveform	Pain relief / analgesic response			26
42118031	10.1111/iwj.70581	2025	International wound journal	RETRACTION: A Meta-Analysis on the Impact of Spinal Cord Stimulation on Post-Operative Wound Healing in Patients With Multiple Sclerosis.	Yes	Exclude	Exclude	Confirmed by two independent researchers			No relevant success/outcome domain identifiable at title/abstract level		3
40168574		2025	Pain physician	Patient Experience with Open-Loop Spinal Cord Stimulation Devices Across Manufacturers and Waveforms: Results of a Double-Blind Survey.	Yes	Include	Include	Confirmed by two independent researchers	Pain relief / analgesic response | Trial stimulation / screening | Durability / long-term follow-up | Function / quality of life / sleep | Patient preference / experience / satisfaction | Stimulation paradigm / waveform | Physiological feedback / mechanism	Pain relief / analgesic response			22
40162944	10.1016/j.neurom.2025.02.006	2025	Neuromodulation : journal of the International Neuromodulation Society	Feasibility and Long-term Outcomes of Minimally Invasive Tubular Spinal Cord Stimulation Lead Placement.	Yes	Include	Include	Confirmed by two independent researchers	Pain relief / analgesic response | Paresthesia coverage / technical control | Durability / long-term follow-up | Function / quality of life / sleep | Complications / revision / explantation / device burden | Patient preference / experience / satisfaction | Physiological feedback / mechanism	Pain relief / analgesic response			22
40159636	10.1111/papr.70022	2025	Pain practice : the official journal of World Institute of Pain	Effects of an extended MRI approval of an implantable spinal cord stimulation device on compliance with manufacturer's recommendations.	Yes	Exclude	Exclude	Confirmed by two independent researchers	Paresthesia coverage / technical control | Complications / revision / explantation / device burden		Lower-centrality record after conservative historical-outcome mapping threshold		7
40153866	10.1088/1741-2552/adc6bd	2025	Journal of neural engineering	Grid-based transcutaneous spinal cord stimulation: probing neuromodulatory effect in spinal flexion reflex circuits.	Yes	Exclude	Exclude	Confirmed by two independent researchers	Pain relief / analgesic response | Physiological feedback / mechanism		Lower-centrality record after conservative historical-outcome mapping threshold		7
40139688	10.1093/pm/pnaf033	2025	Pain medicine (Malden, Mass.)	Uncharted territory: evaluating high-cervical closed-loop spinal cord stimulation for chronic multisite, non-contiguous pain.	No	Include	Include	Confirmed by two independent researchers	Pain relief / analgesic response | Stimulation paradigm / waveform | Physiological feedback / mechanism	Pain relief / analgesic response		No abstract available; screened using title and metadata only	13
40134922	10.1016/j.inpm.2025.100571	2025	Interventional pain medicine	A scoping review of spinal cord stimulation for phantom limb pain.	Yes	Include	Include	Confirmed by two independent researchers	Pain relief / analgesic response | Paresthesia coverage / technical control | Trial stimulation / screening | Durability / long-term follow-up | Function / quality of life / sleep | Complications / revision / explantation / device burden | Patient preference / experience / satisfaction | Physiological feedback / mechanism	Pain relief / analgesic response			24
40132823	10.1136/bmjopen-2023-082840	2025	BMJ open	Long-term lived experiences of patients with chronic pain or angina pectoris treated with spinal cord stimulation: a qualitative study.	Yes	Include	Include	Confirmed by two independent researchers	Pain relief / analgesic response | Patient selection / predictors / psychological | Durability / long-term follow-up | Function / quality of life / sleep | Complications / revision / explantation / device burden | Patient preference / experience / satisfaction	Pain relief / analgesic response			20
40131573	10.1007/s11916-025-01381-4	2025	Current pain and headache reports	Prophylactic Fibrin Glue Application for Immediate Management of Dural Puncture during Spinal Cord Stimulation Lead Placement: a Simple and Effective Technique.	Yes	Include	Include	Confirmed by two independent researchers	Paresthesia coverage / technical control | Function / quality of life / sleep | Complications / revision / explantation / device burden	Paresthesia coverage / technical control			11
40130141	10.7759/cureus.79469	2025	Cureus	A Case of Spinal Cord Stimulation Therapy for Lower Limb Pain Due to Conus Medullaris Syndrome.	Yes	Include	Include	Confirmed by two independent researchers	Pain relief / analgesic response | Durability / long-term follow-up | Patient preference / experience / satisfaction	Pain relief / analgesic response			12
40129970	10.3389/fnhum.2025.1556325	2025	Frontiers in human neuroscience	Task-dependent frequency of intermuscular coherence in the presence of transcutaneous electrical spinal cord stimulation: a feasibility study.	Yes	Exclude	Exclude	Confirmed by two independent researchers	Trial stimulation / screening | Function / quality of life / sleep | Economic / occupational outcomes | Physiological feedback / mechanism		Non-pain spinal cord injury rehabilitation or motor-function focus		0
40129160	10.2174/0115748863338537250314064501	2025	Current drug safety	Clinical Manifestations of Neuropathic Pain and the Deleterious Effects of Chemotherapeutic Agents.	Yes	Include	Include	Confirmed by two independent researchers	Pain relief / analgesic response | Patient selection / predictors / psychological | Function / quality of life / sleep | Medication / opioid use | Complications / revision / explantation / device burden | Physiological feedback / mechanism	Pain relief / analgesic response			20
40124536	10.2147/JPR.S514732	2025	Journal of pain research	Spinal Cord Stimulation Explantation and Chronic Pain: A Systematic Review and Technology Recommendations.	Yes	Include	Include	Confirmed by two independent researchers	Pain relief / analgesic response | Trial stimulation / screening | Patient selection / predictors / psychological | Durability / long-term follow-up | Complications / revision / explantation / device burden | Economic / occupational outcomes | Patient preference / experience / satisfaction | Stimulation paradigm / waveform	Pain relief / analgesic response			24
40115694	10.7759/cureus.79203	2025	Cureus	Effects of Percutaneous Electrical Stimulation on Chronic Neuropathic Pain: A Retrospective Observational Study.	Yes	Include	Include	Confirmed by two independent researchers	Pain relief / analgesic response | Patient selection / predictors / psychological | Durability / long-term follow-up | Function / quality of life / sleep | Economic / occupational outcomes	Pain relief / analgesic response			18
40110598	10.1161/STROKEAHA.124.048384	2025	Stroke	Altered Functional Connectivity Between Cortical Premotor Areas and the Spinal Cord in Chronic Stroke.	Yes	Include	Include	Confirmed by two independent researchers	Pain relief / analgesic response | Durability / long-term follow-up | Function / quality of life / sleep | Economic / occupational outcomes | Physiological feedback / mechanism	Pain relief / analgesic response			14
40104941	10.1088/1741-2552/adba8b	2025	Journal of neural engineering	An active electronic, high-density epidural paddle array for chronic spinal cord neuromodulation.	Yes	Include	Include	Confirmed by two independent researchers	Paresthesia coverage / technical control | Durability / long-term follow-up | Function / quality of life / sleep | Complications / revision / explantation / device burden | Physiological feedback / mechanism	Paresthesia coverage / technical control			11
40104824	10.2147/JPR.S500342	2025	Journal of pain research	An Evidence-Based Consensus for the Use of Neurostimulation for the Treatment of Non-Surgical Low Back Pain: The NEURON Group.	Yes	Include	Include	Confirmed by two independent researchers	Pain relief / analgesic response | Patient selection / predictors / psychological | Function / quality of life / sleep | Patient preference / experience / satisfaction	Pain relief / analgesic response			16
40102462	10.1038/s41598-025-92111-8	2025	Scientific reports	Machine learning predicts spinal cord stimulation surgery outcomes and reveals novel neural markers for chronic pain.	Yes	Include	Include	Confirmed by two independent researchers	Pain relief / analgesic response | Patient selection / predictors / psychological | Function / quality of life / sleep | Physiological feedback / mechanism	Pain relief / analgesic response			16
40094896	10.3390/jcm14051453	2025	Journal of clinical medicine	Reliability, Accuracy, and Comprehensibility of AI-Based Responses to Common Patient Questions Regarding Spinal Cord Stimulation.	Yes	Include	Include	Confirmed by two independent researchers	Pain relief / analgesic response | Paresthesia coverage / technical control | Patient preference / experience / satisfaction | Stimulation paradigm / waveform	Pain relief / analgesic response			14
40091235	10.3760/cma.j.cn112137-20240821-01924	2025	Zhonghua yi xue za zhi	[Expert consensus on percutaneous spinal cord stimulation for the treatment of painful diabetic neuropathy(2024 edition)].	Yes	Include	Include	Confirmed by two independent researchers	Pain relief / analgesic response | Paresthesia coverage / technical control | Patient selection / predictors / psychological | Durability / long-term follow-up | Complications / revision / explantation / device burden	Pain relief / analgesic response			18
40087838	10.1080/17434440.2025.2479808	2025	Expert review of medical devices	Comments on: 'Two-year outcomes using fast-acting sub-perception therapy for spinal cord stimulation: results of a real-world multicenter study in the United States'.	No	Exclude	Exclude	Confirmed by two independent researchers	Durability / long-term follow-up | Function / quality of life / sleep | Stimulation paradigm / waveform		Lower-centrality record after conservative historical-outcome mapping threshold	No abstract available; screened using title and metadata only	10
40082909	10.1186/s13018-025-05674-7	2025	Journal of orthopaedic surgery and research	Global trends and hotspots of neuromodulation in spinal cord injury: a study based on bibliometric analysis.	Yes	Exclude	Exclude	Confirmed by two independent researchers	Function / quality of life / sleep		Non-pain spinal cord injury rehabilitation or motor-function focus		0
40073452	10.1088/1741-2552/adbfbe	2025	Journal of neural engineering	Feature extraction and prediction of spinal cord stimulation evoked compound action potentials in humans.	Yes	Include	Include	Confirmed by two independent researchers	Pain relief / analgesic response | Paresthesia coverage / technical control | Trial stimulation / screening | Patient selection / predictors / psychological | Stimulation paradigm / waveform | Physiological feedback / mechanism	Pain relief / analgesic response			20
40073082	10.1126/scirobotics.adn5564	2025	Science robotics	Augmenting rehabilitation robotics with spinal cord neuromodulation: A proof of concept.	Yes	Exclude	Exclude	Confirmed by two independent researchers	Trial stimulation / screening | Durability / long-term follow-up | Function / quality of life / sleep | Stimulation paradigm / waveform | Physiological feedback / mechanism		Non-pain spinal cord injury rehabilitation or motor-function focus		0
40063194	10.1007/s11916-025-01374-3	2025	Current pain and headache reports	Neurosurgical Interventions in Chronic Pain Management: A Review of Emerging Technologies and Accessibility.	Yes	Include	Include	Confirmed by two independent researchers	Pain relief / analgesic response | Durability / long-term follow-up | Function / quality of life / sleep | Complications / revision / explantation / device burden | Economic / occupational outcomes | Stimulation paradigm / waveform | Physiological feedback / mechanism	Pain relief / analgesic response			22
40062017	10.7759/cureus.78610	2025	Cureus	Spinal Cord Stimulation for Functional Restoration in Spinal Cord Injury: A Narrative Review.	Yes	Exclude	Exclude	Confirmed by two independent researchers	Pain relief / analgesic response | Durability / long-term follow-up | Function / quality of life / sleep | Complications / revision / explantation / device burden | Stimulation paradigm / waveform | Physiological feedback / mechanism		Non-pain spinal cord injury rehabilitation or motor-function focus		0
40057880	10.1016/j.neurom.2025.01.016	2025	Neuromodulation : journal of the International Neuromodulation Society	Assessing the Efficacy of Spinal Cord Stimulation in Managing Painful Diabetic Neuropathy: A Systematic Review and Meta-Analysis.	Yes	Include	Include	Confirmed by two independent researchers	Pain relief / analgesic response | Trial stimulation / screening | Function / quality of life / sleep	Pain relief / analgesic response			14
40055005	10.1136/rapm-2025-106447	2026	Regional anesthesia and pain medicine	Spinal cord stimulation trial-to-implant ratios: relic or requisite?	Yes	Include	Include	Confirmed by two independent researchers	Pain relief / analgesic response | Trial stimulation / screening | Patient selection / predictors / psychological | Durability / long-term follow-up | Function / quality of life / sleep | Complications / revision / explantation / device burden | Economic / occupational outcomes	Pain relief / analgesic response			22
40050875	10.1186/s12984-025-01557-4	2025	Journal of neuroengineering and rehabilitation	Non-invasive cerebral and spinal cord stimulation for motor and gait recovery in incomplete spinal cord injury: systematic review and meta-analysis.	Yes	Exclude	Exclude	Confirmed by two independent researchers	Pain relief / analgesic response | Trial stimulation / screening | Function / quality of life / sleep | Complications / revision / explantation / device burden | Physiological feedback / mechanism		Non-pain spinal cord injury rehabilitation or motor-function focus		0
40044846	10.1038/s43856-025-00778-x	2025	Communications medicine	Treatment modalities for patients with Persistent Spinal Pain Syndrome Type II: A systematic review and network meta-analysis.	Yes	Include	Include	Confirmed by two independent researchers	Pain relief / analgesic response | Trial stimulation / screening | Function / quality of life / sleep | Medication / opioid use | Complications / revision / explantation / device burden | Economic / occupational outcomes	Pain relief / analgesic response			20
40039395	10.1109/EMBC53108.2024.10781608	2024	Annual International Conference of the IEEE Engineering in Medicine and Biology Society. IEEE Engineering in Medicine and Biology Society. Annual International Conference	High-Frequency Trans-Spinal Magnetic Stimulation for Chronic Neuropathic Pain Treatment.	Yes	Include	Include	Confirmed by two independent researchers	Pain relief / analgesic response | Trial stimulation / screening | Function / quality of life / sleep | Stimulation paradigm / waveform	Pain relief / analgesic response			16
40030608	10.1109/TBME.2024.3522317	2025	IEEE transactions on bio-medical engineering	Transcutaneous Spinal Stimulation and Short-Burst Interval Treadmill Training in Children With Cerebral Palsy: A Pilot Study.	Yes	Exclude	Exclude	Confirmed by two independent researchers	Durability / long-term follow-up | Function / quality of life / sleep | Economic / occupational outcomes | Stimulation paradigm / waveform | Physiological feedback / mechanism		Non-pain spinal cord injury rehabilitation or motor-function focus		0
40027210	10.2147/JPR.S519228	2025	Journal of pain research	Comment on 'Treatment of Painful Diabetic Neuropathy with 10 kHz Spinal Cord Stimulation: Long-Term Improvements in Hemoglobin A1c, Weight, and Sleep Accompany Pain Relief for People with Type 2 Diabetes' [Letter].	No	Include	Include	Confirmed by two independent researchers	Pain relief / analgesic response | Durability / long-term follow-up | Function / quality of life / sleep | Stimulation paradigm / waveform	Pain relief / analgesic response		No abstract available; screened using title and metadata only	15
40022507	10.1111/papr.70014	2025	Pain practice : the official journal of World Institute of Pain	Retrograde cervical insertion of spinal cord stimulator in persistent spinal pain syndrome type 2 in patient with fusion from sacrum to T10.	Yes	Include	Include	Confirmed by two independent researchers	Pain relief / analgesic response | Trial stimulation / screening | Complications / revision / explantation / device burden	Pain relief / analgesic response			14
40022501	10.1080/17581869.2025.2473873	2025	Pain management	Altius electrical nerve stimulation for post-amputation pain treatment: a comprehensive review.	Yes	Include	Include	Confirmed by two independent researchers	Pain relief / analgesic response | Paresthesia coverage / technical control | Trial stimulation / screening | Patient selection / predictors / psychological | Durability / long-term follow-up | Function / quality of life / sleep | Medication / opioid use | Complications / revision / explantation / device burden | Economic / occupational outcomes | Stimulation paradigm / waveform | Physiological f…	Pain relief / analgesic response			30
40018024	10.2147/JPR.S502432	2025	Journal of pain research	Functional Ultrasound Imaging Reveals Activation Properties of Clinical Spinal Cord Stimulation Therapy Programming.	Yes	Include	Include	Confirmed by two independent researchers	Pain relief / analgesic response | Paresthesia coverage / technical control | Function / quality of life / sleep | Complications / revision / explantation / device burden | Economic / occupational outcomes | Stimulation paradigm / waveform | Physiological feedback / mechanism	Pain relief / analgesic response			22
40016126	10.1136/rapm-2024-106181	2025	Regional anesthesia and pain medicine	Letter to the editor: Hidden influence? Unmasking conflicts of interest from randomized clinical trials on spinal cord stimulation for chronic pain.	No	Include	Include	Confirmed by two independent researchers	Pain relief / analgesic response | Trial stimulation / screening	Pain relief / analgesic response		No abstract available; screened using title and metadata only	11
40016125	10.1136/rapm-2024-106329	2025	Regional anesthesia and pain medicine	Response to letter to the editor: Hidden influence? Unmasking conflicts of interest from randomized clinical trials on spinal cord stimulation for chronic pain.	No	Include	Include	Confirmed by two independent researchers	Pain relief / analgesic response | Trial stimulation / screening	Pain relief / analgesic response		No abstract available; screened using title and metadata only	11
40010602	10.1016/j.wneu.2025.123832	2025	World neurosurgery	Hotspots and Trends in Spinal Cord Stimulation Research for Spinal Cord Injury: A Bibliometric Analysis with Emphasis on Motor Recovery (2014-2024).	Yes	Exclude	Exclude	Confirmed by two independent researchers	Pain relief / analgesic response | Function / quality of life / sleep | Physiological feedback / mechanism		Non-pain spinal cord injury rehabilitation or motor-function focus		0
39998450	10.1016/j.neurom.2025.01.005	2025	Neuromodulation : journal of the International Neuromodulation Society	Safety and Effectiveness of Multisite Transcutaneous Spinal Cord Stimulation Combined With Activity-Based Therapy When Delivered in a Community Rehabilitation Setting: A Real-World Pilot Study.	Yes	Exclude	Exclude	Confirmed by two independent researchers	Pain relief / analgesic response | Trial stimulation / screening | Patient selection / predictors / psychological | Function / quality of life / sleep | Complications / revision / explantation / device burden		Non-pain spinal cord injury rehabilitation or motor-function focus		0
39986722	10.1016/B978-0-443-13408-1.00007-5	2025	Handbook of clinical neurology	Non-pharmacologic interventions in disorders of consciousness.	Yes	Include	Include	Confirmed by two independent researchers	Pain relief / analgesic response | Trial stimulation / screening | Durability / long-term follow-up | Function / quality of life / sleep | Economic / occupational outcomes | Physiological feedback / mechanism	Pain relief / analgesic response			15
39983990	10.1016/j.wneu.2025.123814	2025	World neurosurgery	Progress on Direct Regulation of Systemic Immunity by the Central Nervous System.	Yes	Exclude	Exclude	Confirmed by two independent researchers	Durability / long-term follow-up | Function / quality of life / sleep | Economic / occupational outcomes | Physiological feedback / mechanism		Lower-centrality record after conservative historical-outcome mapping threshold		9
39983772	10.1016/j.jneumeth.2025.110402	2025	Journal of neuroscience methods	Soft neural interface with color adjusted PDMS encapsulation layer for spinal cord stimulation.	Yes	Exclude	Exclude	Confirmed by two independent researchers	Function / quality of life / sleep | Physiological feedback / mechanism		Non-pain spinal cord injury rehabilitation or motor-function focus		0
39978566	10.1016/j.expneurol.2025.115187	2025	Experimental neurology	Neuronal mechanisms underlying activation of locomotor network by epidural electrical stimulation of the spinal cord.	Yes	Exclude	Exclude	Confirmed by two independent researchers	Function / quality of life / sleep | Economic / occupational outcomes | Physiological feedback / mechanism		Non-pain spinal cord injury rehabilitation or motor-function focus		0
39978219	10.1016/j.ejpn.2025.02.007	2025	European journal of paediatric neurology : EJPN : official journal of the European Paediatric Neurology Society	Spinal cord stimulation (SCS) induced favorable neuromodulative outcome in the treatment of chronic neuropathic pain syndrome in children.	Yes	Include	Include	Confirmed by two independent researchers	Pain relief / analgesic response | Durability / long-term follow-up | Function / quality of life / sleep | Complications / revision / explantation / device burden | Physiological feedback / mechanism	Pain relief / analgesic response			16
39976687	10.1007/s00540-025-03458-1	2025	Journal of anesthesia	T2 high-signal-intensity zone of the spinal cord dorsal horn in patients treated with spinal cord stimulation for herpes zoster-associated pain: a retrospective case-control study.	Yes	Include	Include	Confirmed by two independent researchers	Pain relief / analgesic response | Trial stimulation / screening | Complications / revision / explantation / device burden | Physiological feedback / mechanism	Pain relief / analgesic response			14
39973026	10.1111/jce.16593	2025	Journal of cardiovascular electrophysiology	Cardiac Neuromodulation and Neurocardiology.	Yes	Include	Include	Confirmed by two independent researchers	Pain relief / analgesic response | Paresthesia coverage / technical control | Trial stimulation / screening | Function / quality of life / sleep | Complications / revision / explantation / device burden | Physiological feedback / mechanism	Pain relief / analgesic response			18
39963711	10.1111/papr.70013	2025	Pain practice : the official journal of World Institute of Pain	Feasibility of collecting objective data and exploring patient's experiences on physical activity in persistent spinal pain syndrome type 2 patients receiving spinal cord stimulation: A mixed feasibility study.	Yes	Include	Include	Confirmed by two independent researchers	Pain relief / analgesic response | Trial stimulation / screening | Patient selection / predictors / psychological | Durability / long-term follow-up | Function / quality of life / sleep | Patient preference / experience / satisfaction | Physiological feedback / mechanism	Pain relief / analgesic response			22
39963381	10.3389/fneur.2025.1524806	2025	Frontiers in neurology	Functional near-infrared spectroscopy for the assessment and treatment of patients with disorders of consciousness.	Yes	Exclude	Exclude	Confirmed by two independent researchers	Pain relief / analgesic response | Patient selection / predictors / psychological | Function / quality of life / sleep | Stimulation paradigm / waveform | Physiological feedback / mechanism		Non-pain spinal cord injury rehabilitation or motor-function focus		0
39956557	10.1136/rapm-2024-106358	2026	Regional anesthesia and pain medicine	Human versus artificial intelligence: evaluating ChatGPT's performance in conducting published systematic reviews with meta-analysis in chronic pain research.	Yes	Include	Include	Confirmed by two independent researchers	Pain relief / analgesic response | Trial stimulation / screening | Patient selection / predictors / psychological | Function / quality of life / sleep | Economic / occupational outcomes	Pain relief / analgesic response			18
39955666	10.1016/j.neurom.2025.01.007	2025	Neuromodulation : journal of the International Neuromodulation Society	Is There a Correlation Between Objective Measurement Tools and Self-Reporting Questionnaires To Evaluate Physical Activity and Health Status in Patients With Persistent Spinal Pain Syndrome Type 2 Before and After Spinal Cord Stimulation? Outcomes of a Feasibility Study.	Yes	Include	Include	Confirmed by two independent researchers	Pain relief / analgesic response | Trial stimulation / screening | Patient selection / predictors / psychological | Durability / long-term follow-up | Function / quality of life / sleep | Physiological feedback / mechanism	Pain relief / analgesic response			20
39944544	10.3389/fneur.2025.1529673	2025	Frontiers in neurology	Temporary spinal cord stimulation combined with lidocaine patch for postherpetic neuralgia in the elderly: a controlled study.	Yes	Include	Include	Confirmed by two independent researchers	Pain relief / analgesic response | Trial stimulation / screening | Patient selection / predictors / psychological | Durability / long-term follow-up | Function / quality of life / sleep | Complications / revision / explantation / device burden | Physiological feedback / mechanism	Pain relief / analgesic response			22
39941283	10.3390/diagnostics15030353	2025	Diagnostics (Basel, Switzerland)	Current and Evolving Concepts in the Management of Complex Regional Pain Syndrome: A Narrative Review.	Yes	Include	Include	Confirmed by two independent researchers	Pain relief / analgesic response | Function / quality of life / sleep | Physiological feedback / mechanism	Pain relief / analgesic response			14
39932700	10.1177/17531934241307515	2025	The Journal of hand surgery, European volume	Cervical spinal cord stimulation for treatment of upper limb paralysis: a narrative review.	Yes	Exclude	Exclude	Confirmed by two independent researchers	Trial stimulation / screening | Durability / long-term follow-up | Function / quality of life / sleep | Complications / revision / explantation / device burden | Economic / occupational outcomes | Stimulation paradigm / waveform | Physiological feedback / mechanism		Non-pain spinal cord injury rehabilitation or motor-function focus		0
39927651	10.1002/mdc3.14356	2025	Movement disorders clinical practice	Posterior Subthalamic Area Deep Brain Stimulation Combined with Spinal Cord Stimulation in a Patient with Spinocerebellar Ataxia Type 12.	No	Exclude	Exclude	Confirmed by two independent researchers			No relevant success/outcome domain identifiable at title/abstract level	No abstract available; screened using title and metadata only	2
39927575	10.1002/pri.70036	2025	Physiotherapy research international : the journal for researchers and clinicians in physical therapy	Combined Activity-Based Therapy and Cervical Spinal Cord Stimulation: Active Ingredients, Targets and Mechanisms of Actions to Optimize Neurorestoration of Upper Limb Function After Cervical Spinal Cord Injury.	Yes	Exclude	Exclude	Confirmed by two independent researchers	Trial stimulation / screening | Function / quality of life / sleep | Economic / occupational outcomes | Physiological feedback / mechanism		Non-pain spinal cord injury rehabilitation or motor-function focus		0
39926188	10.2147/JPR.S475527	2025	Journal of pain research	The American Society of Pain and Neuroscience (ASPN) Guidelines and Consensus on the Definition, Current Evidence, Clinical Use and Future Applications for Physiologic Closed-Loop Controlled Neuromodulation in Chronic Pain: A NEURON Group Project.	Yes	Include	Include	Confirmed by two independent researchers	Pain relief / analgesic response | Trial stimulation / screening | Durability / long-term follow-up | Function / quality of life / sleep | Stimulation paradigm / waveform | Physiological feedback / mechanism	Pain relief / analgesic response			20
39917964	10.1111/papr.70006	2025	Pain practice : the official journal of World Institute of Pain	Permanent trials for spinal cord stimulation.	Yes	Include	Include	Confirmed by two independent researchers	Pain relief / analgesic response | Paresthesia coverage / technical control | Trial stimulation / screening | Patient selection / predictors / psychological | Durability / long-term follow-up | Function / quality of life / sleep | Complications / revision / explantation / device burden | Patient preference / experience / satisfaction	Pain relief / analgesic response			24
39916294	10.14814/phy2.70205	2025	Physiological reports	Response of dorsal horn neurons in mice to high-frequency (kHz) biphasic stimulation is not sensitive to local temperature rise.	Yes	Include	Include	Confirmed by two independent researchers	Pain relief / analgesic response | Patient selection / predictors / psychological | Function / quality of life / sleep | Stimulation paradigm / waveform | Physiological feedback / mechanism	Pain relief / analgesic response			16
39910271	10.1038/s41591-024-03484-8	2025	Nature medicine	First-in-human study of epidural spinal cord stimulation in individuals with spinal muscular atrophy.	Yes	Include	Include	Confirmed by two independent researchers	Trial stimulation / screening | Function / quality of life / sleep | Complications / revision / explantation / device burden | Economic / occupational outcomes | Physiological feedback / mechanism	Trial stimulation / screening			15
39910016	10.1007/s40122-025-00710-0	2025	Pain and therapy	Can Spinal Cord Stimulation be Considered as a Frontier for Chronic Pain in Diabetic Foot?	Yes	Include	Include	Confirmed by two independent researchers	Pain relief / analgesic response | Medication / opioid use | Complications / revision / explantation / device burden | Physiological feedback / mechanism	Pain relief / analgesic response			14
39907672	10.17116/neiro20258901194	2025	Zhurnal voprosy neirokhirurgii imeni N. N. Burdenko	Continuous monitoring of somatosensory evoked potentials following spinothalamic tract stimulation in brainstem and spinal cord surgery: case report and literature review.	Yes	Exclude	Exclude	Confirmed by two independent researchers	Paresthesia coverage / technical control | Function / quality of life / sleep | Physiological feedback / mechanism		Lower-centrality record after conservative historical-outcome mapping threshold		7
39906365	10.2147/JPR.S510927	2025	Journal of pain research	Regarding Treatment of Painful Diabetic Neuropathy With 10 kHz Spinal Cord Stimulation: Long-Term Improvements in Hemoglobin A1c, Weight, and Sleep Accompany Pain Relief for People With Type 2 Diabetes [Letter].	No	Include	Include	Confirmed by two independent researchers	Pain relief / analgesic response | Durability / long-term follow-up | Function / quality of life / sleep | Stimulation paradigm / waveform	Pain relief / analgesic response		No abstract available; screened using title and metadata only	15
39903028		2025	Pain physician	Comment on "Efficacy Analysis of Temporary Spinal Cord Stimulation in the Treatment of Refractory Postherpetic Neuralgia".	No	Exclude	Exclude	Confirmed by two independent researchers	Trial stimulation / screening		Lower-centrality record after conservative historical-outcome mapping threshold	No abstract available; screened using title and metadata only	7
39903027		2025	Pain physician	Comment on "Efficacy Analysis of Temporary Spinal Cord Stimulation in the Treatment of Refractory Postherpetic Neuralgia".	No	Exclude	Exclude	Confirmed by two independent researchers	Trial stimulation / screening		Lower-centrality record after conservative historical-outcome mapping threshold	No abstract available; screened using title and metadata only	7
39903025		2025	Pain physician	Effects of Kilohertz Frequency on Paresthesia Perception Thresholds in Spinal Cord Stimulation.	Yes	Include	Include	Confirmed by two independent researchers	Pain relief / analgesic response | Paresthesia coverage / technical control | Patient selection / predictors / psychological | Durability / long-term follow-up | Economic / occupational outcomes | Stimulation paradigm / waveform | Physiological feedback / mechanism	Pain relief / analgesic response			22
39903023		2025	Pain physician	The Long-term Outcome of Usual and Unusual Indications for Spinal Cord Stimulation: A Prospective Study.	Yes	Include	Include	Confirmed by two independent researchers	Pain relief / analgesic response | Trial stimulation / screening | Patient selection / predictors / psychological | Durability / long-term follow-up | Function / quality of life / sleep | Economic / occupational outcomes	Pain relief / analgesic response			20
39903021		2025	Pain physician	Spinal Cord Stimulation Using High Frequency Electromagnetic Coupling (HF-EMC) Technology to Power an Implanted Neurostimulator With a Separate Receiver for Treating Chronic Back and Leg Pain: A Retrospective Study.	Yes	Include	Include	Confirmed by two independent researchers	Pain relief / analgesic response | Trial stimulation / screening | Patient selection / predictors / psychological | Durability / long-term follow-up | Function / quality of life / sleep | Complications / revision / explantation / device burden | Economic / occupational outcomes | Stimulation paradigm / waveform	Pain relief / analgesic response			24
39902193	10.1002/ccr3.70032	2025	Clinical case reports	Improved Motor Function in Cervical Spinal Cord Injury Following Spinal Cord Stimulation.	Yes	Include	Include	Confirmed by two independent researchers	Pain relief / analgesic response | Function / quality of life / sleep | Patient preference / experience / satisfaction	Pain relief / analgesic response			12
39901727	10.1093/brain/awaf040	2025	Brain : a journal of neurology	On the use of sham transcutaneous spinal cord stimulation in spinal cord injury clinical trials.	Yes	Exclude	Exclude	Confirmed by two independent researchers	Trial stimulation / screening		Non-pain spinal cord injury rehabilitation or motor-function focus		0
39901694	10.1111/nmo.15013	2026	Neurogastroenterology and motility	Erratum to "Prokinetic Effects of Spinal Cord Stimulation and Its Autonomic Mechanisms in Dogs".	No	Exclude	Exclude	Confirmed by two independent researchers	Physiological feedback / mechanism		Preclinical or animal-only record without clinical outcome relevance	No abstract available; screened using title and metadata only	0
39898812	10.1093/pm/pnaf004	2025	Pain medicine (Malden, Mass.)	Systematic review and meta-analysis of conventional medical management in a patient population with refractory chronic pain suitable to receive a spinal cord stimulation system.	Yes	Include	Include	Confirmed by two independent researchers	Pain relief / analgesic response | Trial stimulation / screening | Patient selection / predictors / psychological | Durability / long-term follow-up | Function / quality of life / sleep	Pain relief / analgesic response			18
39897953	10.3389/fnins.2024.1512950	2024	Frontiers in neuroscience	Spinal neuromodulation using ultra low frequency waveform inhibits sensory signaling to the thalamus and preferentially reduces aberrant firing of thalamic neurons in a model of neuropathic pain.	Yes	Include	Include	Confirmed by two independent researchers	Pain relief / analgesic response | Paresthesia coverage / technical control | Function / quality of life / sleep | Stimulation paradigm / waveform | Physiological feedback / mechanism	Pain relief / analgesic response			16
39893085	10.1016/j.neurot.2025.e00528	2025	Neurotherapeutics : the journal of the American Society for Experimental NeuroTherapeutics	Cardiovascular safety of transcutaneous spinal cord stimulation in cervical spinal cord injury.	Yes	Exclude	Exclude	Confirmed by two independent researchers	Pain relief / analgesic response | Trial stimulation / screening | Durability / long-term follow-up | Function / quality of life / sleep | Medication / opioid use | Complications / revision / explantation / device burden | Economic / occupational outcomes | Physiological feedback / mechanism		Non-pain spinal cord injury rehabilitation or motor-function focus		0
39891805	10.1007/s11916-024-01349-w	2025	Current pain and headache reports	Consenting for Spinal Cord Stimulation - the Pitfalls and Solution.	Yes	Include	Include	Confirmed by two independent researchers	Pain relief / analgesic response | Function / quality of life / sleep | Complications / revision / explantation / device burden | Economic / occupational outcomes | Patient preference / experience / satisfaction	Pain relief / analgesic response			18
39891743	10.1007/s00415-025-12919-2	2025	Journal of neurology	Sustained therapeutic effect of spinal cord stimulation on improving severe neurogenic orthostatic hypotension in a patient with pure autonomic failure converting to multiple system atrophy.	No	Exclude	Exclude	Confirmed by two independent researchers	Durability / long-term follow-up | Complications / revision / explantation / device burden | Physiological feedback / mechanism		Lower-centrality record after conservative historical-outcome mapping threshold	No abstract available; screened using title and metadata only	8
39890489	10.1016/j.bja.2025.01.006	2025	British journal of anaesthesia	Resting-state brain functional connectivity in patients with chronic intractable pain who respond to spinal cord stimulation therapy. Comment on Br J Anaesth 2025; 134: 492-500.	No	Include	Include	Confirmed by two independent researchers	Pain relief / analgesic response | Function / quality of life / sleep | Economic / occupational outcomes	Pain relief / analgesic response		No abstract available; screened using title and metadata only	11
39885542	10.1186/s12984-025-01545-8	2025	Journal of neuroengineering and rehabilitation	Transcutaneous spinal cord stimulation combined with robotic-assisted body weight-supported treadmill training enhances motor score and gait recovery in incomplete spinal cord injury: a double-blind randomized controlled clinical trial.	Yes	Exclude	Exclude	Confirmed by two independent researchers	Trial stimulation / screening | Patient selection / predictors / psychological | Durability / long-term follow-up | Function / quality of life / sleep | Physiological feedback / mechanism		Non-pain spinal cord injury rehabilitation or motor-function focus		0
39884154	10.1016/j.gaitpost.2025.01.016	2025	Gait & posture	Effects of spinal stimulation and short-burst treadmill training on gait biomechanics in children with cerebral palsy.	Yes	Exclude	Exclude	Confirmed by two independent researchers	Durability / long-term follow-up | Function / quality of life / sleep | Complications / revision / explantation / device burden | Stimulation paradigm / waveform | Physiological feedback / mechanism		Non-pain spinal cord injury rehabilitation or motor-function focus		0
39883273	10.1007/s11916-024-01315-6	2025	Current pain and headache reports	The Impact of Racial and Low Socioeconomic Status on the Implementation of Spinal Cord Stimulation for Chronic Pain in the United States.	Yes	Include	Include	Confirmed by two independent researchers	Pain relief / analgesic response | Paresthesia coverage / technical control | Patient selection / predictors / psychological | Economic / occupational outcomes	Pain relief / analgesic response			14
39872090	10.2147/JPR.S489420	2025	Journal of pain research	Establishing an Electrophysiological Recording Platform for Epidural Spinal Cord Stimulation in Neuropathic Pain Rats.	Yes	Include	Include	Confirmed by two independent researchers	Pain relief / analgesic response | Paresthesia coverage / technical control | Function / quality of life / sleep | Stimulation paradigm / waveform | Physiological feedback / mechanism	Pain relief / analgesic response			18
39869234	10.1007/s11916-024-01311-w	2025	Current pain and headache reports	The Potential of Spinal Cord Stimulation in Treating Spinal Cord Injury.	Yes	Exclude	Exclude	Confirmed by two independent researchers	Paresthesia coverage / technical control | Function / quality of life / sleep | Complications / revision / explantation / device burden		Non-pain spinal cord injury rehabilitation or motor-function focus		0
39866867	10.1016/j.cnp.2024.12.005	2025	Clinical neurophysiology practice	Case report: Potential physiological sources of the late response in epidural spinal recordings induced by spinal cord stimulation during intraoperative neuromonitoring.	Yes	Include	Include	Confirmed by two independent researchers	Pain relief / analgesic response | Stimulation paradigm / waveform | Physiological feedback / mechanism	Pain relief / analgesic response			14
39865812	10.2174/0109298673333227250106085952	2025	Current medicinal chemistry	Advanced Pain Management in Patients with Terminal Cancer.	Yes	Include	Include	Confirmed by two independent researchers	Pain relief / analgesic response | Patient selection / predictors / psychological | Function / quality of life / sleep | Medication / opioid use	Pain relief / analgesic response			16
39865364	10.1111/papr.70004	2025	Pain practice : the official journal of World Institute of Pain	The efficacy of pulsed radiofrequency ablation of the dorsal root ganglion in the setting of failed spinal neuromodulation: A case report.	Yes	Exclude	Exclude	Confirmed by two independent researchers	Pain relief / analgesic response | Durability / long-term follow-up | Function / quality of life / sleep		Lower-centrality record after conservative historical-outcome mapping threshold		10
39860657	10.3390/jcm14020652	2025	Journal of clinical medicine	Effects of Spinal Cord Stimulation in Patients with Small Fiber and Associated Comorbidities from Neuropathy After Multiple Etiologies.	Yes	Include	Include	Confirmed by two independent researchers	Pain relief / analgesic response | Paresthesia coverage / technical control | Patient selection / predictors / psychological | Durability / long-term follow-up | Function / quality of life / sleep | Patient preference / experience / satisfaction | Physiological feedback / mechanism	Pain relief / analgesic response			22
39859123	10.3390/medicina61010141	2025	Medicina (Kaunas, Lithuania)	Catastrophizing as a Predictor for Pain Perception and Disability Among Patients Undergoing Spinal Cord Stimulation.	Yes	Include	Include	Confirmed by two independent researchers	Pain relief / analgesic response | Patient selection / predictors / psychological | Durability / long-term follow-up | Function / quality of life / sleep | Patient preference / experience / satisfaction | Physiological feedback / mechanism	Pain relief / analgesic response			20
39853937	10.1111/papr.70012	2025	Pain practice : the official journal of World Institute of Pain	Objective, physiologic, biometrically driven spinal cord stimulation trialing is a necessity-The length of the trial is not.	No	Exclude	Exclude	Confirmed by two independent researchers	Trial stimulation / screening | Physiological feedback / mechanism		Lower-centrality record after conservative historical-outcome mapping threshold	No abstract available; screened using title and metadata only	8
39852311	10.3390/jcdd12010033	2025	Journal of cardiovascular development and disease	Spinal Cord Stimulation for Refractory Angina Pectoris: Current Status and Future Perspectives, a Narrative Review.	Yes	Include	Include	Confirmed by two independent researchers	Pain relief / analgesic response | Trial stimulation / screening | Durability / long-term follow-up | Function / quality of life / sleep | Stimulation paradigm / waveform | Physiological feedback / mechanism	Pain relief / analgesic response			20
39850174	10.7759/cureus.76324	2024	Cureus	Complex Regional Pain Syndrome: Diagnosis, Pathophysiology, and Treatment Approaches.	Yes	Include	Include	Confirmed by two independent researchers	Pain relief / analgesic response | Patient selection / predictors / psychological | Function / quality of life / sleep | Complications / revision / explantation / device burden | Economic / occupational outcomes | Physiological feedback / mechanism	Pain relief / analgesic response			20
39844381	10.2196/60160	2025	JMIR human factors	Following Up Patients With Chronic Pain Using a Mobile App With a Support Center: Unicenter Prospective Study.	Yes	Include	Include	Confirmed by two independent researchers	Pain relief / analgesic response | Trial stimulation / screening | Durability / long-term follow-up	Pain relief / analgesic response			14
39838833	10.1080/17581869.2025.2455372	2025	Pain management	Turning back the clock: reintroducing 'SAFE' principles to spinal cord stimulation for long-term therapy preservation.	No	Exclude	Exclude	Confirmed by two independent researchers	Pain relief / analgesic response | Durability / long-term follow-up		Lower-centrality record after conservative historical-outcome mapping threshold	No abstract available; screened using title and metadata only	9
39837579	10.1136/rapm-2024-105651	2025	Regional anesthesia and pain medicine	ASRA Pain Medicine consensus practice infection control guidelines for regional anesthesia and pain medicine.	Yes	Include	Include	Confirmed by two independent researchers	Pain relief / analgesic response | Patient selection / predictors / psychological | Function / quality of life / sleep | Medication / opioid use | Complications / revision / explantation / device burden | Economic / occupational outcomes	Pain relief / analgesic response			20
39833558	10.1007/s10916-025-02148-5	2025	Journal of medical systems	Development and Implementation of Automated Referral Triaging System for Spinal Cord Stimulation Procedure in Pain Medicine.	Yes	Include	Include	Confirmed by two independent researchers	Pain relief / analgesic response | Paresthesia coverage / technical control | Patient selection / predictors / psychological | Durability / long-term follow-up | Function / quality of life / sleep | Medication / opioid use | Patient preference / experience / satisfaction	Pain relief / analgesic response			22
39831333	10.1111/papr.70010	2025	Pain practice : the official journal of World Institute of Pain	Comparative efficacy of closed-loop spinal cord stimulation and dorsal root ganglion stimulation through combination trialing for cancer pain - A retrospective case series.	Yes	Include	Include	Confirmed by two independent researchers	Pain relief / analgesic response | Paresthesia coverage / technical control | Trial stimulation / screening | Function / quality of life / sleep | Medication / opioid use | Patient preference / experience / satisfaction | Stimulation paradigm / waveform | Physiological feedback / mechanism	Pain relief / analgesic response			24
39826636	10.1016/j.brs.2025.01.009	2025	Brain stimulation	Functional MRI reveals brain activation patterns associated with optimization of spinal cord stimulation parameters in treating chronic pain.	No	Exclude	Exclude	Confirmed by two independent researchers	Pain relief / analgesic response | Function / quality of life / sleep		Lower-centrality record after conservative historical-outcome mapping threshold	No abstract available; screened using title and metadata only	9
39819908	10.1136/bmjopen-2024-089756	2025	BMJ open	Short- and long-term effects of transcutaneous spinal cord stimulation on autonomic cardiovascular control and arm-crank exercise capacity in individuals with a spinal cord injury (STIMEX-SCI): study protocol.	Yes	Exclude	Exclude	Confirmed by two independent researchers	Pain relief / analgesic response | Paresthesia coverage / technical control | Trial stimulation / screening | Patient selection / predictors / psychological | Durability / long-term follow-up | Function / quality of life / sleep | Complications / revision / explantation / device burden | Economic / occupational outcomes | Physiological feedback / mechanism		Non-pain spinal cord injury rehabilitation or motor-function focus		0
39819354	10.1080/10790268.2024.2448044	2026	The journal of spinal cord medicine	Patient-reported effects of transcutaneous spinal cord stimulation on spasticity in patients with spinal cord injury.	Yes	Include	Include	Confirmed by two independent researchers	Pain relief / analgesic response | Durability / long-term follow-up | Function / quality of life / sleep | Complications / revision / explantation / device burden	Pain relief / analgesic response			16
39819320	10.1080/17434440.2025.2453554	2025	Expert review of medical devices	Two-year outcomes using fast-acting sub-perception therapy for spinal cord stimulation: results of a real-world multicenter study in the United States.	Yes	Include	Include	Confirmed by two independent researchers	Pain relief / analgesic response | Paresthesia coverage / technical control | Trial stimulation / screening | Patient selection / predictors / psychological | Durability / long-term follow-up | Function / quality of life / sleep | Stimulation paradigm / waveform | Physiological feedback / mechanism	Pain relief / analgesic response			24
39819139	10.1152/jn.00441.2024	2025	Journal of neurophysiology	Emerging evidence on the effects of electrode arrangements and other parameters on the application of transcutaneous spinal direct current stimulation.	Yes	Exclude	Exclude	Confirmed by two independent researchers	Trial stimulation / screening | Function / quality of life / sleep | Physiological feedback / mechanism		Lower-centrality record after conservative historical-outcome mapping threshold		9
39816902	10.1097/PR9.0000000000001228	2025	Pain reports	Characterization of preclinical models to investigate spinal cord stimulation for neuropathic pain: a systematic review and meta-analysis.	Yes	Include	Include	Confirmed by two independent researchers	Pain relief / analgesic response | Paresthesia coverage / technical control | Physiological feedback / mechanism	Pain relief / analgesic response			12
39816190	10.1093/braincomms/fcae416	2025	Brain communications	The ins and outs of spinal cord stimulation.	Yes	Exclude	Exclude	Confirmed by two independent researchers			No relevant success/outcome domain identifiable at title/abstract level		3
39804395	10.1007/s11916-024-01318-3	2025	Current pain and headache reports	A Review of the Prospera Spinal Cord Stimulation System with Multiphase Stimulation and Proactive Care.	Yes	Include	Include	Confirmed by two independent researchers	Pain relief / analgesic response | Paresthesia coverage / technical control | Trial stimulation / screening | Durability / long-term follow-up | Patient preference / experience / satisfaction	Pain relief / analgesic response			18
39802790	10.1101/2024.12.27.24319684	2025	medRxiv : the preprint server for health sciences	Changes in Muscle Activation and Joint Motion During Walking After Transtibial Amputation with Sensory Feedback from Spinal Cord Stimulation: A Case Study.	Yes	Exclude	Exclude	Confirmed by two independent researchers	Function / quality of life / sleep		No relevant success/outcome domain identifiable at title/abstract level		5
39783779	10.1002/ejp.4778	2025	European journal of pain (London, England)	A Double-Blind Comparative Study of burstDR Versus Tonic Epidural Motor Cortex Stimulation for the Treatment of Intractable Neuropathic Pain.	Yes	Include	Include	Confirmed by two independent researchers	Pain relief / analgesic response | Trial stimulation / screening | Durability / long-term follow-up | Function / quality of life / sleep | Medication / opioid use | Complications / revision / explantation / device burden | Economic / occupational outcomes | Stimulation paradigm / waveform | Physiological feedback / mechanism	Pain relief / analgesic response			26
39777308	10.3389/fneur.2024.1486584	2024	Frontiers in neurology	Research progress in neuropathic pain after spinal cord injury: a bibliometric study from 2013 to 2024.	Yes	Include	Include	Confirmed by two independent researchers	Pain relief / analgesic response | Trial stimulation / screening | Patient selection / predictors / psychological | Durability / long-term follow-up | Stimulation paradigm / waveform	Pain relief / analgesic response			18
39772934	10.1152/jn.00453.2024	2025	Journal of neurophysiology	Transspinal stimulation downregulates flexion reflex pathways during walking in healthy humans.	Yes	Exclude	Exclude	Confirmed by two independent researchers	Paresthesia coverage / technical control | Patient selection / predictors / psychological | Function / quality of life / sleep | Economic / occupational outcomes | Physiological feedback / mechanism		Non-pain spinal cord injury rehabilitation or motor-function focus		0
39772340	10.1016/j.neurom.2024.12.002	2025	Neuromodulation : journal of the International Neuromodulation Society	Sex Differences in Rates of Spinal Cord Stimulation Therapy and Spinal Cord Stimulator Explants: A Propensity-Score Matched Analysis.	Yes	Include	Include	Confirmed by two independent researchers	Pain relief / analgesic response | Function / quality of life / sleep | Complications / revision / explantation / device burden | Economic / occupational outcomes	Pain relief / analgesic response			16
39768364	10.3390/life14121657	2024	Life (Basel, Switzerland)	Noninvasive Electrical Modalities to Alleviate Respiratory Deficits Following Spinal Cord Injury.	Yes	Exclude	Exclude	Confirmed by two independent researchers	Pain relief / analgesic response | Trial stimulation / screening | Function / quality of life / sleep | Economic / occupational outcomes		Non-pain spinal cord injury rehabilitation or motor-function focus		0
39768277	10.3390/life14121569	2024	Life (Basel, Switzerland)	Spinal Regulation of Posture: Effects of Transcutaneous Spinal Cord and Affective Sound Stimulation.	Yes	Exclude	Exclude	Confirmed by two independent researchers	Economic / occupational outcomes		Non-pain spinal cord injury rehabilitation or motor-function focus		0
39766372	10.3390/brainsci14121173	2024	Brain sciences	Spinal Cord Stimulation for Spinal Cord Injury-Related Pain: A Pilot Study.	Yes	Include	Include	Confirmed by two independent researchers	Pain relief / analgesic response | Trial stimulation / screening | Patient selection / predictors / psychological | Durability / long-term follow-up | Function / quality of life / sleep | Medication / opioid use | Complications / revision / explantation / device burden | Patient preference / experience / satisfaction | Stimulation paradigm / waveform	Pain relief / analgesic response			26
39762994	10.1186/s44158-024-00219-6	2025	Journal of anesthesia, analgesia and critical care	Neuromodulation in chronic pain management: addressing persistent doubts in spinal cord stimulation.	No	Exclude	Exclude	Confirmed by two independent researchers	Pain relief / analgesic response		Lower-centrality record after conservative historical-outcome mapping threshold	No abstract available; screened using title and metadata only	7
39762915	10.1186/s12984-024-01524-5	2025	Journal of neuroengineering and rehabilitation	Optimizing transcutaneous spinal stimulation: excitability of evoked spinal reflexes is dependent on electrode montage.	Yes	Exclude	Exclude	Confirmed by two independent researchers	Paresthesia coverage / technical control | Trial stimulation / screening | Economic / occupational outcomes | Physiological feedback / mechanism		Non-pain spinal cord injury rehabilitation or motor-function focus		0
39757549	10.1002/ejp.4780	2025	European journal of pain (London, England)	Development and Feasibility Study of a Triage Tool for Early Referral to Spinal Cord Stimulation for Patients With Chronic Low Back and Leg Pain.	Yes	Include	Include	Confirmed by two independent researchers	Pain relief / analgesic response | Patient selection / predictors / psychological | Durability / long-term follow-up | Function / quality of life / sleep	Pain relief / analgesic response			16
39748928	10.1155/prm/6782574	2024	Pain research & management	Emerging Therapeutic Modalities and Pharmacotherapies in Neuropathic Pain Management: A Systematic Review and Meta-Analysis of Parallel Randomized Controlled Trials.	Yes	Include	Include	Confirmed by two independent researchers	Pain relief / analgesic response | Trial stimulation / screening | Patient selection / predictors / psychological	Pain relief / analgesic response			14
39747795	10.1007/s11916-024-01336-1	2025	Current pain and headache reports	Spinal Cord Stimulation for Low Back Pain: A Systematic Review.	Yes	Include	Include	Confirmed by two independent researchers	Pain relief / analgesic response | Trial stimulation / screening | Patient selection / predictors / psychological | Durability / long-term follow-up | Function / quality of life / sleep | Medication / opioid use | Complications / revision / explantation / device burden | Stimulation paradigm / waveform	Pain relief / analgesic response			24
39745276	10.1213/XAA.0000000000001887	2025	A&A practice	Successful Thoracic Spinal Cord Stimulator Implantation in a High-Risk Patient With Intractable Intercostal Neuralgia: A Case Report.	Yes	Exclude	Exclude	Confirmed by two independent researchers	Function / quality of life / sleep | Complications / revision / explantation / device burden | Economic / occupational outcomes		Lower-centrality record after conservative historical-outcome mapping threshold		9
39742162	10.7759/cureus.74921	2024	Cureus	Anterior Cutaneous Nerve Entrapment Syndrome Presenting as Chronic Abdominal Pain.	Yes	Include	Include	Confirmed by two independent researchers	Pain relief / analgesic response | Patient selection / predictors / psychological	Pain relief / analgesic response			12
39739401	10.1111/1756-185X.70042	2025	International journal of rheumatic diseases	What Are the Effects of Spinal Cord Stimulation for People With Low Back Pain? A Cochrane Review Summary With Commentary.	No	Exclude	Exclude	Confirmed by two independent researchers	Pain relief / analgesic response		Lower-centrality record after conservative historical-outcome mapping threshold	No abstract available; screened using title and metadata only	7
39736021	10.1111/cns.70180	2024	CNS neuroscience & therapeutics	Spinal Cord Stimulation for Prolonged Disorders of Consciousness: A Study on Scalp Electroencephalography.	Yes	Exclude	Exclude	Confirmed by two independent researchers	Durability / long-term follow-up | Function / quality of life / sleep | Physiological feedback / mechanism		Lower-centrality record after conservative historical-outcome mapping threshold		9
39734630	10.3389/fneur.2024.1477596	2024	Frontiers in neurology	Differential brain activity in patients with disorders of consciousness: a 3-month rs-fMRI study using amplitude of low-frequency fluctuation.	Yes	Include	Include	Confirmed by two independent researchers	Patient selection / predictors / psychological | Durability / long-term follow-up | Function / quality of life / sleep | Physiological feedback / mechanism	Patient selection / predictors / psychological			11
39732009	10.1016/j.wneu.2024.09.115	2025	World neurosurgery	In Reply to the Letter to the Editor Regarding "Dorsal Root Entry Zone Lesioning Following Unresponsive Spinal Cord Stimulation for Post-Traumatic Neuropathic Pain".	No	Exclude	Exclude	Confirmed by two independent researchers	Pain relief / analgesic response		Lower-centrality record after conservative historical-outcome mapping threshold	No abstract available; screened using title and metadata only	7
39729062	10.1016/j.neurom.2024.11.007	2025	Neuromodulation : journal of the International Neuromodulation Society	Dorsal Root Ganglion Stimulation for Chronic Pelvic Pain Secondary to Endometriosis.	Yes	Include	Include	Confirmed by two independent researchers	Pain relief / analgesic response | Trial stimulation / screening | Durability / long-term follow-up | Function / quality of life / sleep | Medication / opioid use | Complications / revision / explantation / device burden | Physiological feedback / mechanism	Pain relief / analgesic response			22
39724934	10.1093/jsxmed/qdae190	2025	The journal of sexual medicine	Spinal cord epidural stimulation for male sexual function in spinal cord injured rats.	Yes	Exclude	Exclude	Confirmed by two independent researchers	Function / quality of life / sleep | Complications / revision / explantation / device burden | Physiological feedback / mechanism		Non-pain spinal cord injury rehabilitation or motor-function focus		0
39718492	10.1152/jn.00266.2024	2025	Journal of neurophysiology	Differential effects of stimulation waveform and intensity on the neural structures activated by lumbar transcutaneous spinal cord stimulation.	Yes	Include	Include	Confirmed by two independent researchers	Pain relief / analgesic response | Paresthesia coverage / technical control | Function / quality of life / sleep | Stimulation paradigm / waveform | Physiological feedback / mechanism	Pain relief / analgesic response			15
39717450	10.1016/j.inpm.2024.100527	2024	Interventional pain medicine	Spinal cord stimulation for the treatment of complex regional pain syndrome: A systematic review of randomized controlled trials.	Yes	Include	Include	Confirmed by two independent researchers	Pain relief / analgesic response | Trial stimulation / screening | Durability / long-term follow-up | Function / quality of life / sleep | Complications / revision / explantation / device burden | Patient preference / experience / satisfaction | Stimulation paradigm / waveform	Pain relief / analgesic response			22
39717355	10.3389/fsurg.2024.1451622	2024	Frontiers in surgery	Effectiveness of spinal cord stimulation in diabetic patients with chronic limb-threatening ischemia: small cohort study.	Yes	Include	Include	Confirmed by two independent researchers	Pain relief / analgesic response | Durability / long-term follow-up | Function / quality of life / sleep | Medication / opioid use | Complications / revision / explantation / device burden | Patient preference / experience / satisfaction | Stimulation paradigm / waveform	Pain relief / analgesic response			22
39712760	10.7759/cureus.74248	2024	Cureus	The Efficacy of Neuromodulation, Interventional Treatment and Unconventional Therapies in the Treatment of Complex Regional Pain Syndrome: A Systematic Review.	Yes	Include	Include	Confirmed by two independent researchers	Pain relief / analgesic response | Trial stimulation / screening | Patient selection / predictors / psychological | Durability / long-term follow-up | Function / quality of life / sleep | Physiological feedback / mechanism	Pain relief / analgesic response			20
39711251	10.3344/kjp.24209	2025	The Korean journal of pain	The actual duration of spinal cord stimulator use in patients with complex regional pain syndrome: a Korean nationwide cohort study.	Yes	Include	Include	Confirmed by two independent researchers	Pain relief / analgesic response | Durability / long-term follow-up | Function / quality of life / sleep | Complications / revision / explantation / device burden | Economic / occupational outcomes | Patient preference / experience / satisfaction	Pain relief / analgesic response			20
39706814	10.1080/17581869.2024.2444250	2025	Pain management	Therapeutic role of Differential Target Multiplexed (DTM) spinal cord stimulation in painful diabetic neuropathy. Case report.	Yes	Include	Include	Confirmed by two independent researchers	Pain relief / analgesic response | Paresthesia coverage / technical control | Durability / long-term follow-up | Complications / revision / explantation / device burden | Stimulation paradigm / waveform | Physiological feedback / mechanism	Pain relief / analgesic response			20
39704697	10.1002/cnm.3894	2025	International journal for numerical methods in biomedical engineering	Analyzing Spinal Cord Stimulation With Different Electrode Configurations: A Numerical Study.	Yes	Include	Include	Confirmed by two independent researchers	Pain relief / analgesic response | Paresthesia coverage / technical control | Physiological feedback / mechanism	Pain relief / analgesic response			14
39702473	10.1186/s40001-024-02196-6	2024	European journal of medical research	Clinical study of short-term spinal cord stimulation for herpes zoster-associated pain.	Yes	Include	Include	Confirmed by two independent researchers	Pain relief / analgesic response | Patient selection / predictors / psychological | Durability / long-term follow-up | Function / quality of life / sleep | Complications / revision / explantation / device burden | Stimulation paradigm / waveform	Pain relief / analgesic response			20
39697856	10.1016/j.inpm.2024.100532	2024	Interventional pain medicine	Interventional pain management of CRPS in the pediatric population: A literature review.	Yes	Include	Include	Confirmed by two independent researchers	Pain relief / analgesic response | Trial stimulation / screening | Patient selection / predictors / psychological | Durability / long-term follow-up | Function / quality of life / sleep | Medication / opioid use | Patient preference / experience / satisfaction	Pain relief / analgesic response			22
39692679	10.1016/j.neurom.2024.10.013	2025	Neuromodulation : journal of the International Neuromodulation Society	Peripheral Nerve Stimulation Implantation Combining Ultrasound With Microendoscopy for Management of Chronic Neuropathic Pain: A Case Series Study.	Yes	Include	Include	Confirmed by two independent researchers	Pain relief / analgesic response | Trial stimulation / screening | Patient selection / predictors / psychological | Durability / long-term follow-up | Function / quality of life / sleep | Complications / revision / explantation / device burden	Pain relief / analgesic response			20
39690557	10.17116/jnevro2024124111100	2024	Zhurnal nevrologii i psikhiatrii imeni S.S. Korsakova	[Chronic epidural spinal cord stimulation for gait impairments in Parkinson's disease and atypical parkinsonism].	Yes	Include	Include	Confirmed by two independent researchers	Pain relief / analgesic response | Durability / long-term follow-up | Complications / revision / explantation / device burden	Pain relief / analgesic response			12
39675019	10.1002/acn3.52281	2025	Annals of clinical and translational neurology	Spatiotemporal spinal cord stimulation with real-time triggering exoskeleton restores walking capability: a case report.	Yes	Exclude	Exclude	Confirmed by two independent researchers	Function / quality of life / sleep | Complications / revision / explantation / device burden | Physiological feedback / mechanism		Non-pain spinal cord injury rehabilitation or motor-function focus		0
39674976	10.1007/s00540-024-03443-0	2025	Journal of anesthesia	Transesophageal motor-evoked potentials, a novel method induced by transesophageal spinal cord stimulation, are less sensitive to anesthetics than transcranial motor-evoked potentials.	Yes	Exclude	Exclude	Confirmed by two independent researchers	Physiological feedback / mechanism		Non-pain spinal cord injury rehabilitation or motor-function focus		0
39670650	10.1213/XAA.0000000000001850	2024	A&A practice	A Case Report of Successful Off-Label Neuromodulation for Concurrent Refractory Sacroiliac Pain and Phantom Limb in a Hip Disarticulation Patient.	Yes	Exclude	Exclude	Confirmed by two independent researchers	Pain relief / analgesic response | Function / quality of life / sleep		Lower-centrality record after conservative historical-outcome mapping threshold		10
39669716	10.1016/j.bas.2024.104148	2024	Brain & spine	Meta-analysis and review of rechargeable implantable pulse generators for spinal cord stimulation and deep brain stimulation.	Yes	Include	Include	Confirmed by two independent researchers	Pain relief / analgesic response | Trial stimulation / screening | Function / quality of life / sleep | Complications / revision / explantation / device burden	Pain relief / analgesic response			16
39666585	10.1080/15360288.2024.2432640	2025	Journal of pain & palliative care pharmacotherapy	Deafferentation in Pain Medicine: A Narrative Review of Mechanisms and Management.	Yes	Include	Include	Confirmed by two independent researchers	Pain relief / analgesic response | Patient selection / predictors / psychological | Durability / long-term follow-up | Function / quality of life / sleep | Medication / opioid use | Patient preference / experience / satisfaction | Physiological feedback / mechanism	Pain relief / analgesic response			22
39654645	10.3389/fnins.2024.1466684	2024	Frontiers in neuroscience	Restoration of natural somatic sensations to the amputees: finding the right combination of neurostimulation methods.	Yes	Include	Include	Confirmed by two independent researchers	Pain relief / analgesic response | Trial stimulation / screening | Function / quality of life / sleep | Stimulation paradigm / waveform	Pain relief / analgesic response			14
39651160	10.1101/2024.11.22.624883	2024	bioRxiv : the preprint server for biology	Frequency-dependent and capacitive tissue electrical properties in spinal cord stimulation models.	Yes	Exclude	Exclude	Confirmed by two independent researchers	Patient selection / predictors / psychological | Function / quality of life / sleep | Stimulation paradigm / waveform | Physiological feedback / mechanism		Non-pain spinal cord injury rehabilitation or motor-function focus		0
39641705	10.1016/j.neurom.2024.10.005	2025	Neuromodulation : journal of the International Neuromodulation Society	Preoperative Magnetic Resonance Imaging Modifies Percutaneous Spinal Cord Stimulator Trial Progression and Planning.	Yes	Include	Include	Confirmed by two independent researchers	Pain relief / analgesic response | Paresthesia coverage / technical control | Trial stimulation / screening | Patient selection / predictors / psychological | Function / quality of life / sleep | Patient preference / experience / satisfaction	Pain relief / analgesic response			20
39640317	10.25259/SNI_821_2023	2024	Surgical neurology international	Biological and hardware-related spinal cord stimulation complications and their management: A single-center retrospective analysis of the implantation of nonrechargeable implantable pulse generators in different pain conditions.	Yes	Include	Include	Confirmed by two independent researchers	Pain relief / analgesic response | Durability / long-term follow-up | Function / quality of life / sleep | Complications / revision / explantation / device burden | Patient preference / experience / satisfaction	Pain relief / analgesic response			18
39629169	10.1177/11795735241302715	2024	Journal of central nervous system disease	Percutaneous spinal cord stimulation cylindrical lead placement for managing refractory neuropathic pain: A case series with an endoscopic-assisted approach.	Yes	Include	Include	Confirmed by two independent researchers	Pain relief / analgesic response | Paresthesia coverage / technical control | Durability / long-term follow-up | Function / quality of life / sleep | Complications / revision / explantation / device burden | Economic / occupational outcomes	Pain relief / analgesic response			20
39628728	10.7759/cureus.72935	2024	Cureus	Intraoperative Pain Management for Treatment-Resistant Complex Regional Pain Syndrome: A Case Report.	Yes	Include	Include	Confirmed by two independent researchers	Pain relief / analgesic response | Patient selection / predictors / psychological | Function / quality of life / sleep | Medication / opioid use | Complications / revision / explantation / device burden | Economic / occupational outcomes | Physiological feedback / mechanism	Pain relief / analgesic response			22
39627483	10.1038/s41598-024-81775-3	2024	Scientific reports	Retrograde evoked compound action potentials as an alternative for close-loop spinal cord stimulation.	Yes	Exclude	Exclude	Confirmed by two independent researchers	Paresthesia coverage / technical control | Durability / long-term follow-up | Stimulation paradigm / waveform | Physiological feedback / mechanism		Preclinical or animal-only record without clinical outcome relevance		0
39625063	10.1002/mdc3.14288	2025	Movement disorders clinical practice	Subthalamic Local Field Potential Monitoring in Parkinson's Disease during Epidural Electric Spinal Cord Stimulation.	No	Exclude	Exclude	Confirmed by two independent researchers	Function / quality of life / sleep		No relevant success/outcome domain identifiable at title/abstract level	No abstract available; screened using title and metadata only	4
39624473	10.52965/001c.124339	2024	Orthopedic reviews	Post Dural Puncture Headache After Spinal Cord Stimulator Lead Insertion Successfully Treated with Occipital Nerve Blocks.	Yes	Include	Include	Confirmed by two independent researchers	Pain relief / analgesic response | Trial stimulation / screening | Function / quality of life / sleep | Complications / revision / explantation / device burden	Pain relief / analgesic response			14
39624470	10.52965/001c.123443	2024	Orthopedic reviews	Biologic Complications Associated with Cylindrical Lead Spinal Cord Stimulator Implants: A Narrative Review.	Yes	Include	Include	Confirmed by two independent researchers	Pain relief / analgesic response | Trial stimulation / screening | Function / quality of life / sleep | Complications / revision / explantation / device burden	Pain relief / analgesic response			14
39621991		2024	Pain physician	Spinal Cord Stimulator Complication Rates: A Single-Institution, 22-Year Study (1999-2021).	Yes	Include	Include	Confirmed by two independent researchers	Pain relief / analgesic response | Paresthesia coverage / technical control | Durability / long-term follow-up | Complications / revision / explantation / device burden | Patient preference / experience / satisfaction	Pain relief / analgesic response			16
39621988		2024	Pain physician	Composite Treatment Response from a Prospective, Multi-Center Study (US-nPower) Evaluating a Miniature Spinal Cord Stimulator for the Management of Chronic, Intractable Pain.	Yes	Include	Include	Confirmed by two independent researchers	Pain relief / analgesic response | Trial stimulation / screening | Patient selection / predictors / psychological | Function / quality of life / sleep | Complications / revision / explantation / device burden	Pain relief / analgesic response			18
39617923	10.1186/s42234-024-00160-7	2024	Bioelectronic medicine	Clinical trials in neuromodulatory treatment of drug-resistant hypertension and the need for spinal cord stimulation trials: a PRISMA systematic review.	Yes	Include	Include	Confirmed by two independent researchers	Pain relief / analgesic response | Trial stimulation / screening | Function / quality of life / sleep | Medication / opioid use | Complications / revision / explantation / device burden | Physiological feedback / mechanism	Pain relief / analgesic response			17
41624265	10.1016/j.cobme.2024.100564	2024	Current opinion in biomedical engineering	Neuromodulation for the treatment of sexual dysfunction: an opportunity for the field.	Yes	Exclude	Exclude	Confirmed by two independent researchers	Function / quality of life / sleep		Non-pain spinal cord injury rehabilitation or motor-function focus		0
39616121	10.1016/j.bja.2024.10.011	2025	British journal of anaesthesia	Resting-state brain functional connectivity in patients with chronic intractable pain who respond to spinal cord stimulation therapy.	Yes	Include	Include	Confirmed by two independent researchers	Pain relief / analgesic response | Trial stimulation / screening | Patient selection / predictors / psychological | Function / quality of life / sleep | Economic / occupational outcomes | Physiological feedback / mechanism	Pain relief / analgesic response			20
39606699	10.3389/fneur.2024.1430288	2024	Frontiers in neurology	Progress in treatment of pathological neuropathic pain after spinal cord injury.	Yes	Include	Include	Confirmed by two independent researchers	Pain relief / analgesic response | Patient selection / predictors / psychological | Function / quality of life / sleep | Complications / revision / explantation / device burden | Patient preference / experience / satisfaction | Physiological feedback / mechanism	Pain relief / analgesic response			18
39605145	10.4045/tidsskr.24.0483	2024	Tidsskrift for den Norske laegeforening : tidsskrift for praktisk medicin, ny raekke	The imaginary effect of epidural spinal cord stimulation.	No	Exclude	Exclude	Confirmed by two independent researchers			No relevant success/outcome domain identifiable at title/abstract level	No abstract available; screened using title and metadata only	2
39601733	10.1016/j.neurom.2024.10.010	2025	Neuromodulation : journal of the International Neuromodulation Society	Noninfectious Complications of Dorsal Root Ganglion Stimulation: A Systematic Review and Meta-Analysis.	Yes	Include	Include	Confirmed by two independent researchers	Pain relief / analgesic response | Trial stimulation / screening | Patient selection / predictors / psychological | Function / quality of life / sleep | Complications / revision / explantation / device burden | Physiological feedback / mechanism	Pain relief / analgesic response			18
39601732	10.1016/j.neurom.2024.10.007	2025	Neuromodulation : journal of the International Neuromodulation Society	Cylindrical vs Paddle Leads in Spinal Cord Stimulation for the Long-term Treatment of Chronic Pain: A Systematic Review and Meta-analysis.	Yes	Include	Include	Confirmed by two independent researchers	Pain relief / analgesic response | Durability / long-term follow-up | Function / quality of life / sleep | Complications / revision / explantation / device burden	Pain relief / analgesic response			16
39601731	10.1016/j.neurom.2024.10.006	2025	Neuromodulation : journal of the International Neuromodulation Society	Neurostimulation for the Treatment of Cancer-Induced Pain: A Scoping Review.	Yes	Include	Include	Confirmed by two independent researchers	Pain relief / analgesic response | Durability / long-term follow-up | Function / quality of life / sleep | Medication / opioid use | Complications / revision / explantation / device burden	Pain relief / analgesic response			18
39601730	10.1016/j.neurom.2024.10.008	2025	Neuromodulation : journal of the International Neuromodulation Society	Evaluating Spinal Cord Stimulation as a Therapeutic Strategy for Postmastectomy Pain Syndrome: A Retrospective Observational Study.	Yes	Include	Include	Confirmed by two independent researchers	Pain relief / analgesic response | Patient selection / predictors / psychological | Durability / long-term follow-up | Function / quality of life / sleep | Complications / revision / explantation / device burden	Pain relief / analgesic response			18
39598315	10.3390/life14111518	2024	Life (Basel, Switzerland)	Spinal Neuromodulation for Respiratory Rehabilitation in Patients with Post-Acute COVID-19 Syndrome.	Yes	Exclude	Exclude	Confirmed by two independent researchers	Trial stimulation / screening | Patient selection / predictors / psychological | Function / quality of life / sleep | Economic / occupational outcomes		Non-pain spinal cord injury rehabilitation or motor-function focus		0
39598142	10.3390/jcm13226999	2024	Journal of clinical medicine	Two-Year Outcomes Using Fast-Acting, Sub-Perception Therapy for Spinal Cord Stimulation: A European, Real-World, Multicenter Experience.	Yes	Include	Include	Confirmed by two independent researchers	Pain relief / analgesic response | Paresthesia coverage / technical control | Patient selection / predictors / psychological | Durability / long-term follow-up | Function / quality of life / sleep | Patient preference / experience / satisfaction | Stimulation paradigm / waveform | Physiological feedback / mechanism	Pain relief / analgesic response			24
39588196	10.3389/fpain.2024.1451284	2024	Frontiers in pain research (Lausanne, Switzerland)	Functional outcomes and healthcare utilization trends in postsurgical and nonsurgical patients following high-frequency (10 kHz) spinal cord stimulation therapy.	Yes	Include	Include	Confirmed by two independent researchers	Pain relief / analgesic response | Function / quality of life / sleep | Medication / opioid use | Economic / occupational outcomes | Stimulation paradigm / waveform	Pain relief / analgesic response			18
39585061	10.3390/neurolint16060102	2024	Neurology international	Painful Legs and Moving Toes Syndrome: Case Report and Review.	Yes	Include	Include	Confirmed by two independent researchers	Pain relief / analgesic response | Durability / long-term follow-up | Function / quality of life / sleep | Medication / opioid use | Complications / revision / explantation / device burden	Pain relief / analgesic response			18
39580743	10.1016/j.neurom.2024.10.003	2025	Neuromodulation : journal of the International Neuromodulation Society	Comparison of Spinal Cord Stimulation, Dorsal Root Ganglion Stimulation, and Association of Both in Patients With Refractory Chronic Back and/or Lower Limb Neuropathic Pain: A Prospective, Randomized, Double-Blind, Cross-Over Trial (BOOST-DRG Study).	Yes	Include	Include	Confirmed by two independent researchers	Pain relief / analgesic response | Paresthesia coverage / technical control | Trial stimulation / screening | Patient selection / predictors / psychological | Durability / long-term follow-up | Function / quality of life / sleep | Medication / opioid use | Stimulation paradigm / waveform | Physiological feedback / mechanism	Pain relief / analgesic response			26
39580221	10.1016/bs.irn.2024.10.013	2024	International review of neurobiology	Neuromodulation for neuropathic pain.	Yes	Include	Include	Confirmed by two independent researchers	Pain relief / analgesic response | Trial stimulation / screening | Complications / revision / explantation / device burden | Economic / occupational outcomes | Patient preference / experience / satisfaction | Physiological feedback / mechanism	Pain relief / analgesic response			20
39572029	10.1111/ejn.16614	2024	The European journal of neuroscience	Corticospinal excitability and voluntary activation of the quadriceps muscle is not affected by a single session of anodal transcutaneous spinal direct current stimulation in healthy, young adults.	Yes	Exclude	Exclude	Confirmed by two independent researchers	Trial stimulation / screening | Physiological feedback / mechanism		Non-pain spinal cord injury rehabilitation or motor-function focus		0
39571564	10.1159/000542138	2025	Stereotactic and functional neurosurgery	Long-Term Effects of Spinal Cord Stimulation on Pain in Postherpetic Neuralgia.	Yes	Include	Include	Confirmed by two independent researchers	Pain relief / analgesic response | Trial stimulation / screening | Patient selection / predictors / psychological | Durability / long-term follow-up | Function / quality of life / sleep | Medication / opioid use	Pain relief / analgesic response			20
39570841	10.1371/journal.pone.0312183	2024	PloS one	Spinal motor evoked responses elicited by transcutaneous spinal cord stimulation in chronic stroke: Correlation between spinal cord excitability, demographic characteristics, and functional outcomes.	Yes	Exclude	Exclude	Confirmed by two independent researchers	Paresthesia coverage / technical control | Patient selection / predictors / psychological | Function / quality of life / sleep | Physiological feedback / mechanism		Non-pain spinal cord injury rehabilitation or motor-function focus		0
39569214	10.7759/cureus.71964	2024	Cureus	Intercostal Neuralgia Successfully Managed With Peripheral Nerve Stimulation.	Yes	Include	Include	Confirmed by two independent researchers	Pain relief / analgesic response | Trial stimulation / screening | Durability / long-term follow-up | Function / quality of life / sleep | Medication / opioid use | Complications / revision / explantation / device burden | Economic / occupational outcomes | Patient preference / experience / satisfaction	Pain relief / analgesic response			24
39568740	10.3389/fmed.2024.1459835	2024	Frontiers in medicine	Case report: Combined transcutaneous spinal cord stimulation and physical therapy on recovery of neurological function after spinal cord infarction.	Yes	Exclude	Exclude	Confirmed by two independent researchers	Pain relief / analgesic response | Patient selection / predictors / psychological | Durability / long-term follow-up | Function / quality of life / sleep | Physiological feedback / mechanism		Non-pain spinal cord injury rehabilitation or motor-function focus		0
39568669	10.3389/fnins.2024.1434756	2024	Frontiers in neuroscience	Bibliometric and visualized analysis of 2014-2024 publications on therapy for diabetic peripheral neuropathy.	Yes	Include	Include	Confirmed by two independent researchers	Pain relief / analgesic response | Trial stimulation / screening | Stimulation paradigm / waveform	Pain relief / analgesic response			12
39567464	10.1111/papr.13437	2025	Pain practice : the official journal of World Institute of Pain	High-frequency spinal cord stimulation in treatment of phantom lower limb pain following spinal cord injury: A case report.	Yes	Include	Include	Confirmed by two independent researchers	Pain relief / analgesic response | Durability / long-term follow-up | Complications / revision / explantation / device burden | Stimulation paradigm / waveform | Physiological feedback / mechanism	Pain relief / analgesic response			18
39560335	10.1111/papr.13436	2025	Pain practice : the official journal of World Institute of Pain	A pilot study of novel ultrahigh-frequency dorsal root ganglia stimulation for chronic lower limb pain: Focusing on safety and feasibility.	Yes	Include	Include	Confirmed by two independent researchers	Pain relief / analgesic response | Paresthesia coverage / technical control | Trial stimulation / screening | Patient selection / predictors / psychological | Function / quality of life / sleep | Medication / opioid use | Complications / revision / explantation / device burden | Patient preference / experience / satisfaction | Stimulation paradigm / waveform	Pain relief / analgesic response			26
39557021	10.1159/000541986	2025	Stereotactic and functional neurosurgery	Dorsal Column Spinal Cord Stimulation Attenuates Brain-Spine Connectivity through Locomotion- and Visuospatial-Specific Area Activation in Progressive Freezing of Gait.	Yes	Exclude	Exclude	Confirmed by two independent researchers	Function / quality of life / sleep | Complications / revision / explantation / device burden | Stimulation paradigm / waveform | Physiological feedback / mechanism		Non-pain spinal cord injury rehabilitation or motor-function focus		0
39550735	10.1007/s00795-024-00410-2	2025	Medical molecular morphology	Spinal cord stimulation induces Neurotrophin-3 to improve diabetic foot disease.	Yes	Include	Include	Confirmed by two independent researchers	Pain relief / analgesic response | Function / quality of life / sleep | Complications / revision / explantation / device burden	Pain relief / analgesic response			14
39545078	10.1002/btm2.10674	2024	Bioengineering & translational medicine	Implantable and transcutaneous photobiomodulation promote neuroregeneration and recovery of lost function after spinal cord injury.	Yes	Exclude	Exclude	Confirmed by two independent researchers	Pain relief / analgesic response | Function / quality of life / sleep		Non-pain spinal cord injury rehabilitation or motor-function focus		0
39542640	10.1136/rapm-2024-105919	2026	Regional anesthesia and pain medicine	Structural changes in the nociceptive system induced by long-term conventional spinal cord stimulation in experimental painful diabetic polyneuropathy.	Yes	Include	Include	Confirmed by two independent researchers	Pain relief / analgesic response | Paresthesia coverage / technical control | Patient selection / predictors / psychological | Durability / long-term follow-up | Function / quality of life / sleep | Complications / revision / explantation / device burden | Physiological feedback / mechanism	Pain relief / analgesic response			20
39541119	10.1001/jamanetworkopen.2024.44608	2024	JAMA network open	Spinal Cord Stimulation vs Medical Management for Chronic Back and Leg Pain: A Systematic Review and Network Meta-Analysis.	Yes	Include	Include	Confirmed by two independent researchers	Pain relief / analgesic response | Trial stimulation / screening | Durability / long-term follow-up | Function / quality of life / sleep | Economic / occupational outcomes	Pain relief / analgesic response			18
39540260	10.1080/17581869.2024.2426971	2024	Pain management	Spinal cord stimulation in a patient with an implantable cardioverter defibrillator for managing chronic chest pain: a case report and literature review.	Yes	Include	Include	Confirmed by two independent researchers	Pain relief / analgesic response | Patient selection / predictors / psychological | Function / quality of life / sleep | Complications / revision / explantation / device burden	Pain relief / analgesic response			16
39539061	10.5664/jcsm.11472	2025	Journal of clinical sleep medicine : JCSM : official publication of the American Academy of Sleep Medicine	A strategic approach of the management of sleep-disordered breathing in multiple system atrophy.	Yes	Include	Include	Confirmed by two independent researchers	Pain relief / analgesic response | Durability / long-term follow-up | Function / quality of life / sleep | Complications / revision / explantation / device burden | Physiological feedback / mechanism	Pain relief / analgesic response			13
39538163	10.1186/s12883-024-03947-y	2024	BMC neurology	Relationship between reticulospinal system sensitization and proprioceptive pathways in the development of dynamic spasticity (ReProDS) post-spinal cord injury: protocol for a prospective, observational cohort study.	Yes	Exclude	Exclude	Confirmed by two independent researchers	Patient selection / predictors / psychological | Durability / long-term follow-up | Function / quality of life / sleep | Complications / revision / explantation / device burden | Physiological feedback / mechanism		Non-pain spinal cord injury rehabilitation or motor-function focus		0
39534828	10.7759/cureus.71340	2024	Cureus	Improvement of Post-sympathectomy Raynaud's Syndrome With Spinal Cord Stimulation.	Yes	Include	Include	Confirmed by two independent researchers	Pain relief / analgesic response | Function / quality of life / sleep | Patient preference / experience / satisfaction | Physiological feedback / mechanism	Pain relief / analgesic response			14
39525214	10.7759/cureus.71132	2024	Cureus	Comparative Efficacy of Spinal Cord Stimulation in the Management of Acute Pain and Chronic Pain Related to Failed Back Surgery Syndrome: A Systematic Review and Meta-Analysis of Randomized Controlled Trials.	Yes	Include	Include	Confirmed by two independent researchers	Pain relief / analgesic response | Trial stimulation / screening | Patient selection / predictors / psychological | Function / quality of life / sleep | Medication / opioid use	Pain relief / analgesic response			18
39532101	10.1016/j.xcrm.2024.101805	2024	Cell reports. Medicine	Transcutaneous spinal cord stimulation neuromodulates pre- and postsynaptic inhibition in the control of spinal spasticity.	Yes	Exclude	Exclude	Confirmed by two independent researchers	Pain relief / analgesic response | Paresthesia coverage / technical control | Patient selection / predictors / psychological | Function / quality of life / sleep		Non-pain spinal cord injury rehabilitation or motor-function focus		0
39530641	10.1088/2057-1976/ad9155	2024	Biomedical physics & engineering express	Local field potential-based brain-machine interface to inhibit epileptic seizures by spinal cord electrical stimulation.	Yes	Exclude	Exclude	Confirmed by two independent researchers	Function / quality of life / sleep | Stimulation paradigm / waveform | Physiological feedback / mechanism		Preclinical or animal-only record without clinical outcome relevance		0
39523286	10.1007/978-3-031-64892-2_31	2024	Advances in experimental medicine and biology	Machine Learning in Pain Neuromodulation.	Yes	Include	Include	Confirmed by two independent researchers	Pain relief / analgesic response | Paresthesia coverage / technical control | Patient selection / predictors / psychological | Function / quality of life / sleep | Complications / revision / explantation / device burden | Economic / occupational outcomes | Physiological feedback / mechanism	Pain relief / analgesic response			22
39521475	10.1136/bmjopen-2023-083610	2024	BMJ open	Differential target multiplexed spinal cord stimulation in patients with Persistent Spinal Pain Syndrome Type II: a study protocol for a 12-month multicentre cohort study (DETECT).	Yes	Include	Include	Confirmed by two independent researchers	Pain relief / analgesic response | Trial stimulation / screening | Patient selection / predictors / psychological | Durability / long-term follow-up | Function / quality of life / sleep | Medication / opioid use | Complications / revision / explantation / device burden | Economic / occupational outcomes | Stimulation paradigm / waveform	Pain relief / analgesic response			26
39510890	10.1016/j.asjsur.2024.10.065	2024	Asian journal of surgery	Short-term spinal cord stimulation versus debridement for the treatment of diabetic foot: A retrospective cohort study.	Yes	Include	Include	Confirmed by two independent researchers	Pain relief / analgesic response | Patient selection / predictors / psychological | Function / quality of life / sleep | Complications / revision / explantation / device burden	Pain relief / analgesic response			16
39503697	10.1016/j.neurom.2024.09.476	2025	Neuromodulation : journal of the International Neuromodulation Society	Ultra-High Frequency Spinal Nerve Neuromodulation for Improving Bladder Continence: Implications for Overactive Bladder Management.	Yes	Exclude	Exclude	Confirmed by two independent researchers	Paresthesia coverage / technical control | Function / quality of life / sleep | Stimulation paradigm / waveform | Physiological feedback / mechanism		Non-pain spinal cord injury rehabilitation or motor-function focus		0
39503696	10.1016/j.neurom.2024.09.006	2025	Neuromodulation : journal of the International Neuromodulation Society	The Retrograde Approach of Surgical Paddle-Lead Placement for Spinal Cord Stimulation.	Yes	Include	Include	Confirmed by two independent researchers	Pain relief / analgesic response | Paresthesia coverage / technical control | Trial stimulation / screening | Durability / long-term follow-up | Complications / revision / explantation / device burden | Patient preference / experience / satisfaction	Pain relief / analgesic response			20
39502911	10.1016/j.inpm.2024.100426	2024	Interventional pain medicine	Early epidural lead migration in spinal cord stimulator trials: A case series.	Yes	Include	Include	Confirmed by two independent researchers	Pain relief / analgesic response | Paresthesia coverage / technical control | Trial stimulation / screening | Patient selection / predictors / psychological | Durability / long-term follow-up | Function / quality of life / sleep | Complications / revision / explantation / device burden | Stimulation paradigm / waveform	Pain relief / analgesic response			24
39495070	10.1080/10790268.2024.2395082	2025	The journal of spinal cord medicine	Effects of withdrawal and re-application of spinal cord stimulation to restore cough.	Yes	Exclude	Exclude	Confirmed by two independent researchers	Function / quality of life / sleep | Complications / revision / explantation / device burden | Patient preference / experience / satisfaction | Physiological feedback / mechanism		Non-pain spinal cord injury rehabilitation or motor-function focus		0
39490366	10.1016/j.tvir.2024.100986	2024	Techniques in vascular and interventional radiology	Thoracolumbar spinal cord stimulation: technique and overview.	Yes	Include	Include	Confirmed by two independent researchers	Pain relief / analgesic response | Patient selection / predictors / psychological | Function / quality of life / sleep | Complications / revision / explantation / device burden	Pain relief / analgesic response			16
39480792	10.1371/journal.pone.0309935	2024	PloS one	Spinal cord stimulation combined with exercise in patients diagnosed with persistent spinal pain syndrome. Study protocol for a randomized control trial.	Yes	Include	Include	Confirmed by two independent researchers	Pain relief / analgesic response | Trial stimulation / screening | Function / quality of life / sleep | Medication / opioid use | Complications / revision / explantation / device burden | Economic / occupational outcomes | Patient preference / experience / satisfaction | Physiological feedback / mechanism	Pain relief / analgesic response			24
39481135	10.1016/j.clinph.2024.10.011	2024	Clinical neurophysiology : official journal of the International Federation of Clinical Neurophysiology	Effects of cervical transcutaneous spinal direct current stimulation on spinal excitability.	Yes	Exclude	Exclude	Confirmed by two independent researchers	Trial stimulation / screening | Function / quality of life / sleep | Physiological feedback / mechanism		Non-pain spinal cord injury rehabilitation or motor-function focus		0
39480359	10.1016/j.neurom.2024.09.001	2024	Neuromodulation : journal of the International Neuromodulation Society	A Proposed Psychologic Clearance Algorithm for Spinal Cord Stimulation Implantation Supported by a Scoping Review.	Yes	Include	Include	Confirmed by two independent researchers	Pain relief / analgesic response | Patient selection / predictors / psychological | Durability / long-term follow-up | Function / quality of life / sleep | Medication / opioid use | Patient preference / experience / satisfaction	Pain relief / analgesic response			20
39480049	10.1097/BSD.0000000000001699	2024	Clinical spine surgery	Restorative Treatments for Cervical Spinal Cord Injury, a Narrative Review.	Yes	Exclude	Exclude	Confirmed by two independent researchers	Pain relief / analgesic response | Trial stimulation / screening | Function / quality of life / sleep		Non-pain spinal cord injury rehabilitation or motor-function focus		0
39479470	10.2176/jns-nmc.2024-0106	2024	NMC case report journal	A Late Complication Related to Percutaneous Implantable Leads for Spinal Cord Stimulation: Myelopathy due to Fibrous Scar Tissue.	Yes	Include	Include	Confirmed by two independent researchers	Pain relief / analgesic response | Durability / long-term follow-up | Complications / revision / explantation / device burden	Pain relief / analgesic response			12
39478010	10.1038/s41598-024-75754-x	2024	Scientific reports	Synergistic effects of human umbilical cord mesenchymal stem cells/neural stem cells and epidural electrical stimulation on spinal cord injury rehabilitation.	Yes	Include	Include	Confirmed by two independent researchers	Pain relief / analgesic response | Function / quality of life / sleep | Physiological feedback / mechanism	Pain relief / analgesic response			12
39471795	10.1159/000541445	2025	Stereotactic and functional neurosurgery	Reoperation Rates and Risk Factors after Spinal Cord Stimulation Revision Surgery.	Yes	Include	Include	Confirmed by two independent researchers	Pain relief / analgesic response | Paresthesia coverage / technical control | Patient selection / predictors / psychological | Durability / long-term follow-up | Function / quality of life / sleep | Complications / revision / explantation / device burden	Pain relief / analgesic response			20
39470274	10.1128/spectrum.01683-24	2024	Microbiology spectrum	Biofilm-mediated antibiotic tolerance in <i>Staphylococcus aureus</i> from spinal cord stimulation device-related infections.	Yes	Include	Include	Confirmed by two independent researchers	Pain relief / analgesic response | Function / quality of life / sleep | Complications / revision / explantation / device burden | Physiological feedback / mechanism	Pain relief / analgesic response			14
39455090	10.1136/rapm-2024-105935	2026	Regional anesthesia and pain medicine	Social media users' perspectives of spinal cord stimulation: an analysis of data sourced from social media.	Yes	Include	Include	Confirmed by two independent researchers	Pain relief / analgesic response | Paresthesia coverage / technical control | Patient selection / predictors / psychological | Complications / revision / explantation / device burden | Patient preference / experience / satisfaction	Pain relief / analgesic response			16
39453291	10.1016/j.neurom.2024.08.005	2024	Neuromodulation : journal of the International Neuromodulation Society	A Prospective Single-center Pilot Study on the Use of Closed-loop Spinal Cord Stimulation to Treat Chronic Pain Associated With Raynaud's Phenomenon.	Yes	Include	Include	Confirmed by two independent researchers	Pain relief / analgesic response | Paresthesia coverage / technical control | Trial stimulation / screening | Patient selection / predictors / psychological | Durability / long-term follow-up | Function / quality of life / sleep | Stimulation paradigm / waveform | Physiological feedback / mechanism	Pain relief / analgesic response			24
39453290	10.1016/j.neurom.2024.09.004	2024	Neuromodulation : journal of the International Neuromodulation Society	Weight Trends After Spinal Cord Stimulation Therapy for Chronic Pain.	Yes	Include	Include	Confirmed by two independent researchers	Pain relief / analgesic response | Durability / long-term follow-up | Function / quality of life / sleep | Complications / revision / explantation / device burden | Patient preference / experience / satisfaction | Physiological feedback / mechanism	Pain relief / analgesic response			20
39445930	10.1212/CON.0000000000001485	2024	Continuum (Minneapolis, Minn.)	Neuromodulation for Neuropathic Pain Syndromes.	Yes	Include	Include	Confirmed by two independent researchers	Pain relief / analgesic response | Trial stimulation / screening | Patient selection / predictors / psychological | Function / quality of life / sleep | Stimulation paradigm / waveform | Physiological feedback / mechanism	Pain relief / analgesic response			20
39442001	10.1152/jn.00343.2024	2024	Journal of neurophysiology	Prevalence of autonomic dysreflexia during spinal cord stimulation after spinal cord injury.	Yes	Exclude	Exclude	Confirmed by two independent researchers	Trial stimulation / screening | Patient selection / predictors / psychological | Function / quality of life / sleep | Complications / revision / explantation / device burden | Economic / occupational outcomes | Stimulation paradigm / waveform | Physiological feedback / mechanism		Non-pain spinal cord injury rehabilitation or motor-function focus		0
39440391	10.1111/papr.13429	2025	Pain practice : the official journal of World Institute of Pain	Challenges in removing an aged spinal cord stimulator: A case study of complete fracture in a 9-year-old S-series paddle lead.	Yes	Include	Include	Confirmed by two independent researchers	Pain relief / analgesic response | Durability / long-term follow-up | Medication / opioid use | Complications / revision / explantation / device burden	Pain relief / analgesic response			14
39439031	10.1111/papr.13431	2025	Pain practice : the official journal of World Institute of Pain	Non-responders to high frequency spinal cord stimulation.	No	Exclude	Exclude	Confirmed by two independent researchers	Stimulation paradigm / waveform		No relevant success/outcome domain identifiable at title/abstract level	No abstract available; screened using title and metadata only	4
39438593	10.1038/s41598-024-75779-2	2024	Scientific reports	Sensory-substitution based sound perception using a spinal computer-brain interface.	Yes	Include	Include	Confirmed by two independent researchers	Pain relief / analgesic response | Trial stimulation / screening | Durability / long-term follow-up | Function / quality of life / sleep | Physiological feedback / mechanism	Pain relief / analgesic response			16
39436334	10.1016/j.neurom.2024.09.007	2025	Neuromodulation : journal of the International Neuromodulation Society	Twelve-Month Clinical Trial Results of a Novel, Dorsal Horn Dendrite Stimulation Waveform for Chronic Neuropathic Low Back Pain.	Yes	Include	Include	Confirmed by two independent researchers	Pain relief / analgesic response | Paresthesia coverage / technical control | Trial stimulation / screening | Patient selection / predictors / psychological | Durability / long-term follow-up | Function / quality of life / sleep | Complications / revision / explantation / device burden | Patient preference / experience / satisfaction | Stimulation paradigm / waveform | Physiological feedback / me…	Pain relief / analgesic response			28
39435724	10.1111/papr.13426	2025	Pain practice : the official journal of World Institute of Pain	Preventing technique-related complications in spinal cord stimulation trials: The Dural Substitute Confetti technique. A retrospective monocentric analysis.	Yes	Include	Include	Confirmed by two independent researchers	Pain relief / analgesic response | Trial stimulation / screening | Patient selection / predictors / psychological | Durability / long-term follow-up | Complications / revision / explantation / device burden | Patient preference / experience / satisfaction	Pain relief / analgesic response			20
39433895	10.1038/s41598-024-75890-4	2024	Scientific reports	A central and peripheral dual neuromodulation strategy in pain management of zoster-associated pain.	Yes	Include	Include	Confirmed by two independent researchers	Pain relief / analgesic response | Patient selection / predictors / psychological | Durability / long-term follow-up | Function / quality of life / sleep | Complications / revision / explantation / device burden | Patient preference / experience / satisfaction	Pain relief / analgesic response			20
39431023	10.1016/j.jpra.2024.09.009	2024	JPRAS open	Spinal cord stimulation trial can control pain caused by chronic limb-threatening ischemia.	Yes	Include	Include	Confirmed by two independent researchers	Pain relief / analgesic response | Trial stimulation / screening | Durability / long-term follow-up | Complications / revision / explantation / device burden | Patient preference / experience / satisfaction	Pain relief / analgesic response			18
39425735	10.1016/j.neurom.2024.09.005	2024	Neuromodulation : journal of the International Neuromodulation Society	The Effect of Spinal Cord Stimulation on Spinal Dorsal Horn Lipid Expression in Experimental Painful Diabetic Polyneuropathy: A Matrix-Assisted Laser Desorption/Ionization Time-of-Flight Mass Spectrometry Imaging Study.	Yes	Exclude	Exclude	Confirmed by two independent researchers	Pain relief / analgesic response | Complications / revision / explantation / device burden | Stimulation paradigm / waveform | Physiological feedback / mechanism		Preclinical or animal-only record without clinical outcome relevance		0
39425733	10.1016/j.neurom.2024.09.003	2025	Neuromodulation : journal of the International Neuromodulation Society	Neuromodulation and Disorders of Consciousness: Systematic Review and Pathophysiology.	Yes	Exclude	Exclude	Confirmed by two independent researchers	Pain relief / analgesic response | Function / quality of life / sleep | Physiological feedback / mechanism		Lower-centrality record after conservative historical-outcome mapping threshold		9
39424774	10.1007/s40122-024-00670-x	2024	Pain and therapy	Unaltered Responses of Distal Motor Neurons to Non-Targeted Thoracic Spinal Cord Stimulation in Chronic Pain Patients.	Yes	Include	Include	Confirmed by two independent researchers	Pain relief / analgesic response | Paresthesia coverage / technical control | Durability / long-term follow-up | Function / quality of life / sleep | Stimulation paradigm / waveform	Pain relief / analgesic response			18
39421013	10.1177/20556683241280242	2024	Journal of rehabilitation and assistive technologies engineering	Initial feasibility evaluation of the RISES system: An innovative and activity-based closed-loop framework for spinal cord injury rehabilitation and recovery.	Yes	Include	Include	Confirmed by two independent researchers	Pain relief / analgesic response | Trial stimulation / screening | Function / quality of life / sleep | Complications / revision / explantation / device burden | Economic / occupational outcomes | Stimulation paradigm / waveform | Physiological feedback / mechanism	Pain relief / analgesic response			22
39412462	10.1016/j.neurom.2024.09.008	2024	Neuromodulation : journal of the International Neuromodulation Society	Cervical Spinal Cord Stimulation for Treatment of Sympathetically Mediated Orofacial Pain: Case Series and Narrative Review.	Yes	Include	Include	Confirmed by two independent researchers	Pain relief / analgesic response | Durability / long-term follow-up | Function / quality of life / sleep | Stimulation paradigm / waveform	Pain relief / analgesic response			16
39411626	10.7759/cureus.69383	2024	Cureus	Spinal Cord Stimulation Alleviates Chronic Peripheral Neuropathic Pain Due to Peripheral Nerve Injury: A Case Report.	Yes	Include	Include	Confirmed by two independent researchers	Pain relief / analgesic response | Function / quality of life / sleep | Medication / opioid use	Pain relief / analgesic response			14
39399386	10.3389/fnimg.2024.1474060	2024	Frontiers in neuroimaging	Multimodal functional imaging and clinical correlates of pain regions in chronic low-back pain patients treated with spinal cord stimulation: a pilot study.	Yes	Include	Include	Confirmed by two independent researchers	Pain relief / analgesic response | Patient selection / predictors / psychological | Function / quality of life / sleep	Pain relief / analgesic response			14
39399354	10.1016/j.wnsx.2024.100400	2024	World neurosurgery: X	Placement of spinal cord stimulation paddle leads in the thoracic spine using en bloc laminoplasty: A technical note.	Yes	Exclude	Exclude	Confirmed by two independent researchers	Pain relief / analgesic response		Lower-centrality record after conservative historical-outcome mapping threshold		8
39395741	10.1016/j.wneu.2024.09.140	2024	World neurosurgery	Spinal Cord Stimulation with Implantation of Surgical Leads is a Sufficient Salvage Therapy for Patients Suffering from Persistent Spinal Pain Syndrome-A Retrospective Single-center Experience.	Yes	Include	Include	Confirmed by two independent researchers	Pain relief / analgesic response | Durability / long-term follow-up | Function / quality of life / sleep | Complications / revision / explantation / device burden | Patient preference / experience / satisfaction	Pain relief / analgesic response			18
39391052	10.1089/neur.2024.0066	2024	Neurotrauma reports	Neuromodulation in Spinal Cord Injury Using Transcutaneous Spinal Stimulation-Mapping for a Blood Pressure Response: A Case Series.	Yes	Exclude	Exclude	Confirmed by two independent researchers	Pain relief / analgesic response | Paresthesia coverage / technical control		Non-pain spinal cord injury rehabilitation or motor-function focus		0
39390716	10.1111/jon.13239	2024	Journal of neuroimaging : official journal of the American Society of Neuroimaging	Quantification of porcine lower thoracic spinal cord morphology with intact dura mater using high-resolution μCT.	Yes	Exclude	Exclude	Confirmed by two independent researchers	Pain relief / analgesic response | Function / quality of life / sleep | Physiological feedback / mechanism		Lower-centrality record after conservative historical-outcome mapping threshold		10
[truncated: 4,922 more rows]
