# Supplementary material for: From Pain Relief to Multidimensional Outcomes: A Structured Narrative Review of Success Language in a PubMed/MEDLINE Spinal Cord Stimulation Corpus
Source: J Clin Med. 2026 Jul 3;15(13):5216. doi: 10.3390/jcm15135216 (PMC13362755; doi:10.3390/jcm15135216)
Supplement: Supplementary file 1 [file jcm-15-05216-s001.zip › Supplementary File S4_reviewer_level_verification_and_adjudication_file.csv]

section	metric	value	notes
overall	total_records	5719	Full retrieved corpus screened at title-and-abstract level
overall	ai_assisted_retained	3687	AI-assisted initial retained count
overall	ai_assisted_not_retained	2032	AI-assisted initial not-retained count
reviewer_1	records_disagreeing_with_ai	4	Reviewer 1 flagged four records classified by AI-assisted screening
reviewer_2	records_disagreeing_with_ai	9	Reviewer 2 flagged nine different records classified by AI-assisted screening
reviewers	overlap_of_flagged_records	0	The 4 and 9 discordant records did not overlap between reviewers
human_reviewer_agreement	agree_count	5706	Pre-consensus human-human retained/not-retained agreement count
human_reviewer_agreement	disagree_count	13	Pre-consensus human-human disagreement count
human_reviewer_agreement	percentage_agreement	99.77%	5706/5719 records
human_reviewer_agreement	cohens_kappa	0.995	Calculated for the binary retained/not-retained decision
adjudication	discordant_records_full_text_reviewed	13	All discordant records were reviewed at full-text level
adjudication	discordant_records_retained_after_consensus	13	All discordant records were retained after consensus discussion
final	retained_for_thematic_narrative_synthesis	3687	Final adjudicated corpus
final	not_retained	2032	Final adjudicated corpus
note	article_level_disagreement_list	not_included	Aggregate verification file created from reviewer-supplied counts; article-level discordance list was not provided in the manuscript workspace
