# Supplementary material for: From Pain Relief to Multidimensional Outcomes: A Structured Narrative Review of Success Language in a PubMed/MEDLINE Spinal Cord Stimulation Corpus
Source: J Clin Med. 2026 Jul 3;15(13):5216. doi: 10.3390/jcm15135216 (PMC13362755; doi:10.3390/jcm15135216)
Supplement: Supplementary file 1 [file jcm-15-05216-s001.zip › Supplementary File S5_abstract_length_sensitivity_analysis.xlsx]

## Sheet: README & Methods
Title	Abstract-length sensitivity analysis: does the temporal accumulation of outcome language survive adjustment for abstract length?
Manuscript	From Pain Relief to Multidimensional Outcomes: A Structured Narrative Review of Success Language in a PubMed/MEDLINE Spinal Cord Stimulation Corpus (JCM; manuscript ID jcm-4366920)
Prepared in response to	Reviewer 3, major comment 2 (control for abstract length) and Reviewer 2, comment 4 (evolving abstract structure).
Analytic question	Contemporary abstracts are longer and more structured than older ones. This analysis tests whether the decade-on-decade increase in outcome-domain language reflects more text per record rather than genuine broadening of outcome reporting.
Dataset	Retained PubMed/MEDLINE records with an available abstract, restricted to decades contributing at least 200 retained records (1990s-2020s). Analytic n = 3,511.
Abstract length	Word count of the abstract text; entered into adjusted models as the natural logarithm of word count, ln(words).
Model	Logistic regression of each outcome domain (present vs absent) on publication decade entered as an ordinal term (1990s=1 ... 2020s=4). For each domain, an unadjusted model (decade only) and an adjusted model (decade + ln abstract words) were fitted. Odds ratios are expressed per decade.
Stratified check	Records were split into tertiles of abstract word count (cut-points 208 and 272 words). Within each tertile, the proportion of records using stimulation-paradigm language was tabulated by decade.
Software	Python 3 with pandas and statsmodels (Logit). Domain assignments are the multi-label classifications underlying Table 1 of the manuscript.
Interpretation	For the domains that trended over time (notably stimulation paradigm, function/QoL/sleep, and medication use), the per-decade odds ratio is only modestly reduced after adjustment and remains statistically significant. The temporal layering of outcome language is therefore attenuated but not explained away by the growth in abstract length.
Sheets in this file	(1) README & Methods; (2) Regression - per-domain unadjusted vs adjusted odds ratios; (3) Abstract length by decade; (4) Stimulation-paradigm language by abstract-length tertile.
Note on values	The figures in sheets 2-4 are computed statistical outputs (regression estimates and tabulated proportions), reported as produced by the analysis script; they are not spreadsheet-recalculable formulas.

## Sheet: Regression
Per-domain logistic regression: odds ratio per publication decade, unadjusted and adjusted for ln(abstract word count). Analytic n = 3,511 retained records with abstracts (1990s-2020s).
Outcome domain	Unadjusted OR per decade	Unadj 95% CI	Unadj p	Adjusted OR per decade (abstract length)	Adj 95% CI	Adj p
Pain relief / analgesic response	0.77	0.62-0.96	1.8e-02	0.78	0.63-0.98	2.9e-02
Function / quality of life / sleep	1.36	1.26-1.47	3.9e-14	1.24	1.14-1.35	3.5e-07
Durability / long-term follow-up	1.03	0.95-1.10	4.9e-01	0.93	0.86-1.00	5.9e-02
Complications / revision / explantation / device burden	0.94	0.87-1.01	1.0e-01	0.93	0.87-1.01	6.9e-02
Trial stimulation / screening	1.05	0.98-1.13	1.8e-01	0.96	0.89-1.04	3.0e-01
Patient selection / predictors / psychological	1.05	0.98-1.13	1.7e-01	0.94	0.87-1.02	1.3e-01
Physiological feedback / mechanism	0.82	0.76-0.89	2.7e-07	0.81	0.75-0.88	7.0e-08
Paresthesia coverage / technical control	1.03	0.95-1.11	5.1e-01	0.96	0.89-1.04	3.3e-01
Patient preference / experience / satisfaction	1.05	0.96-1.14	2.6e-01	0.99	0.91-1.08	8.3e-01
Economic / occupational outcomes	1.07	0.98-1.16	1.5e-01	1.01	0.92-1.11	8.0e-01
Stimulation paradigm / waveform	2.68	2.35-3.06	4.9e-49	2.60	2.28-2.97	2.0e-45
Medication / opioid use	1.18	1.07-1.29	4.8e-04	1.16	1.06-1.28	1.4e-03
OR = odds ratio per decade; CI = confidence interval. Shaded rows are the domains with a material temporal trend. p-values in scientific notation.

## Sheet: Abstract length by decade
Decade	Retained with abstract (n)	Median abstract words	Mean abstract words
1990s	215	207	210.6
2000s	495	214	223.5
2010s	1090	241	234.4
2020s	1711	260	259.3

## Sheet: Paradigm by length tertile
Records using stimulation-paradigm language, by abstract-length tertile and decade. Cell entries are the within-stratum percentage with the stratum n in parentheses.
Abstract-length tertile	1990s % (n)	2000s % (n)	2010s % (n)	2020s % (n)
Short	3.6% (n=112)	2.1% (n=240)	14.8% (n=398)	27.8% (n=421)
Medium	1.7% (n=58)	4.8% (n=125)	17.1% (n=414)	31.0% (n=577)
Long	0.0% (n=45)	4.6% (n=130)	24.8% (n=278)	35.3% (n=713)
Tertile cut-points: short < 208 words, medium 208-272 words, long > 272 words. The proportion using stimulation-paradigm language rises across decades within every tertile, including the shortest abstracts.
